# Supplementary material for: VNS paired with training enhances recognition memory: mechanistic insights from proteomic analysis of the hippocampal synapse
Source: Front Mol Neurosci. 2024 Dec 16;17:1452327. doi: 10.3389/fnmol.2024.1452327 (PMC11685747; doi:10.3389/fnmol.2024.1452327)
Supplement: Supplementary file 2 [file Table_1.XLSX]

## Sheet: PPI enrichment analysis, Fig2F
Cluster #	# background genes	# genes	category	chart color	description	FDR value	genes	network.SUID	nodes.SUID	p-value	PMID	term name	transferred FDR value	year
cluster-1	2711	26	GO Molecular Function		catalytic activity	9.23e-17	Pgk1|Nme2|Prdx2|Psma6|Padi2|Mdh1|Dpysl5|Akr1b1|Dpysl2|Pfkm|Prpsap1|Pgm1|Ckb|Pkm|Acy1|Adh7|Ldhb|Got1|Rhot2|Gpi|Xpnpep1|Hprt1|Sdhd|Gapdhs|Pgam1|Tpi1	332	369|345|358|347|361|368|344|363|370|353|355|367|342|352|348|351|366|359|371|360|349|354|365|364|350|346	1.77e-20		GO:0003824	1.60348	0
cluster-1	2575	25	UniProt Keywords		Cytoplasm	1.8e-16	Pebp1|Pgk1|Nme2|Prdx2|Eno2|Psma6|Padi2|Mdh1|Dpysl5|Akr1b1|Dpysl2|Pfkm|Pgm1|Ckb|Pkm|Acy1|Adh7|Ldhb|Got1|Stip1|Gpi|Xpnpep1|Hprt1|Arhgdia|Gapdhs	332	362|369|345|358|343|347|361|368|344|363|370|353|367|342|352|348|351|366|359|357|360|349|354|356|364	1.94e-19		KW-0963	1.57447	0
cluster-1	58	10	KEGG Pathways		Glycolysis / Gluconeogenesis	3.64e-16	Pgk1|Eno2|Pfkm|Pgm1|Pkm|Adh7|Ldhb|Gpi|Gapdhs|Pgam1	332	369|343|353|367|352|351|366|360|364|350	8.01e-19		rno00010	1.54389	0
cluster-1	53	10	WikiPathways		Hexoses metabolism in proximal tubules	6.18e-16	Pgk1|Eno2|Mdh1|Akr1b1|Pfkm|Pkm|Ldhb|Got1|Gpi|Pgam1	332	369|343|368|363|353|352|366|359|360|350	3.54e-19		WP3916	1.5209	0
cluster-1	5300	29	GO Cellular Component		cytoplasm	2.68e-14	Pebp1|Pgk1|Nme2|Prdx2|Psma6|Padi2|Mdh1|Dpysl5|Akr1b1|Dpysl2|Pfkm|Prpsap1|Pgm1|Ckb|Pkm|Acy1|Adh7|Ldhb|Got1|Rhot2|Stip1|Gpi|Xpnpep1|Hprt1|Arhgdia|Sdhd|Gapdhs|Pgam1|Tpi1	332	362|369|345|358|347|361|368|344|363|370|353|355|367|342|352|348|351|366|359|371|357|360|349|354|356|365|364|350|346	1.09e-17		GO:0005737	1.35719	0
cluster-1	1450	18	KEGG Pathways		Metabolic pathways	3.07e-12	Pgk1|Nme2|Eno2|Mdh1|Akr1b1|Pfkm|Pgm1|Ckb|Pkm|Acy1|Adh7|Ldhb|Got1|Gpi|Hprt1|Sdhd|Gapdhs|Pgam1	332	369|345|343|368|363|353|367|342|352|348|351|366|359|360|354|365|364|350	1.35e-14		rno01100	1.15129	0
cluster-1	109	9	KEGG Pathways		Carbon metabolism	3.87e-12	Pgk1|Eno2|Mdh1|Pfkm|Pkm|Got1|Gpi|Sdhd|Pgam1	332	369|343|368|353|352|359|360|365|350	2.56e-14		rno01200	1.14123	0
cluster-1	247	12	GO Biological Process		carbohydrate metabolic process	4.53e-12	Pgk1|Mdh1|Akr1b1|Pfkm|Pgm1|Pkm|Ldhb|Got1|Gpi|Gapdhs|Pgam1|Tpi1	332	369|368|363|353|367|352|366|359|360|364|350|346	2.59e-16		GO:0005975	1.13439	0
cluster-1	33	8	GO Biological Process		nucleoside diphosphate phosphorylation	4.53e-12	Pgk1|Nme2|Pfkm|Pkm|Gpi|Gapdhs|Pgam1|Tpi1	332	369|345|353|352|360|364|350|346	3.01e-16		GO:0006165	1.13439	0
cluster-1	996	17	GO Biological Process		small molecule metabolic process	4.53e-12	Pgk1|Nme2|Mdh1|Akr1b1|Pfkm|Prpsap1|Pgm1|Pkm|Acy1|Adh7|Ldhb|Got1|Gpi|Hprt1|Gapdhs|Pgam1|Tpi1	332	369|345|368|363|353|355|367|352|348|351|366|359|360|354|364|350|346	6.27e-16		GO:0044281	1.13439	0
cluster-1	1697	19	UniProt Keywords		Acetylation	4.67e-12	Pebp1|Pgk1|Prdx2|Eno2|Psma6|Mdh1|Akr1b1|Pfkm|Prpsap1|Pgm1|Pkm|Adh7|Ldhb|Stip1|Gpi|Xpnpep1|Hprt1|Arhgdia|Pgam1	332	362|369|358|343|347|368|363|353|355|367|352|351|366|357|360|349|354|356|350	1.01e-14		KW-0007	1.13307	0
cluster-1	32	7	UniProt Keywords		Glycolysis	1.48e-11	Pgk1|Eno2|Pfkm|Pkm|Gpi|Gapdhs|Pgam1	332	369|343|353|352|360|364|350	4.8e-14		KW-0324	1.08297	0
cluster-1	25	7	GO Biological Process		glycolytic process	2.73e-11	Pgk1|Pfkm|Pkm|Gpi|Gapdhs|Pgam1|Tpi1	332	369|353|352|360|364|350|346	1.06e-14		GO:0006096	1.05638	0
cluster-1	6713	29	GO Biological Process		cellular process	2.73e-11	Pebp1|Pgk1|Nme2|Prdx2|Psma6|Padi2|Mdh1|Dpysl5|Akr1b1|Dpysl2|Pfkm|Prpsap1|Pgm1|Ckb|Pkm|Acy1|Adh7|Ldhb|Got1|Rhot2|Stip1|Gpi|Xpnpep1|Hprt1|Arhgdia|Sdhd|Gapdhs|Pgam1|Tpi1	332	362|369|345|358|347|361|368|344|363|370|353|355|367|342|352|348|351|366|359|371|357|360|349|354|356|365|364|350|346	9.37e-15		GO:0009987	1.05638	0
cluster-1	1645	18	GO Cellular Component		cytosol	9.54e-11	Pgk1|Prdx2|Mdh1|Dpysl5|Akr1b1|Dpysl2|Pfkm|Pgm1|Ckb|Pkm|Adh7|Got1|Gpi|Xpnpep1|Arhgdia|Gapdhs|Pgam1|Tpi1	332	369|358|368|344|363|370|353|367|342|352|351|359|360|349|356|364|350|346	1.17e-13		GO:0005829	1.00205	0
cluster-1	3829	24	GO Biological Process		metabolic process	1.01e-10	Pebp1|Pgk1|Nme2|Prdx2|Psma6|Padi2|Mdh1|Akr1b1|Pfkm|Prpsap1|Pgm1|Ckb|Pkm|Acy1|Adh7|Ldhb|Got1|Gpi|Xpnpep1|Hprt1|Sdhd|Gapdhs|Pgam1|Tpi1	332	362|369|345|358|347|361|368|363|353|355|367|342|352|348|351|366|359|360|349|354|365|364|350|346	5.77e-14		GO:0008152	0.999568	0
cluster-1	3368	23	GO Biological Process		cellular metabolic process	1.01e-10	Pebp1|Pgk1|Nme2|Prdx2|Psma6|Padi2|Mdh1|Akr1b1|Pfkm|Prpsap1|Ckb|Pkm|Acy1|Adh7|Ldhb|Got1|Gpi|Xpnpep1|Hprt1|Sdhd|Gapdhs|Pgam1|Tpi1	332	362|369|345|358|347|361|368|363|353|355|342|352|348|351|366|359|360|349|354|365|364|350|346	6.09e-14		GO:0044237	0.999568	0
cluster-1	196	10	GO Biological Process		purine nucleotide metabolic process	1.04e-10	Pgk1|Nme2|Pfkm|Prpsap1|Pkm|Gpi|Hprt1|Gapdhs|Pgam1|Tpi1	332	369|345|353|355|352|360|354|364|350|346	7.49e-14		GO:0006163	0.998297	0
cluster-1	195	10	GO Biological Process		ribose phosphate metabolic process	1.04e-10	Pgk1|Nme2|Pfkm|Prpsap1|Pkm|Gpi|Hprt1|Gapdhs|Pgam1|Tpi1	332	369|345|353|355|352|360|354|364|350|346	7.14e-14		GO:0019693	0.998297	0
cluster-1	5644	27	GO Molecular Function		binding	2.18e-10	Pebp1|Pgk1|Nme2|Psma6|Padi2|Mdh1|Dpysl5|Dpysl2|Pfkm|Prpsap1|Pgm1|Ckb|Pkm|Acy1|Adh7|Ldhb|Got1|Rhot2|Stip1|Gpi|Xpnpep1|Hprt1|Arhgdia|Sdhd|Gapdhs|Pgam1|Tpi1	332	362|369|345|347|361|368|344|370|353|355|367|342|352|348|351|366|359|371|357|360|349|354|356|365|364|350|346	8.33e-14		GO:0005488	0.966154	0
cluster-1	227	10	GO Biological Process		generation of precursor metabolites and energy	2.82e-10	Pgk1|Mdh1|Pfkm|Pkm|Adh7|Gpi|Sdhd|Gapdhs|Pgam1|Tpi1	332	369|368|353|352|351|360|365|364|350|346	3.06e-13		GO:0006091	0.954975	0
cluster-1	7327	29	COMPARTMENTS		Cellular_component	2.86e-10	Pebp1|Pgk1|Nme2|Prdx2|Eno2|Psma6|Padi2|Dpysl5|Akr1b1|Dpysl2|Pfkm|Prpsap1|Pgm1|Ckb|Pkm|Acy1|Adh7|Ldhb|Got1|Rhot2|Stip1|Gpi|Xpnpep1|Hprt1|Arhgdia|Sdhd|Gapdhs|Pgam1|Tpi1	332	362|369|345|358|343|347|361|344|363|370|353|355|367|342|352|348|351|366|359|371|357|360|349|354|356|365|364|350|346	1.14e-13		GOCC:0005575	0.954363	0
cluster-1	3928	24	COMPARTMENTS		Cytoplasm	2.86e-10	Pebp1|Pgk1|Nme2|Prdx2|Eno2|Psma6|Padi2|Dpysl5|Akr1b1|Dpysl2|Pfkm|Pgm1|Ckb|Adh7|Ldhb|Got1|Rhot2|Gpi|Xpnpep1|Hprt1|Arhgdia|Sdhd|Gapdhs|Tpi1	332	362|369|345|358|343|347|361|344|363|370|353|367|342|351|366|359|371|360|349|354|356|365|364|346	1.03e-13		GOCC:0005737	0.954363	0
cluster-1	3928	23	UniProt Keywords		Phosphoprotein	3.94e-10	Pebp1|Pgk1|Prdx2|Eno2|Psma6|Mdh1|Dpysl5|Akr1b1|Dpysl2|Pfkm|Prpsap1|Pgm1|Ckb|Pkm|Acy1|Ldhb|Got1|Stip1|Gpi|Hprt1|Arhgdia|Gapdhs|Pgam1	332	362|369|358|343|347|368|344|363|370|353|355|367|342|352|348|366|359|357|360|354|356|364|350	1.71e-12		KW-0597	0.94045	0
cluster-1	3279	22	GO Biological Process		primary metabolic process	4.71e-10	Pebp1|Pgk1|Nme2|Psma6|Padi2|Mdh1|Akr1b1|Pfkm|Prpsap1|Pgm1|Pkm|Acy1|Adh7|Ldhb|Got1|Gpi|Xpnpep1|Hprt1|Sdhd|Gapdhs|Pgam1|Tpi1	332	362|369|345|347|361|368|363|353|355|367|352|348|351|366|359|360|349|354|365|364|350|346	5.83e-13		GO:0044238	0.932698	0
cluster-1	5514	26	COMPARTMENTS		Intracellular	8.94e-10	Pebp1|Pgk1|Nme2|Prdx2|Eno2|Psma6|Padi2|Dpysl5|Akr1b1|Dpysl2|Pfkm|Pgm1|Ckb|Pkm|Adh7|Ldhb|Got1|Rhot2|Gpi|Xpnpep1|Hprt1|Arhgdia|Sdhd|Gapdhs|Pgam1|Tpi1	332	362|369|345|358|343|347|361|344|363|370|353|367|342|352|351|366|359|371|360|349|354|356|365|364|350|346	9.68e-13		GOCC:0005622	0.904866	0
cluster-1	71	7	KEGG Pathways		Biosynthesis of amino acids	9.05e-10	Pgk1|Eno2|Pfkm|Pkm|Acy1|Got1|Pgam1	332	369|343|353|352|348|359|350	7.97e-12		rno01230	0.904335	0
cluster-1	105	8	GO Biological Process		monosaccharide metabolic process	1.15e-09	Pgk1|Akr1b1|Pfkm|Pgm1|Pkm|Gpi|Gapdhs|Tpi1	332	369|363|353|367|352|360|364|346	1.52e-12		GO:0005996	0.89393	0
cluster-1	1654	18	Reactome Pathways		Metabolism	1.22e-09	Pgk1|Nme2|Psma6|Mdh1|Akr1b1|Pfkm|Pgm1|Ckb|Acy1|Adh7|Ldhb|Got1|Gpi|Hprt1|Sdhd|Gapdhs|Pgam1|Tpi1	332	369|345|347|368|363|353|367|342|348|351|366|359|360|354|365|364|350|346	1.28e-13		RNO-1430728	0.891364	0
cluster-1	34	7	Reactome Pathways		Gluconeogenesis	1.22e-09	Pgk1|Mdh1|Got1|Gpi|Gapdhs|Pgam1|Tpi1	332	369|368|359|360|364|350|346	7.01e-14		RNO-70263	0.891364	0
cluster-1	77	8	Reactome Pathways		Glucose metabolism	1.22e-09	Pgk1|Mdh1|Pfkm|Got1|Gpi|Gapdhs|Pgam1|Tpi1	332	369|368|353|359|360|364|350|346	1.46e-13		RNO-70326	0.891364	0
cluster-1	184	9	GO Biological Process		purine ribonucleotide metabolic process	1.53e-09	Pgk1|Nme2|Pfkm|Pkm|Gpi|Hprt1|Gapdhs|Pgam1|Tpi1	332	369|345|353|352|360|354|364|350|346	2.28e-12		GO:0009150	0.881531	0
cluster-1	554	12	GO Biological Process		carboxylic acid metabolic process	1.83e-09	Pgk1|Mdh1|Pfkm|Pkm|Acy1|Adh7|Ldhb|Got1|Gpi|Gapdhs|Pgam1|Tpi1	332	369|368|353|352|348|351|366|359|360|364|350|346	2.82e-12		GO:0019752	0.873755	0
cluster-1	3548	22	GO Biological Process		organic substance metabolic process	1.83e-09	Pebp1|Pgk1|Nme2|Psma6|Padi2|Mdh1|Akr1b1|Pfkm|Prpsap1|Pgm1|Ckb|Pkm|Acy1|Adh7|Ldhb|Got1|Gpi|Xpnpep1|Hprt1|Gapdhs|Pgam1|Tpi1	332	362|369|345|347|361|368|363|353|355|367|342|352|348|351|366|359|360|349|354|364|350|346	2.96e-12		GO:0071704	0.873755	0
cluster-1	240	10	Reactome Pathways		Metabolism of carbohydrates	2.27e-09	Pgk1|Mdh1|Akr1b1|Pfkm|Pgm1|Got1|Gpi|Gapdhs|Pgam1|Tpi1	332	369|368|363|353|367|359|360|364|350|346	5.22e-13		RNO-71387	0.864397	0
cluster-1	959	14	GO Biological Process		catabolic process	2.64e-09	Pgk1|Prdx2|Psma6|Pfkm|Pkm|Acy1|Adh7|Got1|Gpi|Xpnpep1|Hprt1|Gapdhs|Pgam1|Tpi1	332	369|358|347|353|352|348|351|359|360|349|354|364|350|346	4.67e-12		GO:0009056	0.85784	0
cluster-1	127	8	GO Biological Process		ATP metabolic process	3.42e-09	Pgk1|Pfkm|Pkm|Gpi|Sdhd|Gapdhs|Pgam1|Tpi1	332	369|353|352|360|365|364|350|346	6.44e-12		GO:0046034	0.846597	0
cluster-1	72	7	GO Biological Process		glucose metabolic process	4.39e-09	Pgk1|Pfkm|Pgm1|Pkm|Gpi|Gapdhs|Tpi1	332	369|353|367|352|360|364|346	8.74e-12		GO:0006006	0.835754	0
cluster-1	453	11	GO Biological Process		carbohydrate derivative metabolic process	4.39e-09	Pgk1|Nme2|Akr1b1|Pfkm|Prpsap1|Pkm|Gpi|Hprt1|Gapdhs|Pgam1|Tpi1	332	369|345|363|353|355|352|360|354|364|350|346	8.53e-12		GO:1901135	0.835754	0
cluster-1	802	13	GO Biological Process		organic substance catabolic process	4.71e-09	Pgk1|Psma6|Pfkm|Pkm|Acy1|Adh7|Got1|Gpi|Xpnpep1|Hprt1|Gapdhs|Pgam1|Tpi1	332	369|347|353|352|348|351|359|360|349|354|364|350|346	9.69e-12		GO:1901575	0.832698	0
cluster-1	461	11	GO Biological Process		organophosphate metabolic process	4.85e-09	Pgk1|Nme2|Pfkm|Prpsap1|Ckb|Pkm|Gpi|Hprt1|Gapdhs|Pgam1|Tpi1	332	369|345|353|355|342|352|360|354|364|350|346	1.02e-11		GO:0019637	0.831426	0
cluster-1	210	9	TISSUES		Hypophysis	1.78e-08	Pebp1|Pgk1|Prdx2|Psma6|Mdh1|Pkm|Ldhb|Stip1|Sdhd	332	362|369|358|347|368|352|366|357|365	7.11e-12		BTO:0001073	0.774958	0
cluster-1	2375	18	GO Biological Process		organonitrogen compound metabolic process	2.53e-08	Pebp1|Pgk1|Nme2|Psma6|Padi2|Akr1b1|Pfkm|Prpsap1|Ckb|Pkm|Acy1|Got1|Gpi|Xpnpep1|Hprt1|Gapdhs|Pgam1|Tpi1	332	362|369|345|347|361|363|353|355|342|352|348|359|360|349|354|364|350|346	5.64e-11		GO:1901564	0.759688	0
cluster-1	1373	15	GO Molecular Function		small molecule binding	6.18e-08	Pebp1|Pgk1|Nme2|Mdh1|Pfkm|Ckb|Pkm|Adh7|Ldhb|Got1|Rhot2|Gpi|Hprt1|Arhgdia|Gapdhs	332	362|369|345|368|353|342|352|351|366|359|371|360|354|356|364	3.55e-11		GO:0036094	0.720901	0
cluster-1	618	11	GO Biological Process		phosphorylation	9.62e-08	Pebp1|Pgk1|Nme2|Pfkm|Ckb|Pkm|Gpi|Sdhd|Gapdhs|Pgam1|Tpi1	332	362|369|345|353|342|352|360|365|364|350|346	2.2e-10		GO:0016310	0.701682	0
cluster-1	1055	13	GO Biological Process		phosphate-containing compound metabolic process	1.19e-07	Pebp1|Pgk1|Nme2|Pfkm|Prpsap1|Ckb|Pkm|Gpi|Hprt1|Sdhd|Gapdhs|Pgam1|Tpi1	332	362|369|345|353|355|342|352|360|354|365|364|350|346	2.78e-10		GO:0006796	0.692445	0
cluster-1	341	9	GO Biological Process		monocarboxylic acid metabolic process	1.88e-07	Pgk1|Pfkm|Pkm|Adh7|Ldhb|Gpi|Gapdhs|Pgam1|Tpi1	332	369|353|352|351|366|360|364|350|346	4.61e-10		GO:0032787	0.672584	0
cluster-1	67	6	TISSUES		Left ventricle	2.04e-07	Pgk1|Mdh1|Pkm|Ldhb|Got1|Tpi1	332	369|368|352|366|359|346	4.89e-10		BTO:0001629	0.669037	0
cluster-1	1191	13	TISSUES		Brain	3.78e-07	Pebp1|Pgk1|Nme2|Prdx2|Psma6|Mdh1|Akr1b1|Ckb|Pkm|Ldhb|Stip1|Sdhd|Tpi1	332	362|369|345|358|347|368|363|342|352|366|357|365|346	1.21e-09		BTO:0000142	0.642251	0
cluster-1	60	6	Reactome Pathways		Glycolysis	9.12e-07	Pgk1|Pfkm|Gpi|Gapdhs|Pgam1|Tpi1	332	369|353|360|364|350|346	2.63e-10		RNO-70171	0.604001	0
cluster-1	3720	20	GO Molecular Function		protein binding	1.39e-06	Pebp1|Nme2|Psma6|Padi2|Dpysl5|Dpysl2|Pfkm|Prpsap1|Ckb|Pkm|Acy1|Adh7|Ldhb|Stip1|Gpi|Xpnpep1|Hprt1|Arhgdia|Pgam1|Tpi1	332	362|345|347|361|344|370|353|355|342|352|348|351|366|357|360|349|354|356|350|346	1.07e-09		GO:0005515	0.585699	0
cluster-1	85	8	STRING Clusters		mixed, incl. Glycolysis / Gluconeogenesis, and Pentose phosphate pathway	1.5e-06	Pgk1|Eno2|Pfkm|Pgm1|Gpi|Gapdhs|Pgam1|Tpi1	332	369|343|353|367|360|364|350|346	3.07e-13		CL:20898	0.582391	0
cluster-1	58	5	TISSUES		Atrium	4.22e-06	Pgk1|Mdh1|Ckb|Pkm|Ldhb	332	369|368|342|352|366	1.85e-08		BTO:0000903	0.537469	0
cluster-1	343	8	GO Biological Process		small molecule biosynthetic process	4.95e-06	Pgk1|Nme2|Akr1b1|Pkm|Got1|Gpi|Hprt1|Tpi1	332	369|345|363|352|359|360|354|346	1.27e-08		GO:0044283	0.530539	0
cluster-1	63	5	TISSUES		Right ventricle	5.71e-06	Pgk1|Mdh1|Pkm|Ldhb|Got1	332	369|368|352|366|359	2.74e-08		BTO:0001630	0.524336	0
cluster-1	1123	12	GO Molecular Function		nucleotide binding	8.39e-06	Pebp1|Pgk1|Nme2|Mdh1|Pfkm|Ckb|Pkm|Adh7|Ldhb|Rhot2|Hprt1|Gapdhs	332	362|369|345|368|353|342|352|351|366|371|354|364	8.24e-09		GO:0000166	0.507624	0
cluster-1	2790	17	GO Molecular Function		ion binding	8.39e-06	Pebp1|Pgk1|Nme2|Padi2|Pfkm|Prpsap1|Pgm1|Ckb|Pkm|Acy1|Adh7|Got1|Rhot2|Xpnpep1|Hprt1|Arhgdia|Sdhd	332	362|369|345|361|353|355|367|342|352|348|351|359|371|349|354|356|365	8.03e-09		GO:0043167	0.507624	0
cluster-1	2616	16	GO Biological Process		response to chemical	1.08e-05	Pebp1|Pgk1|Nme2|Prdx2|Padi2|Dpysl5|Akr1b1|Dpysl2|Pkm|Adh7|Got1|Stip1|Gpi|Hprt1|Arhgdia|Sdhd	332	362|369|345|358|361|344|363|370|352|351|359|357|360|354|356|365	2.83e-08		GO:0042221	0.496658	0
cluster-1	64	5	GO Biological Process		carbohydrate biosynthetic process	1.1e-05	Pgk1|Akr1b1|Got1|Gpi|Tpi1	332	369|363|359|360|346	2.95e-08		GO:0016051	0.495861	0
cluster-1	945	11	COMPARTMENTS		Cytosol	1.21e-05	Pgk1|Prdx2|Eno2|Akr1b1|Dpysl2|Pfkm|Got1|Gpi|Xpnpep1|Arhgdia|Tpi1	332	369|358|343|363|370|353|359|360|349|356|346	1.75e-08		GOCC:0005829	0.491721	0
cluster-1	43	6	STRING Clusters		Glycolysis, and Histidine phosphatase superfamily (branch 1)	1.33e-05	Pgk1|Eno2|Pfkm|Gapdhs|Pgam1|Tpi1	332	369|343|353|364|350|346	4.1e-11		CL:20907	0.487615	0
cluster-1	1252	12	GO Molecular Function		identical protein binding	1.79e-05	Nme2|Padi2|Dpysl2|Pfkm|Prpsap1|Pkm|Acy1|Adh7|Ldhb|Xpnpep1|Hprt1|Tpi1	332	345|361|370|353|355|352|348|351|366|349|354|346	2.73e-08		GO:0042802	0.474715	0
cluster-1	602	9	GO Biological Process		oxidation-reduction process	2.13e-05	Pgk1|Prdx2|Mdh1|Akr1b1|Pfkm|Adh7|Ldhb|Sdhd|Gapdhs	332	369|358|368|363|353|351|366|365|364	5.83e-08		GO:0055114	0.467162	0
cluster-1	2277	15	GO Molecular Function		heterocyclic compound binding	2.16e-05	Pebp1|Pgk1|Nme2|Psma6|Mdh1|Pfkm|Ckb|Pkm|Adh7|Ldhb|Got1|Rhot2|Hprt1|Sdhd|Gapdhs	332	362|369|345|347|368|353|342|352|351|366|359|371|354|365|364	3.71e-08		GO:1901363	0.466555	0
cluster-1	2331	15	GO Molecular Function		organic cyclic compound binding	2.65e-05	Pebp1|Pgk1|Nme2|Psma6|Mdh1|Pfkm|Ckb|Pkm|Adh7|Ldhb|Got1|Rhot2|Hprt1|Sdhd|Gapdhs	332	362|369|345|347|368|353|342|352|351|366|359|371|354|365|364	5.08e-08		GO:0097159	0.457675	0
cluster-1	21	5	STRING Clusters		Glycolysis, and Phosphoglycerate kinase	3.81e-05	Pgk1|Eno2|Gapdhs|Pgam1|Tpi1	332	369|343|364|350|346	1.79e-10		CL:20913	0.441908	0
cluster-1	5417	21	GO Biological Process		biological regulation	4.19e-05	Pebp1|Pgk1|Nme2|Prdx2|Psma6|Padi2|Akr1b1|Dpysl2|Pfkm|Prpsap1|Pgm1|Ckb|Pkm|Adh7|Got1|Rhot2|Gpi|Hprt1|Arhgdia|Sdhd|Pgam1	332	362|369|345|358|347|361|363|370|353|355|367|342|352|351|359|371|360|354|356|365|350	1.17e-07		GO:0065007	0.437779	0
cluster-1	1172	11	GO Biological Process		cellular aromatic compound metabolic process	5.4e-05	Pgk1|Nme2|Akr1b1|Pfkm|Prpsap1|Pkm|Gpi|Hprt1|Gapdhs|Pgam1|Tpi1	332	369|345|363|353|355|352|360|354|364|350|346	1.54e-07		GO:0006725	0.426761	0
cluster-1	475	8	GO Molecular Function		oxidoreductase activity	7.08e-05	Pgk1|Prdx2|Mdh1|Akr1b1|Adh7|Ldhb|Sdhd|Gapdhs	332	369|358|368|363|351|366|365|364	1.49e-07		GO:0016491	0.414997	0
cluster-1	4038	18	GO Biological Process		response to stimulus	0.0001	Pebp1|Pgk1|Nme2|Prdx2|Padi2|Dpysl5|Akr1b1|Dpysl2|Pgm1|Pkm|Adh7|Got1|Rhot2|Stip1|Gpi|Hprt1|Arhgdia|Sdhd	332	362|369|345|358|361|344|363|370|367|352|351|359|371|357|360|354|356|365	2.98e-07		GO:0050896	0.4	0
cluster-1	47	4	TISSUES		Right atrium	0.00011	Pgk1|Mdh1|Pkm|Ldhb	332	369|368|352|366	5.84e-07		BTO:0001703	0.395861	0
cluster-1	62	4	KEGG Pathways		Central carbon metabolism in cancer	0.00015	Pfkm|Pkm|Ldhb|Pgam1	332	353|352|366|350	1.66e-06		rno05230	0.382391	0
cluster-1	1317	11	GO Biological Process		organic cyclic compound metabolic process	0.00016	Pgk1|Nme2|Akr1b1|Pfkm|Prpsap1|Pkm|Gpi|Hprt1|Gapdhs|Pgam1|Tpi1	332	369|345|363|353|355|352|360|354|364|350|346	4.92e-07		GO:1901360	0.379588	0
cluster-1	1294	11	GO Molecular Function		enzyme binding	0.00018	Pebp1|Nme2|Dpysl2|Pfkm|Prpsap1|Ckb|Ldhb|Gpi|Arhgdia|Pgam1|Tpi1	332	362|345|370|353|355|342|366|360|356|350|346	4.13e-07		GO:0019899	0.374473	0
cluster-1	425	7	TISSUES		Heart	0.00021	Pgk1|Mdh1|Ckb|Pkm|Ldhb|Got1|Tpi1	332	369|368|342|352|366|359|346	1.17e-06		BTO:0000562	0.367778	0
cluster-1	2067	13	GO Biological Process		response to organic substance	0.00026	Pebp1|Nme2|Prdx2|Padi2|Akr1b1|Dpysl2|Pkm|Adh7|Got1|Stip1|Gpi|Hprt1|Arhgdia	332	362|345|358|361|363|370|352|351|359|357|360|354|356	7.93e-07		GO:0010033	0.358503	0
cluster-1	12	3	GO Biological Process		NAD metabolic process	0.00029	Mdh1|Pfkm|Ldhb	332	368|353|366	9.26e-07		GO:0019674	0.35376	0
cluster-1	1694	12	GO Molecular Function		metal ion binding	0.00029	Nme2|Padi2|Pfkm|Prpsap1|Pgm1|Pkm|Acy1|Adh7|Rhot2|Xpnpep1|Hprt1|Sdhd	332	345|361|353|355|367|352|348|351|371|349|354|365	7.21e-07		GO:0046872	0.35376	0
cluster-1	1408	11	GO Biological Process		cellular nitrogen compound metabolic process	0.0003	Pgk1|Nme2|Pfkm|Prpsap1|Pkm|Gpi|Xpnpep1|Hprt1|Gapdhs|Pgam1|Tpi1	332	369|345|353|355|352|360|349|354|364|350|346	9.51e-07		GO:0034641	0.352288	0
cluster-1	52	4	GO Molecular Function		NAD binding	0.00032	Mdh1|Adh7|Ldhb|Gapdhs	332	368|351|366|364	8.54e-07		GO:0051287	0.349485	0
cluster-1	262	6	GO Biological Process		organophosphate biosynthetic process	0.00035	Nme2|Prpsap1|Ckb|Pkm|Hprt1|Tpi1	332	345|355|342|352|354|346	1.17e-06		GO:0090407	0.345593	0
cluster-1	66	4	UniProt Keywords		Hydroxylation	0.00039	Pgk1|Eno2|Pfkm|Pkm	332	369|343|353|352	2.1e-06		KW-0379	0.340894	0
cluster-1	14	3	GO Biological Process		alditol metabolic process	0.00041	Akr1b1|Got1|Tpi1	332	363|359|346	1.38e-06		GO:0019400	0.338722	0
cluster-1	5090	19	GO Biological Process		regulation of biological process	0.00052	Pebp1|Pgk1|Nme2|Prdx2|Psma6|Padi2|Akr1b1|Dpysl2|Pfkm|Prpsap1|Pkm|Adh7|Got1|Rhot2|Gpi|Hprt1|Arhgdia|Sdhd|Pgam1	332	362|369|345|358|347|361|363|370|353|355|352|351|359|371|360|354|356|365|350	1.78e-06		GO:0050789	0.3284	0
cluster-1	90	4	KEGG Pathways		Glucagon signaling pathway	0.00052	Pfkm|Pkm|Ldhb|Pgam1	332	353|352|366|350	6.85e-06		rno04922	0.3284	0
cluster-1	28	3	KEGG Pathways		Pentose phosphate pathway	0.00059	Pfkm|Pgm1|Gpi	332	353|367|360	9.02e-06		rno00030	0.322915	0
cluster-1	28	3	KEGG Pathways		Galactose metabolism	0.00059	Akr1b1|Pfkm|Pgm1	332	363|353|367	9.02e-06		rno00052	0.322915	0
cluster-1	106	4	KEGG Pathways		HIF-1 signaling pathway	0.00064	Pgk1|Eno2|Pfkm|Ldhb	332	369|343|353|366	1.28e-05		rno04066	0.319382	0
cluster-1	5588	20	GO Cellular Component		organelle	0.00067	Pebp1|Nme2|Psma6|Padi2|Akr1b1|Dpysl2|Pfkm|Pgm1|Ckb|Pkm|Acy1|Got1|Rhot2|Stip1|Gpi|Arhgdia|Sdhd|Gapdhs|Pgam1|Tpi1	332	362|345|347|361|363|370|353|367|342|352|348|359|371|357|360|356|365|364|350|346	1.36e-06		GO:0043226	0.317393	0
cluster-1	66	4	GO Molecular Function		hydrolase activity, acting on carbon-nitrogen (but not peptide) bonds	0.00069	Padi2|Dpysl5|Dpysl2|Acy1	332	361|344|370|348	2.1e-06		GO:0016810	0.316115	0
cluster-1	1239	10	GO Biological Process		organic substance biosynthetic process	0.00074	Pgk1|Nme2|Akr1b1|Prpsap1|Ckb|Pkm|Got1|Gpi|Hprt1|Tpi1	332	369|345|363|355|342|352|359|360|354|346	2.58e-06		GO:1901576	0.313077	0
cluster-1	70	4	GO Biological Process		glycosyl compound metabolic process	0.00074	Nme2|Akr1b1|Prpsap1|Hprt1	332	345|363|355|354	2.63e-06		GO:1901657	0.313077	0
cluster-1	35	3	KEGG Pathways		Pyruvate metabolism	0.00076	Mdh1|Pkm|Ldhb	332	368|352|366	1.68e-05		rno00620	0.311919	0
cluster-1	967	9	GO Biological Process		response to abiotic stimulus	0.00082	Pebp1|Pgk1|Akr1b1|Pgm1|Pkm|Got1|Gpi|Arhgdia|Sdhd	332	362|369|363|367|352|359|360|356|365	2.96e-06		GO:0009628	0.308619	0
cluster-1	3193	15	GO Biological Process		cellular response to stimulus	0.00085	Pebp1|Pgk1|Nme2|Prdx2|Padi2|Akr1b1|Pgm1|Pkm|Got1|Rhot2|Stip1|Gpi|Hprt1|Arhgdia|Sdhd	332	362|369|345|358|361|363|367|352|359|371|357|360|354|356|365	3.1e-06		GO:0051716	0.307058	0
cluster-1	349	6	UniProt Keywords		Magnesium	0.00091	Nme2|Eno2|Pfkm|Pgm1|Pkm|Hprt1	332	345|343|353|367|352|354	5.92e-06		KW-0460	0.304096	0
cluster-1	322	6	GO Biological Process		organic hydroxy compound metabolic process	0.001	Akr1b1|Adh7|Ldhb|Got1|Hprt1|Tpi1	332	363|351|366|359|354|346	3.76e-06		GO:1901615	0.3	0
cluster-1	57	4	WikiPathways		Relationship between glutathione and NADPH	0.0011	Pgk1|Pgm1|Pkm|Gpi	332	369|367|352|360	1.21e-06		WP2562	0.295861	0
cluster-1	13	4	STRING Clusters		glycolytic process, and Triosephosphate isomerase	0.0011	Pgk1|Gapdhs|Pgam1|Tpi1	332	369|364|350|346	5.73e-09		CL:20915	0.295861	0
cluster-1	22	3	GO Biological Process		gluconeogenesis	0.0012	Pgk1|Gpi|Tpi1	332	369|360|346	4.64e-06		GO:0006094	0.292082	0
cluster-1	509	7	GO Molecular Function		kinase binding	0.0012	Pebp1|Dpysl2|Pfkm|Prpsap1|Ldhb|Arhgdia|Pgam1	332	362|370|353|355|366|356|350	3.79e-06		GO:0019900	0.292082	0
cluster-1	132	4	KEGG Pathways		Purine metabolism	0.0012	Nme2|Pgm1|Pkm|Hprt1	332	345|367|352|354	2.95e-05		rno00230	0.292082	0
cluster-1	4864	18	GO Biological Process		regulation of cellular process	0.0013	Pebp1|Pgk1|Nme2|Prdx2|Psma6|Padi2|Akr1b1|Dpysl2|Pfkm|Prpsap1|Adh7|Got1|Rhot2|Gpi|Hprt1|Arhgdia|Sdhd|Pgam1	332	362|369|345|358|347|361|363|370|353|355|351|359|371|360|354|356|365|350	5.1e-06		GO:0050794	0.288606	0
cluster-1	1599	11	GO Cellular Component		plasma membrane bounded cell projection	0.0013	Pebp1|Nme2|Dpysl5|Akr1b1|Dpysl2|Pfkm|Ckb|Pkm|Got1|Gpi|Gapdhs	332	362|345|344|363|370|353|342|352|359|360|364	3.28e-06		GO:0120025	0.288606	0
cluster-1	45	3	KEGG Pathways		Cysteine and methionine metabolism	0.0013	Mdh1|Ldhb|Got1	332	368|366|359	3.42e-05		rno00270	0.288606	0
cluster-1	17	3	WikiPathways		Fructose metabolism in proximal tubules	0.0013	Akr1b1|Pfkm|Gpi	332	363|353|360	2.31e-06		WP3894	0.288606	0
cluster-1	83	4	GO Molecular Function		isomerase activity	0.0015	Pgm1|Gpi|Pgam1|Tpi1	332	367|360|350|346	5.03e-06		GO:0016853	0.282391	0
cluster-1	2514	13	GO Biological Process		regulation of biological quality	0.0018	Pebp1|Nme2|Prdx2|Akr1b1|Dpysl2|Pfkm|Pgm1|Ckb|Adh7|Got1|Rhot2|Gpi|Arhgdia	332	362|345|358|363|370|353|367|342|351|359|371|360|356	7.15e-06		GO:0065008	0.274473	0
cluster-1	89	4	GO Molecular Function		oxidoreductase activity, acting on the CH-OH group of donors, NAD or NADP as acceptor	0.0018	Mdh1|Akr1b1|Adh7|Ldhb	332	368|363|351|366	6.56e-06		GO:0016616	0.274473	0
cluster-1	1089	9	GO Biological Process		homeostatic process	0.0019	Nme2|Prdx2|Akr1b1|Pfkm|Pgm1|Ckb|Got1|Rhot2|Gpi	332	345|358|363|353|367|342|359|371|360	7.73e-06		GO:0042592	0.272125	0
cluster-1	4747	18	COMPARTMENTS		Organelle	0.002	Pebp1|Nme2|Psma6|Padi2|Akr1b1|Pfkm|Pgm1|Ckb|Pkm|Acy1|Got1|Rhot2|Gpi|Arhgdia|Sdhd|Gapdhs|Pgam1|Tpi1	332	362|345|347|361|363|353|367|342|352|348|359|371|360|356|365|364|350|346	3.54e-06		GOCC:0043226	0.269897	0
cluster-1	1769	11	GO Biological Process		cellular response to chemical stimulus	0.0021	Pgk1|Nme2|Prdx2|Padi2|Akr1b1|Pkm|Got1|Stip1|Hprt1|Arhgdia|Sdhd	332	369|345|358|361|363|352|359|357|354|356|365	8.66e-06		GO:0070887	0.267778	0
cluster-1	98	4	GO Biological Process		purine nucleotide biosynthetic process	0.0022	Nme2|Prpsap1|Pkm|Hprt1	332	345|355|352|354	9.47e-06		GO:0006164	0.265758	0
cluster-1	1430	10	GO Biological Process		response to oxygen-containing compound	0.0022	Pebp1|Nme2|Prdx2|Akr1b1|Dpysl2|Pkm|Adh7|Got1|Gpi|Hprt1	332	362|345|358|363|370|352|351|359|360|354	9.18e-06		GO:1901700	0.265758	0
cluster-1	4977	18	GO Cellular Component		membrane-bounded organelle	0.0022	Pebp1|Nme2|Psma6|Padi2|Akr1b1|Pfkm|Ckb|Pkm|Acy1|Got1|Rhot2|Stip1|Gpi|Arhgdia|Sdhd|Gapdhs|Pgam1|Tpi1	332	362|345|347|361|363|353|342|352|348|359|371|357|360|356|365|364|350|346	7.19e-06		GO:0043227	0.265758	0
cluster-1	99	4	GO Biological Process		cellular carbohydrate metabolic process	0.0023	Akr1b1|Pfkm|Got1|Tpi1	332	363|353|359|346	9.85e-06		GO:0044262	0.263827	0
cluster-1	100	4	GO Biological Process		ribose phosphate biosynthetic process	0.0023	Nme2|Prpsap1|Pkm|Hprt1	332	345|355|352|354	1.02e-05		GO:0046390	0.263827	0
cluster-1	853	8	GO Biological Process		response to hormone	0.0025	Pebp1|Nme2|Padi2|Akr1b1|Pkm|Got1|Gpi|Hprt1	332	362|345|361|363|352|359|360|354	1.12e-05		GO:0009725	0.260206	0
cluster-1	224	5	GO Biological Process		small molecule catabolic process	0.0025	Pfkm|Adh7|Got1|Hprt1|Tpi1	332	353|351|359|354|346	1.14e-05		GO:0044282	0.260206	0
cluster-1	453	6	UniProt Keywords		Oxidoreductase	0.0034	Prdx2|Mdh1|Akr1b1|Adh7|Ldhb|Gapdhs	332	358|368|363|351|366|364	2.54e-05		KW-0560	0.246852	0
cluster-1	645	7	GO Biological Process		cellular homeostasis	0.0038	Nme2|Prdx2|Pfkm|Pgm1|Ckb|Got1|Rhot2	332	345|358|353|367|342|359|371	1.74e-05		GO:0019725	0.242022	0
cluster-1	114	4	GO Molecular Function		magnesium ion binding	0.004	Prpsap1|Pgm1|Pkm|Hprt1	332	355|367|352|354	1.69e-05		GO:0000287	0.239794	0
cluster-1	3	2	GO Molecular Function		intramolecular transferase activity, phosphotransferases	0.004	Pgm1|Pgam1	332	367|350	1.67e-05		GO:0016868	0.239794	0
cluster-1	36	3	GO Molecular Function		oxidoreductase activity, acting on the aldehyde or oxo group of donors	0.004	Akr1b1|Adh7|Gapdhs	332	363|351|364	1.82e-05		GO:0016903	0.239794	0
cluster-1	1523	10	GO Molecular Function		anion binding	0.004	Pebp1|Pgk1|Nme2|Pfkm|Ckb|Pkm|Adh7|Got1|Rhot2|Arhgdia	332	362|369|345|353|342|352|351|359|371|356	1.59e-05		GO:0043168	0.239794	0
cluster-1	3216	14	GO Biological Process		developmental process	0.0042	Pebp1|Pgk1|Nme2|Prdx2|Dpysl5|Akr1b1|Dpysl2|Ckb|Pkm|Got1|Gpi|Hprt1|Gapdhs|Tpi1	332	362|369|345|358|344|363|370|342|352|359|360|354|364|346	1.97e-05		GO:0032502	0.237675	0
cluster-1	255	5	GO Biological Process		carbohydrate derivative biosynthetic process	0.0044	Nme2|Prpsap1|Pkm|Hprt1|Tpi1	332	345|355|352|354|346	2.1e-05		GO:1901137	0.235655	0
cluster-1	41	3	TISSUES		Left atrium	0.0044	Pgk1|Pkm|Ldhb	332	369|352|366	2.63e-05		BTO:0001702	0.235655	0
cluster-1	2	2	COMPARTMENTS		Pyrophosphate-dependent phosphofructokinase complex	0.0046	Pfkm|Pkm	332	353|352	1e-05		GOCC:0010316	0.233724	0
cluster-1	443	6	GO Molecular Function		transferase activity, transferring phosphorus-containing groups	0.0047	Pgk1|Nme2|Pfkm|Prpsap1|Ckb|Pkm	332	369|345|353|355|342|352	2.25e-05		GO:0016772	0.23279	0
cluster-1	2748	13	GO Cellular Component		nucleus	0.0048	Nme2|Psma6|Padi2|Akr1b1|Pfkm|Ckb|Pkm|Got1|Rhot2|Stip1|Arhgdia|Pgam1|Tpi1	332	345|347|361|363|353|342|352|359|371|357|356|350|346	1.9e-05		GO:0005634	0.231876	0
cluster-1	5291	18	GO Cellular Component		intracellular organelle	0.0048	Pebp1|Nme2|Psma6|Padi2|Akr1b1|Dpysl2|Pfkm|Pgm1|Ckb|Pkm|Got1|Rhot2|Stip1|Arhgdia|Sdhd|Gapdhs|Pgam1|Tpi1	332	362|345|347|361|363|370|353|367|342|352|359|371|357|356|365|364|350|346	1.77e-05		GO:0043229	0.231876	0
cluster-1	4	2	GO Molecular Function		phosphotransferase activity, nitrogenous group as acceptor	0.005	Nme2|Ckb	332	345|342	2.5e-05		GO:0016775	0.230103	0
cluster-1	4	2	GO Molecular Function		intramolecular oxidoreductase activity, interconverting aldoses and ketoses	0.005	Gpi|Tpi1	332	360|346	2.5e-05		GO:0016861	0.230103	0
cluster-1	957	8	GO Biological Process		response to organonitrogen compound	0.0053	Pebp1|Nme2|Akr1b1|Dpysl2|Pkm|Got1|Gpi|Hprt1	332	362|345|363|370|352|359|360|354	2.55e-05		GO:0010243	0.227572	0
cluster-1	149	4	UniProt Keywords		NAD	0.0054	Mdh1|Adh7|Ldhb|Gapdhs	332	368|351|366|364	4.67e-05		KW-0520	0.226761	0
cluster-1	987	8	GO Molecular Function		transferase activity	0.0059	Pgk1|Nme2|Pfkm|Prpsap1|Ckb|Pkm|Got1|Hprt1	332	369|345|353|355|342|352|359|354	3.18e-05		GO:0016740	0.222915	0
cluster-1	5	2	GO Biological Process		alditol biosynthetic process	0.007	Akr1b1|Got1	332	363|359	3.5e-05		GO:0019401	0.21549	0
cluster-1	2639	12	UniProt Keywords		Metal-binding	0.007	Nme2|Eno2|Padi2|Pfkm|Pgm1|Pkm|Acy1|Adh7|Rhot2|Xpnpep1|Hprt1|Sdhd	332	345|343|361|353|367|352|348|351|371|349|354|365	6.86e-05		KW-0479	0.21549	0
cluster-1	2986	13	GO Biological Process		anatomical structure development	0.0091	Pebp1|Pgk1|Nme2|Prdx2|Dpysl5|Akr1b1|Dpysl2|Ckb|Pkm|Gpi|Hprt1|Gapdhs|Tpi1	332	362|369|345|358|344|363|370|342|352|360|354|364|346	4.63e-05		GO:0048856	0.204096	0
cluster-1	51	3	GO Biological Process		nucleoside metabolic process	0.0095	Nme2|Prpsap1|Hprt1	332	345|355|354	4.88e-05		GO:0009116	0.202228	0
cluster-1	17	2	KEGG Pathways		2-Oxocarboxylic acid metabolism	0.0099	Acy1|Got1	332	348|359	0.00028		rno01210	0.200436	0
cluster-1	19	2	KEGG Pathways		Arginine biosynthesis	0.0112	Acy1|Got1	332	348|359	0.00035		rno00220	0.195078	0
cluster-1	8	2	GO Molecular Function		hydrolase activity, acting on carbon-nitrogen (but not peptide) bonds, in cyclic amides	0.0135	Dpysl5|Dpysl2	332	344|370	7.49e-05		GO:0016812	0.186967	0
cluster-1	813	7	GO Biological Process		cellular catabolic process	0.0144	Prdx2|Psma6|Pfkm|Got1|Xpnpep1|Hprt1|Tpi1	332	358|347|353|359|349|354|346	7.5e-05		GO:0044248	0.184164	0
cluster-1	8	2	GO Biological Process		guanosine-containing compound biosynthetic process	0.0144	Nme2|Hprt1	332	345|354	7.49e-05		GO:1901070	0.184164	0
cluster-1	3142	13	GO Biological Process		positive regulation of biological process	0.0149	Pebp1|Pgk1|Nme2|Prdx2|Psma6|Padi2|Akr1b1|Dpysl2|Pfkm|Pkm|Got1|Gpi|Hprt1	332	362|369|345|358|347|361|363|370|353|352|359|360|354	7.93e-05		GO:0048518	0.182681	0
cluster-1	821	7	GO Biological Process		chemical homeostasis	0.0149	Nme2|Akr1b1|Pfkm|Pgm1|Ckb|Got1|Gpi	332	345|363|353|367|342|359|360	7.97e-05		GO:0048878	0.182681	0
cluster-1	9	2	GO Biological Process		oxaloacetate metabolic process	0.0169	Mdh1|Got1	332	368|359	9.14e-05		GO:0006107	0.177211	0
cluster-1	818	7	GO Cellular Component		extracellular space	0.0174	Pebp1|Pgk1|Akr1b1|Ckb|Acy1|Gpi|Arhgdia	332	362|369|363|342|348|360|356	7.79e-05		GO:0005615	0.175945	0
cluster-1	1181	8	GO Molecular Function		hydrolase activity	0.0191	Psma6|Padi2|Dpysl5|Dpysl2|Acy1|Rhot2|Xpnpep1|Pgam1	332	347|361|344|370|348|371|349|350	0.00011		GO:0016787	0.171897	0
cluster-1	1378	9	COMPARTMENTS		Plasma membrane bounded cell projection	0.0196	Pebp1|Dpysl5|Akr1b1|Dpysl2|Pfkm|Ckb|Got1|Gpi|Gapdhs	332	362|344|363|370|353|342|359|360|364	4.97e-05		GOCC:0120025	0.170774	0
cluster-1	1402	9	COMPARTMENTS		Cell projection	0.0197	Pebp1|Dpysl5|Akr1b1|Dpysl2|Pfkm|Ckb|Got1|Gpi|Gapdhs	332	362|344|363|370|353|342|359|360|364	5.68e-05		GOCC:0042995	0.170553	0
cluster-1	10	2	GO Biological Process		positive regulation of cellular amine metabolic process	0.02	Pebp1|Hprt1	332	362|354	0.00011		GO:0033240	0.169897	0
cluster-1	10	2	GO Biological Process		respiratory burst	0.02	Prdx2|Pgam1	332	358|350	0.00011		GO:0045730	0.169897	0
cluster-1	28	2	KEGG Pathways		Starch and sucrose metabolism	0.0215	Pgm1|Gpi	332	367|360	0.00071		rno00500	0.166756	0
cluster-1	29	2	KEGG Pathways		Citrate cycle (TCA cycle)	0.0216	Mdh1|Sdhd	332	368|365	0.00076		rno00020	0.166555	0
cluster-1	383	5	GO Molecular Function		kinase activity	0.0227	Pgk1|Nme2|Pfkm|Ckb|Pkm	332	369|345|353|342|352	0.00014		GO:0016301	0.164397	0
cluster-1	898	7	GO Molecular Function		purine ribonucleoside triphosphate binding	0.0227	Pebp1|Pgk1|Nme2|Pfkm|Ckb|Pkm|Rhot2	332	362|369|345|353|342|352|371	0.00014		GO:0035639	0.164397	0
cluster-1	31	4	STRING Clusters		Citrate cycle (TCA cycle), and Malic oxidoreductase	0.0233	Mdh1|Pkm|Ldhb|Sdhd	332	368|352|366|365	1.24e-07		CL:19350	0.163264	0
cluster-1	1332	8	UniProt Keywords		Nucleotide-binding	0.0236	Pebp1|Pgk1|Nme2|Pfkm|Ckb|Pkm|Rhot2|Hprt1	332	362|369|345|353|342|352|371|354	0.00026		KW-0547	0.162709	0
cluster-1	95	3	UniProt Keywords		Isomerase	0.0242	Pgm1|Gpi|Pgam1	332	367|360|350	0.00029		KW-0413	0.161618	0
cluster-1	1026	7	UniProt Keywords		Ubl conjugation	0.0242	Eno2|Mdh1|Pkm|Stip1|Gpi|Hprt1|Arhgdia	332	343|368|352|357|360|354|356	0.00031		KW-0832	0.161618	0
cluster-1	32	2	KEGG Pathways		Fructose and mannose metabolism	0.0244	Akr1b1|Pfkm	332	363|353	0.00092		rno00051	0.161261	0
cluster-1	34	2	KEGG Pathways		Tyrosine metabolism	0.0259	Adh7|Got1	332	351|359	0.001		rno00350	0.15867	0
cluster-1	12	2	GO Biological Process		glycerol metabolic process	0.0267	Got1|Tpi1	332	359|346	0.00015		GO:0006071	0.157349	0
cluster-1	955	7	GO Molecular Function		purine ribonucleotide binding	0.0311	Pebp1|Pgk1|Nme2|Pfkm|Ckb|Pkm|Rhot2	332	362|369|345|353|342|352|371	0.0002		GO:0032555	0.150724	0
cluster-1	22	2	UniProt Keywords		Tricarboxylic acid cycle	0.0323	Mdh1|Sdhd	332	368|365	0.00045		KW-0816	0.14908	0
cluster-1	659	6	GO Biological Process		organonitrogen compound biosynthetic process	0.0328	Nme2|Prpsap1|Ckb|Pkm|Got1|Hprt1	332	345|355|342|352|359|354	0.0002		GO:1901566	0.148413	0
cluster-1	223	4	GO Biological Process		alcohol metabolic process	0.0354	Akr1b1|Adh7|Got1|Tpi1	332	363|351|359|346	0.00021		GO:0006066	0.1451	0
cluster-1	4436	15	GO Cellular Component		intracellular membrane-bounded organelle	0.0355	Pebp1|Nme2|Psma6|Padi2|Akr1b1|Pfkm|Ckb|Pkm|Got1|Rhot2|Stip1|Arhgdia|Sdhd|Pgam1|Tpi1	332	362|345|347|361|363|353|342|352|359|371|357|356|365|350|346	0.00017		GO:0043231	0.144977	0
cluster-1	2987	12	GO Biological Process		regulation of metabolic process	0.037	Pebp1|Pgk1|Nme2|Prdx2|Psma6|Padi2|Pfkm|Prpsap1|Got1|Gpi|Hprt1|Pgam1	332	362|369|345|358|347|361|353|355|359|360|354|350	0.00023		GO:0019222	0.14318	0
cluster-1	227	4	GO Biological Process		cellular response to abiotic stimulus	0.037	Akr1b1|Pgm1|Got1|Arhgdia	332	363|367|359|356	0.00023		GO:0071214	0.14318	0
cluster-1	14	2	GO Cellular Component		sperm principal piece	0.0375	Pfkm|Gapdhs	332	353|364	0.0002		GO:0097228	0.142597	0
cluster-1	91	3	GO Biological Process		purine ribonucleotide biosynthetic process	0.0401	Nme2|Pkm|Hprt1	332	345|352|354	0.00025		GO:0009152	0.139686	0
cluster-1	17	2	GO Biological Process		NADH metabolic process	0.0441	Mdh1|Pfkm	332	368|353	0.00028		GO:0006734	0.135556	0
cluster-1	7	3	STRING Clusters		Phosphoglycerate mutase 1, and Phosphoglycerate kinase, conserved site	0.0443	Pgk1|Pgam1|Tpi1	332	369|350|346	2.45e-07		CL:20917	0.13536	0
cluster-1	201	4	COMPARTMENTS		Transferase complex, transferring phosphorus-containing groups	0.0446	Nme2|Pfkm|Prpsap1|Pkm	332	345|353|355|352	0.00014		GOCC:0061695	0.135067	0
cluster-1	722	6	GO Molecular Function		ATP binding	0.0453	Pebp1|Pgk1|Nme2|Pfkm|Ckb|Pkm	332	362|369|345|353|342|352	0.00032		GO:0005524	0.13439	0
cluster-1	47	2	KEGG Pathways		Amino sugar and nucleotide sugar metabolism	0.0453	Pgm1|Gpi	332	367|360	0.0019		rno00520	0.13439	0
cluster-1	49	2	KEGG Pathways		Arginine and proline metabolism	0.0466	Ckb|Got1	332	342|359	0.0021		rno00330	0.133161	0
cluster-1	3889	14	COMPARTMENTS		Membrane-bounded organelle	0.0467	Pebp1|Nme2|Akr1b1|Ckb|Pkm|Acy1|Got1|Rhot2|Gpi|Arhgdia|Sdhd|Gapdhs|Pgam1|Tpi1	332	362|345|363|342|352|348|359|371|360|356|365|364|350|346	0.00017		GOCC:0043227	0.133068	0
cluster-1	4472	15	COMPARTMENTS		Intracellular organelle	0.0479	Pebp1|Nme2|Psma6|Padi2|Akr1b1|Pgm1|Ckb|Pkm|Got1|Rhot2|Arhgdia|Sdhd|Gapdhs|Pgam1|Tpi1	332	362|345|347|361|363|367|342|352|359|371|356|365|364|350|346	0.00019		GOCC:0043229	0.131966	0
cluster-1	14	2	COMPARTMENTS		Sperm principal piece	0.0479	Pfkm|Gapdhs	332	353|364	0.0002		GOCC:0097228	0.131966	0
cluster-1	18	2	GO Biological Process		cellular carbohydrate catabolic process	0.0482	Pfkm|Tpi1	332	353|346	0.00031		GO:0044275	0.131695	0
cluster-1	555	5	UniProt Keywords		Kinase	0.0497	Pgk1|Nme2|Pfkm|Ckb|Pkm	332	369|345|353|342|352	0.00075		KW-0418	0.130364	0
cluster-2	318	9	Reactome Pathways		Neuronal System	8.55e-11	Cacna1e|Grin2b|Grin1|Gria2|Cacna2d3|Ntrk3|Kcnma1|Cacna1a|Gria1	508	519|525|521|529|520|518|523|522|526	4.92e-15		RNO-112316	1.0068	0
cluster-2	297	8	UniProt Keywords		Ion channel	4.12e-10	Cacna1e|Grin2b|Grin1|Gria2|Cacna2d3|Kcnma1|Cacna1a|Gria1	508	519|525|521|529|520|523|522|526	4.46e-13		KW-0407	0.93851	0
cluster-2	163	7	GO Cellular Component		cation channel complex	2.15e-09	Cacna1e|Grin2b|Grin1|Gria2|Cacna2d3|Cacna1a|Gria1	508	519|525|521|529|520|522|526	8.75e-13		GO:0034703	0.866756	0
cluster-2	163	7	COMPARTMENTS		Cation channel complex	2.42e-09	Cacna1e|Grin2b|Grin1|Gria2|Cacna2d3|Cacna1a|Gria1	508	519|525|521|529|520|522|526	8.75e-13		GOCC:0034703	0.861618	0
cluster-2	200	7	GO Cellular Component		integral component of synaptic membrane	4.33e-09	Cacna1e|Grin2b|Grin1|Gria2|Ntrk3|Cacna1a|Gria1	508	519|525|521|529|518|522|526	3.53e-12		GO:0099699	0.836351	0
cluster-2	207	7	COMPARTMENTS		Ion channel complex	4.88e-09	Cacna1e|Grin2b|Grin1|Gria2|Cacna2d3|Cacna1a|Gria1	508	519|525|521|529|520|522|526	4.46e-12		GOCC:0034702	0.831158	0
cluster-2	216	7	COMPARTMENTS		Intrinsic component of synaptic membrane	4.88e-09	Cacna1e|Grin2b|Grin1|Gria2|Ntrk3|Cacna1a|Gria1	508	519|525|521|529|518|522|526	5.97e-12		GOCC:0099240	0.831158	0
cluster-2	200	7	COMPARTMENTS		Integral component of synaptic membrane	4.88e-09	Cacna1e|Grin2b|Grin1|Gria2|Ntrk3|Cacna1a|Gria1	508	519|525|521|529|518|522|526	3.53e-12		GOCC:0099699	0.831158	0
cluster-2	105	6	GO Cellular Component		integral component of presynaptic membrane	5.18e-09	Cacna1e|Grin2b|Grin1|Gria2|Cacna1a|Gria1	508	519|525|521|529|522|526	1.05e-11		GO:0099056	0.828567	0
cluster-2	105	6	COMPARTMENTS		Integral component of presynaptic membrane	5.84e-09	Cacna1e|Grin2b|Grin1|Gria2|Cacna1a|Gria1	508	519|525|521|529|522|526	1.05e-11		GOCC:0099056	0.823359	0
cluster-2	115	6	COMPARTMENTS		Intrinsic component of presynaptic membrane	7.48e-09	Cacna1e|Grin2b|Grin1|Gria2|Cacna1a|Gria1	508	519|525|521|529|522|526	1.79e-11		GOCC:0098889	0.81261	0
cluster-2	250	7	COMPARTMENTS		Transmembrane transporter complex	7.48e-09	Cacna1e|Grin2b|Grin1|Gria2|Cacna2d3|Cacna1a|Gria1	508	519|525|521|529|520|522|526	1.62e-11		GOCC:1902495	0.81261	0
cluster-2	277	7	COMPARTMENTS		Transporter complex	1.13e-08	Cacna1e|Grin2b|Grin1|Gria2|Cacna2d3|Cacna1a|Gria1	508	519|525|521|529|520|522|526	3.27e-11		GOCC:1990351	0.794692	0
cluster-2	149	6	GO Cellular Component		integral component of postsynaptic membrane	2.2e-08	Cacna1e|Grin2b|Grin1|Gria2|Ntrk3|Gria1	508	519|525|521|529|518|526	8.05e-11		GO:0099055	0.765758	0
cluster-2	149	6	COMPARTMENTS		Integral component of postsynaptic membrane	2.48e-08	Cacna1e|Grin2b|Grin1|Gria2|Ntrk3|Gria1	508	519|525|521|529|518|526	8.05e-11		GOCC:0099055	0.760555	0
cluster-2	200	7	Reactome Pathways		Transmission across Chemical Synapses	3.06e-08	Cacna1e|Grin2b|Grin1|Gria2|Cacna2d3|Cacna1a|Gria1	508	519|525|521|529|520|522|526	3.53e-12		RNO-112315	0.751428	0
cluster-2	344	7	GO Cellular Component		plasma membrane protein complex	3.22e-08	Cacna1e|Grin2b|Grin1|Gria2|Cacna2d3|Cacna1a|Gria1	508	519|525|521|529|520|522|526	1.44e-10		GO:0098797	0.749214	0
cluster-2	161	6	COMPARTMENTS		Presynaptic membrane	3.26e-08	Cacna1e|Grin2b|Grin1|Gria2|Cacna1a|Gria1	508	519|525|521|529|522|526	1.27e-10		GOCC:0042734	0.748678	0
cluster-2	342	7	COMPARTMENTS		Synaptic membrane	3.26e-08	Cacna1e|Grin2b|Grin1|Gria2|Ntrk3|Cacna1a|Gria1	508	519|525|521|529|518|522|526	1.39e-10		GOCC:0097060	0.748678	0
cluster-2	159	6	COMPARTMENTS		Intrinsic component of postsynaptic membrane	3.26e-08	Cacna1e|Grin2b|Grin1|Gria2|Ntrk3|Gria1	508	519|525|521|529|518|526	1.18e-10		GOCC:0098936	0.748678	0
cluster-2	250	7	GO Molecular Function		cation channel activity	8.47e-08	Cacna1e|Grin2b|Grin1|Gria2|Cacna2d3|Cacna1a|Gria1	508	519|525|521|529|520|522|526	1.62e-11		GO:0005261	0.707212	0
cluster-2	257	7	GO Molecular Function		gated channel activity	8.47e-08	Cacna1e|Grin2b|Grin1|Gria2|Cacna2d3|Cacna1a|Gria1	508	519|525|521|529|520|522|526	1.96e-11		GO:0022836	0.707212	0
cluster-2	215	6	COMPARTMENTS		Glutamatergic synapse	1.46e-07	Grin2b|Grin1|Gria2|Ntrk3|Cacna1a|Gria1	508	525|521|529|518|522|526	6.87e-10		GOCC:0098978	0.683565	0
cluster-2	772	8	COMPARTMENTS		Plasma membrane region	1.58e-07	Cacna1e|Grin2b|Entpd2|Grin1|Gria2|Ntrk3|Cacna1a|Gria1	508	519|525|524|521|529|518|522|526	8.01e-10		GOCC:0098590	0.680134	0
cluster-2	234	6	COMPARTMENTS		Postsynaptic membrane	2.08e-07	Cacna1e|Grin2b|Grin1|Gria2|Ntrk3|Gria1	508	519|525|521|529|518|526	1.13e-09		GOCC:0045211	0.668194	0
cluster-2	18	4	GO Molecular Function		ionotropic glutamate receptor activity	2.8e-07	Grin2b|Grin1|Gria2|Gria1	508	525|521|529|526	3.21e-10		GO:0004970	0.655284	0
cluster-2	502	7	COMPARTMENTS		Plasma membrane protein complex	3.33e-07	Cacna1e|Grin2b|Grin1|Gria2|Cacna2d3|Cacna1a|Gria1	508	519|525|521|529|520|522|526	1.92e-09		GOCC:0098797	0.647756	0
cluster-2	17	4	SMART Domains		Eukaryotic homologues of bacterial periplasmic substrate binding proteins.	3.33e-07	Grin2b|Grin1|Gria2|Gria1	508	525|521|529|526	2.63e-10		SM00079	0.647756	0
cluster-2	17	4	SMART Domains		Ligated ion channel L-glutamate- and glycine-binding site	3.33e-07	Grin2b|Grin1|Gria2|Gria1	508	525|521|529|526	2.63e-10		SM00918	0.647756	0
cluster-2	80	5	GO Molecular Function		calcium channel activity	3.72e-07	Cacna1e|Grin2b|Grin1|Cacna2d3|Cacna1a	508	519|525|521|520|522	4.99e-10		GO:0005262	0.642946	0
cluster-2	522	7	COMPARTMENTS		Cell body	4.09e-07	Cacna1e|Grin2b|Entpd2|Grin1|Gria2|Cacna1a|Gria1	508	519|525|524|521|529|522|526	2.51e-09		GOCC:0044297	0.638828	0
cluster-2	904	8	COMPARTMENTS		Integral component of membrane	4.23e-07	Cacna1e|Grin2b|Grin1|Gria2|Cacna2d3|Ntrk3|Cacna1a|Gria1	508	519|525|521|529|520|518|522|526	2.75e-09		GOCC:0016021	0.637366	0
cluster-2	561	7	COMPARTMENTS		Integral component of plasma membrane	5.99e-07	Cacna1e|Grin2b|Grin1|Gria2|Ntrk3|Cacna1a|Gria1	508	519|525|521|529|518|522|526	4.11e-09		GOCC:0005887	0.622257	0
cluster-2	46	5	GO Biological Process		synaptic transmission, glutamatergic	6.31e-07	Grin2b|Grin1|Gria2|Cacna1a|Gria1	508	525|521|529|522|526	3.6e-11		GO:0035249	0.619997	0
cluster-2	944	8	GO Cellular Component		plasma membrane region	6.32e-07	Cacna1e|Grin2b|Entpd2|Grin1|Gria2|Ntrk3|Cacna1a|Gria1	508	519|525|524|521|529|518|522|526	3.86e-09		GO:0098590	0.619928	0
cluster-2	38	4	COMPARTMENTS		Ionotropic glutamate receptor complex	6.77e-07	Grin2b|Grin1|Gria2|Gria1	508	525|521|529|526	4.89e-09		GOCC:0008328	0.616941	0
cluster-2	984	8	COMPARTMENTS		Intrinsic component of membrane	7.04e-07	Cacna1e|Grin2b|Grin1|Gria2|Cacna2d3|Ntrk3|Cacna1a|Gria1	508	519|525|521|529|520|518|522|526	5.34e-09		GOCC:0031224	0.615243	0
cluster-2	39	4	GO Cellular Component		ionotropic glutamate receptor complex	8.28e-07	Grin2b|Grin1|Gria2|Gria1	508	525|521|529|526	5.39e-09		GO:0008328	0.608197	0
cluster-2	903	8	UniProt Keywords		Alternative splicing	8.4e-07	Entpd2|Hagh|Grin1|Gria2|Ntrk3|Kcnma1|Cacna1a|Gria1	508	524|528|521|529|518|523|522|526	2.73e-09		KW-0025	0.607572	0
cluster-2	610	7	COMPARTMENTS		Intrinsic component of plasma membrane	9.17e-07	Cacna1e|Grin2b|Grin1|Gria2|Ntrk3|Cacna1a|Gria1	508	519|525|521|529|518|522|526	7.29e-09		GOCC:0031226	0.603763	0
cluster-2	109	5	GO Molecular Function		voltage-gated cation channel activity	9.64e-07	Cacna1e|Grin2b|Grin1|Cacna2d3|Cacna1a	508	519|525|521|520|522	2.22e-09		GO:0022843	0.601592	0
cluster-2	14	4	GO Biological Process		response to fungicide	1.18e-06	Grin2b|Grin1|Gria2|Gria1	508	525|521|529|526	1.35e-10		GO:0060992	0.592812	0
cluster-2	48	4	COMPARTMENTS		Neurotransmitter receptor complex	1.42e-06	Grin2b|Grin1|Gria2|Gria1	508	525|521|529|526	1.18e-08		GOCC:0098878	0.584771	0
cluster-2	661	7	GO Cellular Component		cell body	1.72e-06	Cacna1e|Grin2b|Entpd2|Grin1|Gria2|Cacna1a|Gria1	508	519|525|524|521|529|522|526	1.26e-08		GO:0044297	0.576447	0
cluster-2	318	6	GO Molecular Function		metal ion transmembrane transporter activity	2.22e-06	Cacna1e|Grin2b|Grin1|Gria2|Cacna2d3|Cacna1a	508	519|525|521|529|520|522	6.81e-09		GO:0046873	0.565365	0
cluster-2	19	4	Reactome Pathways		Unblocking of NMDA receptors, glutamate binding and activation	2.25e-06	Grin2b|Grin1|Gria2|Gria1	508	525|521|529|526	3.89e-10		RNO-438066	0.564782	0
cluster-2	39	4	KEGG Pathways		Nicotine addiction	2.45e-06	Grin2b|Grin1|Gria2|Cacna1a	508	525|521|529|522	5.39e-09		rno05033	0.561083	0
cluster-2	654	7	UniProt Keywords		Calcium	2.71e-06	Cacna1e|Grin2b|Entpd2|Grin1|Cacna2d3|Kcnma1|Cacna1a	508	519|525|524|521|520|523|522	1.17e-08		KW-0106	0.556703	0
cluster-2	60	4	COMPARTMENTS		Integral component of postsynaptic density membrane	3.18e-06	Grin2b|Grin1|Gria2|Gria1	508	525|521|529|526	2.76e-08		GOCC:0099061	0.549757	0
cluster-2	60	4	GO Cellular Component		integral component of postsynaptic density membrane	3.39e-06	Grin2b|Grin1|Gria2|Gria1	508	525|521|529|526	2.76e-08		GO:0099061	0.54698	0
cluster-2	1873	9	COMPARTMENTS		Plasma membrane	3.42e-06	Cacna1e|Grin2b|Entpd2|Grin1|Gria2|Cacna2d3|Ntrk3|Cacna1a|Gria1	508	519|525|524|521|529|520|518|522|526	3.08e-08		GOCC:0005886	0.546597	0
cluster-2	66	4	COMPARTMENTS		Intrinsic component of postsynaptic density membrane	4.23e-06	Grin2b|Grin1|Gria2|Gria1	508	525|521|529|526	3.98e-08		GOCC:0099146	0.537366	0
cluster-2	427	6	GO Cellular Component		glutamatergic synapse	4.48e-06	Grin2b|Grin1|Gria2|Ntrk3|Cacna1a|Gria1	508	525|521|529|518|522|526	3.83e-08		GO:0098978	0.534872	0
cluster-2	18	4	Pfam		Ligand-gated ion channel	4.48e-06	Grin2b|Grin1|Gria2|Gria1	508	525|521|529|526	3.21e-10		PF00060	0.534872	0
cluster-2	18	4	Pfam		Bacterial extracellular solute-binding proteins, family 3	4.48e-06	Grin2b|Grin1|Gria2|Gria1	508	525|521|529|526	3.21e-10		PF00497	0.534872	0
cluster-2	18	4	Pfam		Ligated ion channel L-glutamate- and glycine-binding site	4.48e-06	Grin2b|Grin1|Gria2|Gria1	508	525|521|529|526	3.21e-10		PF10613	0.534872	0
cluster-2	53	4	GO Molecular Function		transmitter-gated ion channel activity involved in regulation of postsynaptic membrane potential	4.49e-06	Grin2b|Grin1|Gria2|Gria1	508	525|521|529|526	1.72e-08		GO:1904315	0.534775	0
cluster-2	438	6	COMPARTMENTS		Presynapse	4.55e-06	Cacna1e|Grin2b|Grin1|Gria2|Cacna1a|Gria1	508	519|525|521|529|522|526	4.44e-08		GOCC:0098793	0.534199	0
cluster-2	2014	9	COMPARTMENTS		Cell periphery	5.75e-06	Cacna1e|Grin2b|Entpd2|Grin1|Gria2|Cacna2d3|Ntrk3|Cacna1a|Gria1	508	519|525|524|521|529|520|518|522|526	5.81e-08		GOCC:0071944	0.524033	0
cluster-2	464	6	COMPARTMENTS		Neuronal cell body	5.89e-06	Cacna1e|Grin2b|Grin1|Gria2|Cacna1a|Gria1	508	519|525|521|529|522|526	6.22e-08		GOCC:0043025	0.522988	0
cluster-2	74	4	COMPARTMENTS		Postsynaptic density membrane	5.89e-06	Grin2b|Grin1|Gria2|Gria1	508	525|521|529|526	6.17e-08		GOCC:0098839	0.522988	0
cluster-2	62	4	GO Molecular Function		glutamate receptor binding	6.54e-06	Grin2b|Grin1|Gria2|Gria1	508	525|521|529|526	3.13e-08		GO:0035254	0.518442	0
cluster-2	872	7	COMPARTMENTS		Synapse	7.44e-06	Cacna1e|Grin2b|Grin1|Gria2|Ntrk3|Cacna1a|Gria1	508	519|525|521|529|518|522|526	8.33e-08		GOCC:0045202	0.512843	0
cluster-2	492	6	COMPARTMENTS		Postsynapse	7.59e-06	Cacna1e|Grin2b|Grin1|Gria2|Ntrk3|Gria1	508	519|525|521|529|518|526	8.77e-08		GOCC:0098794	0.511976	0
cluster-2	232	5	GO Cellular Component		receptor complex	8.58e-06	Grin2b|Grin1|Gria2|Ntrk3|Gria1	508	525|521|529|518|526	8.73e-08		GO:0043235	0.506651	0
cluster-2	69	4	UniProt Keywords		Ligand-gated ion channel	8.71e-06	Grin2b|Grin1|Gria2|Gria1	508	525|521|529|526	4.71e-08		KW-1071	0.505998	0
cluster-2	18	4	InterPro Domains		Ionotropic glutamate receptor	9.42e-06	Grin2b|Grin1|Gria2|Gria1	508	525|521|529|526	3.21e-10		IPR001320	0.502595	0
cluster-2	18	4	InterPro Domains		Ionotropic glutamate receptor, metazoa	9.42e-06	Grin2b|Grin1|Gria2|Gria1	508	525|521|529|526	3.21e-10		IPR001508	0.502595	0
cluster-2	18	4	InterPro Domains		Ionotropic glutamate receptor, L-glutamate and glycine-binding domain	9.42e-06	Grin2b|Grin1|Gria2|Gria1	508	525|521|529|526	3.21e-10		IPR019594	0.502595	0
cluster-2	915	7	COMPARTMENTS		Membrane protein complex	9.69e-06	Cacna1e|Grin2b|Grin1|Gria2|Cacna2d3|Cacna1a|Gria1	508	519|525|521|529|520|522|526	1.15e-07		GOCC:0098796	0.501368	0
cluster-2	2040	9	UniProt Keywords		Glycoprotein	1e-05	Cacna1e|Grin2b|Entpd2|Grin1|Gria2|Cacna2d3|Ntrk3|Cacna1a|Gria1	508	519|525|524|521|529|520|518|522|526	6.5e-08		KW-0325	0.5	0
cluster-2	90	4	COMPARTMENTS		Integral component of postsynaptic specialization membrane	1.07e-05	Grin2b|Grin1|Gria2|Gria1	508	525|521|529|526	1.31e-07		GOCC:0099060	0.497062	0
cluster-2	2162	9	UniProt Keywords		Disulfide bond	1.24e-05	Cacna1e|Grin2b|Entpd2|Grin1|Gria2|Cacna2d3|Ntrk3|Cacna1a|Gria1	508	519|525|524|521|529|520|518|522|526	1.08e-07		KW-1015	0.490658	0
cluster-2	96	4	COMPARTMENTS		Intrinsic component of postsynaptic specialization membrane	1.33e-05	Grin2b|Grin1|Gria2|Gria1	508	525|521|529|526	1.69e-07		GOCC:0098948	0.487615	0
cluster-2	304	6	GO Biological Process		chemical synaptic transmission	1.83e-05	Cacna1e|Grin2b|Grin1|Gria2|Cacna1a|Gria1	508	519|525|521|529|522|526	5.23e-09		GO:0007268	0.473755	0
cluster-2	85	4	GO Molecular Function		ligand-gated cation channel activity	1.96e-05	Grin2b|Grin1|Gria2|Gria1	508	525|521|529|526	1.05e-07		GO:0099094	0.470774	0
cluster-2	107	4	COMPARTMENTS		Postsynaptic specialization membrane	1.97e-05	Grin2b|Grin1|Gria2|Gria1	508	525|521|529|526	2.57e-07		GOCC:0099634	0.470553	0
cluster-2	2391	9	GO Cellular Component		integral component of membrane	2.07e-05	Cacna1e|Grin2b|Entpd2|Grin1|Gria2|Cacna2d3|Ntrk3|Cacna1a|Gria1	508	519|525|524|521|529|520|518|522|526	2.58e-07		GO:0016021	0.468403	0
cluster-2	590	6	GO Cellular Component		neuronal cell body	2.07e-05	Cacna1e|Grin2b|Grin1|Gria2|Cacna1a|Gria1	508	519|525|521|529|522|526	2.53e-07		GO:0043025	0.468403	0
cluster-2	300	5	COMPARTMENTS		Receptor complex	2.29e-05	Grin2b|Grin1|Gria2|Ntrk3|Gria1	508	525|521|529|518|526	3.06e-07		GOCC:0043235	0.464016	0
cluster-2	373	6	GO Biological Process		regulation of membrane potential	2.33e-05	Grin2b|Grin1|Gria2|Ntrk3|Cacna1a|Gria1	508	525|521|529|518|522|526	1.73e-08		GO:0042391	0.463264	0
cluster-2	709	7	GO Biological Process		nervous system process	2.55e-05	Cacna1e|Grin2b|Grin1|Gria2|Ntrk3|Cacna1a|Gria1	508	519|525|521|529|518|522|526	2.04e-08		GO:0050877	0.459346	0
cluster-2	2544	9	GO Cellular Component		plasma membrane	3.1e-05	Cacna1e|Grin2b|Entpd2|Grin1|Gria2|Cacna2d3|Ntrk3|Cacna1a|Gria1	508	519|525|524|521|529|520|518|522|526	4.42e-07		GO:0005886	0.450864	0
cluster-2	63	4	GO Biological Process		transmission of nerve impulse	3.64e-05	Cacna1e|Ntrk3|Cacna1a|Gria1	508	519|518|522|526	3.33e-08		GO:0019226	0.44389	0
cluster-2	29	3	GO Cellular Component		voltage-gated calcium channel complex	3.65e-05	Cacna1e|Cacna2d3|Cacna1a	508	519|520|522	5.5e-07		GO:0005891	0.443771	0
cluster-2	119	4	UniProt Keywords		Postsynaptic cell membrane	3.98e-05	Grin2b|Grin1|Gria2|Gria1	508	525|521|529|526	3.88e-07		KW-0628	0.440012	0
cluster-2	675	6	COMPARTMENTS		Somatodendritic compartment	4.04e-05	Cacna1e|Grin2b|Grin1|Gria2|Cacna1a|Gria1	508	519|525|521|529|522|526	5.54e-07		GOCC:0036477	0.439362	0
cluster-2	445	6	GO Biological Process		inorganic cation transmembrane transport	4.34e-05	Cacna1e|Grin2b|Grin1|Gria2|Cacna2d3|Cacna1a	508	519|525|521|529|520|522	4.87e-08		GO:0098662	0.436251	0
cluster-2	125	4	UniProt Keywords		Voltage-gated channel	4.34e-05	Cacna1e|Cacna2d3|Kcnma1|Cacna1a	508	519|520|523|522	4.69e-07		KW-0851	0.436251	0
cluster-2	104	4	KEGG Pathways		Glutamatergic synapse	5.22e-05	Grin2b|Grin1|Gria2|Cacna1a	508	525|521|529|522	2.3e-07		rno04724	0.428233	0
cluster-2	33	3	COMPARTMENTS		Voltage-gated calcium channel complex	5.61e-05	Cacna1e|Cacna2d3|Cacna1a	508	519|520|522	7.9e-07		GOCC:0005891	0.425104	0
cluster-2	155	4	COMPARTMENTS		Dendritic spine	7.5e-05	Grin2b|Grin1|Gria2|Gria1	508	525|521|529|526	1.08e-06		GOCC:0043197	0.412494	0
cluster-2	156	4	COMPARTMENTS		Neuron spine	7.51e-05	Grin2b|Grin1|Gria2|Gria1	508	525|521|529|526	1.11e-06		GOCC:0044309	0.412436	0
cluster-2	133	4	KEGG Pathways		Spinocerebellar ataxia	9.04e-05	Grin2b|Grin1|Gria2|Cacna1a	508	525|521|529|522	5.97e-07		rno05017	0.404383	0
cluster-2	3928	10	UniProt Keywords		Phosphoprotein	9.33e-05	Cacna1e|Grin2b|Acy1|Grin1|Gria2|Cacna2d3|Ntrk3|Kcnma1|Cacna1a|Gria1	508	519|525|527|521|529|520|518|523|522|526	1.11e-06		KW-0597	0.403012	0
cluster-2	168	4	COMPARTMENTS		Synaptic vesicle	9.55e-05	Grin2b|Grin1|Gria2|Gria1	508	525|521|529|526	1.48e-06		GOCC:0008021	0.402	0
cluster-2	413	5	COMPARTMENTS		Cell surface	9.55e-05	Grin2b|Entpd2|Grin1|Gria2|Gria1	508	525|524|521|529|526	1.45e-06		GOCC:0009986	0.402	0
cluster-2	60	4	Reactome Pathways		Protein-protein interactions at synapses	9.59e-05	Grin2b|Grin1|Ntrk3|Gria1	508	525|521|518|526	2.76e-08		RNO-6794362	0.401818	0
cluster-2	2939	9	COMPARTMENTS		Membrane	9.65e-05	Cacna1e|Grin2b|Entpd2|Grin1|Gria2|Cacna2d3|Ntrk3|Cacna1a|Gria1	508	519|525|524|521|529|520|518|522|526	1.53e-06		GOCC:0016020	0.401547	0
cluster-2	43	3	COMPARTMENTS		Calcium channel complex	0.0001	Cacna1e|Cacna2d3|Cacna1a	508	519|520|522	1.67e-06		GOCC:0034704	0.4	0
cluster-2	177	4	COMPARTMENTS		Exocytic vesicle	0.00011	Grin2b|Grin1|Gria2|Gria1	508	525|521|529|526	1.82e-06		GOCC:0070382	0.395861	0
cluster-2	97	4	GO Biological Process		sensory perception of pain	0.00012	Cacna1e|Grin2b|Grin1|Cacna1a	508	519|525|521|522	1.75e-07		GO:0019233	0.392082	0
cluster-2	182	4	GO Cellular Component		dendritic spine	0.00012	Grin2b|Grin1|Gria2|Gria1	508	525|521|529|526	2.03e-06		GO:0043197	0.392082	0
cluster-2	11	3	Reactome Pathways		Presynaptic depolarization and calcium channel opening	0.00012	Cacna1e|Cacna2d3|Cacna1a	508	519|520|522	4.05e-08		RNO-112308	0.392082	0
cluster-2	21	3	GO Biological Process		behavioral response to pain	0.00014	Cacna1e|Grin2b|Cacna1a	508	519|525|522	2.25e-07		GO:0048266	0.385387	0
cluster-2	34	3	GO Molecular Function		voltage-gated calcium channel activity	0.00014	Cacna1e|Cacna2d3|Cacna1a	508	519|520|522	8.6e-07		GO:0005245	0.385387	0
cluster-2	292	5	GO Biological Process		regulation of cytosolic calcium ion concentration	0.00015	Cacna1e|Grin2b|Grin1|Cacna1a|Gria1	508	519|525|521|522|526	2.68e-07		GO:0051480	0.382391	0
cluster-2	2790	9	GO Molecular Function		ion binding	0.00016	Cacna1e|Grin2b|Acy1|Entpd2|Hagh|Grin1|Cacna2d3|Ntrk3|Cacna1a	508	519|525|527|524|528|521|520|518|522	9.8e-07		GO:0043167	0.379588	0
cluster-2	477	5	COMPARTMENTS		Dendrite	0.00017	Grin2b|Grin1|Gria2|Cacna1a|Gria1	508	525|521|529|522|526	2.91e-06		GOCC:0030425	0.376955	0
cluster-2	479	5	COMPARTMENTS		Dendritic tree	0.00017	Grin2b|Grin1|Gria2|Cacna1a|Gria1	508	525|521|529|522|526	2.97e-06		GOCC:0097447	0.376955	0
cluster-2	199	4	COMPARTMENTS		Plasma membrane signaling receptor complex	0.00017	Grin2b|Grin1|Gria2|Gria1	508	525|521|529|526	2.87e-06		GOCC:0098802	0.376955	0
cluster-2	47	3	UniProt Keywords		Calcium channel	0.00017	Cacna1e|Cacna2d3|Cacna1a	508	519|520|522	2.16e-06		KW-0107	0.376955	0
cluster-2	208	4	GO Cellular Component		synaptic vesicle	0.00019	Grin2b|Grin1|Gria2|Gria1	508	525|521|529|526	3.41e-06		GO:0008021	0.372125	0
cluster-2	39	3	GO Molecular Function		amyloid-beta binding	0.00019	Grin1|Gria2|Gria1	508	521|529|526	1.27e-06		GO:0001540	0.372125	0
cluster-2	46	3	KEGG Pathways		Cocaine addiction	0.00023	Grin2b|Grin1|Gria2	508	525|521|529	2.03e-06		rno05030	0.363827	0
cluster-2	223	4	COMPARTMENTS		Transport vesicle	0.00025	Grin2b|Grin1|Gria2|Gria1	508	525|521|529|526	4.47e-06		GOCC:0030133	0.360206	0
cluster-2	1599	7	GO Cellular Component		plasma membrane bounded cell projection	0.00026	Grin2b|Entpd2|Grin1|Gria2|Ntrk3|Cacna1a|Gria1	508	525|524|521|529|518|522|526	4.94e-06		GO:0120025	0.358503	0
cluster-2	5	2	GO Cellular Component		dendritic branch	0.00027	Grin2b|Grin1	508	525|521	5.34e-06		GO:0044307	0.356864	0
cluster-2	64	3	GO Cellular Component		excitatory synapse	0.00027	Grin2b|Grin1|Gria1	508	525|521|526	5.25e-06		GO:0060076	0.356864	0
cluster-2	548	5	GO Cellular Component		cell surface	0.00028	Grin2b|Entpd2|Grin1|Gria2|Gria1	508	525|524|521|529|526	5.7e-06		GO:0009986	0.355284	0
cluster-2	5	2	COMPARTMENTS		Dendritic branch	0.00029	Grin2b|Grin1	508	525|521	5.34e-06		GOCC:0044307	0.35376	0
cluster-2	65	3	COMPARTMENTS		Excitatory synapse	0.00029	Grin2b|Grin1|Gria1	508	525|521|526	5.49e-06		GOCC:0060076	0.35376	0
cluster-2	5644	11	GO Molecular Function		binding	0.0003	Cacna1e|Grin2b|Acy1|Entpd2|Hagh|Grin1|Gria2|Cacna2d3|Ntrk3|Cacna1a|Gria1	508	519|525|527|524|528|521|529|520|518|522|526	2.04e-06		GO:0005488	0.352288	0
cluster-2	2491	8	GO Cellular Component		protein-containing complex	0.00032	Cacna1e|Grin2b|Grin1|Gria2|Cacna2d3|Ntrk3|Cacna1a|Gria1	508	519|525|521|529|520|518|522|526	6.84e-06		GO:0032991	0.349485	0
cluster-2	56	3	KEGG Pathways		Long-term potentiation	0.00032	Grin2b|Grin1|Gria2	508	525|521|529	3.57e-06		rno04720	0.349485	0
cluster-2	247	4	COMPARTMENTS		Postsynaptic density	0.00035	Grin2b|Grin1|Gria2|Gria1	508	525|521|529|526	6.65e-06		GOCC:0014069	0.345593	0
cluster-2	61	3	KEGG Pathways		Amphetamine addiction	0.00035	Grin2b|Grin1|Gria2	508	525|521|529	4.57e-06		rno05031	0.345593	0
cluster-2	257	4	COMPARTMENTS		Asymmetric synapse	0.0004	Grin2b|Grin1|Gria2|Gria1	508	525|521|529|526	7.76e-06		GOCC:0032279	0.339794	0
cluster-2	606	5	GO Cellular Component		dendrite	0.00043	Grin2b|Grin1|Gria2|Cacna1a|Gria1	508	525|521|529|522|526	9.26e-06		GO:0030425	0.336653	0
cluster-2	626	5	GO Cellular Component		axon	0.00048	Grin2b|Grin1|Gria2|Ntrk3|Gria1	508	525|521|529|518|526	1.08e-05		GO:0030424	0.331876	0
cluster-2	36	3	GO Biological Process		long-term memory	0.00049	Grin2b|Grin1|Gria1	508	525|521|526	1.01e-06		GO:0007616	0.33098	0
cluster-2	82	3	COMPARTMENTS		Terminal bouton	0.00054	Grin2b|Grin1|Gria2	508	525|521|529	1.08e-05		GOCC:0043195	0.326761	0
cluster-2	282	4	COMPARTMENTS		Neuron to neuron synapse	0.00055	Grin2b|Grin1|Gria2|Gria1	508	525|521|529|526	1.11e-05		GOCC:0098984	0.325964	0
cluster-2	282	4	COMPARTMENTS		Postsynaptic specialization	0.00055	Grin2b|Grin1|Gria2|Gria1	508	525|521|529|526	1.11e-05		GOCC:0099572	0.325964	0
cluster-2	4	2	GO Molecular Function		AMPA glutamate receptor activity	0.00055	Gria2|Gria1	508	529|526	3.81e-06		GO:0004971	0.325964	0
cluster-2	4	2	GO Molecular Function		neurotransmitter receptor activity involved in regulation of postsynaptic cytosolic calcium ion concentration	0.00055	Grin2b|Gria1	508	525|526	3.81e-06		GO:0099583	0.325964	0
cluster-2	21	3	Reactome Pathways		Synaptic adhesion-like molecules	0.00056	Grin2b|Grin1|Gria1	508	525|521|526	2.25e-07		RNO-8849932	0.325181	0
cluster-2	9	2	GO Cellular Component		NMDA selective glutamate receptor complex	0.0006	Grin2b|Grin1	508	525|521	1.4e-05		GO:0017146	0.322185	0
cluster-2	1182	6	GO Cellular Component		neuron projection	0.0006	Grin2b|Grin1|Gria2|Ntrk3|Cacna1a|Gria1	508	525|521|529|518|522|526	1.4e-05		GO:0043005	0.322185	0
cluster-2	167	4	GO Biological Process		positive regulation of synaptic transmission	0.00065	Grin2b|Grin1|Gria2|Gria1	508	525|521|529|526	1.45e-06		GO:0050806	0.318709	0
cluster-2	9	2	COMPARTMENTS		NMDA selective glutamate receptor complex	0.00067	Grin2b|Grin1	508	525|521	1.4e-05		GOCC:0017146	0.317393	0
cluster-2	533	5	GO Molecular Function		transmembrane signaling receptor activity	0.00069	Grin2b|Grin1|Gria2|Ntrk3|Gria1	508	525|521|529|518|526	4.98e-06		GO:0004888	0.316115	0
cluster-2	5	2	GO Molecular Function		extracellularly glutamate-gated ion channel activity	0.00071	Grin2b|Gria2	508	525|529	5.34e-06		GO:0005234	0.314874	0
cluster-2	5	2	GO Molecular Function		glutamate-gated calcium ion channel activity	0.00071	Grin2b|Grin1	508	525|521	5.34e-06		GO:0022849	0.314874	0
cluster-2	87	3	KEGG Pathways		Circadian entrainment	0.00083	Grin2b|Grin1|Gria2	508	525|521|529	1.28e-05		rno04713	0.308092	0
cluster-2	28	3	WikiPathways		Hypothetical network for drug addiction	0.00087	Grin2b|Grin1|Gria2	508	525|521|529	4.98e-07		WP1281	0.306048	0
cluster-2	6	2	GO Molecular Function		NMDA glutamate receptor activity	0.00091	Grin2b|Grin1	508	525|521	7.11e-06		GO:0004972	0.304096	0
cluster-2	1694	7	GO Molecular Function		metal ion binding	0.00091	Cacna1e|Grin2b|Acy1|Hagh|Grin1|Cacna2d3|Cacna1a	508	519|525|527|528|521|520|522	7.25e-06		GO:0046872	0.304096	0
cluster-2	448	5	GO Biological Process		modulation of chemical synaptic transmission	0.00092	Grin2b|Grin1|Gria2|Cacna1a|Gria1	508	525|521|529|522|526	2.15e-06		GO:0050804	0.303621	0
cluster-2	1430	7	GO Biological Process		response to oxygen-containing compound	0.00094	Grin2b|Entpd2|Grin1|Cacna2d3|Ntrk3|Cacna1a|Gria1	508	525|524|521|520|518|522|526	2.35e-06		GO:1901700	0.302687	0
cluster-2	864	6	GO Biological Process		cellular response to oxygen-containing compound	0.00094	Grin2b|Entpd2|Cacna2d3|Ntrk3|Cacna1a|Gria1	508	525|524|520|518|522|526	2.32e-06		GO:1901701	0.302687	0
cluster-2	103	3	COMPARTMENTS		Perikaryon	0.00098	Cacna1e|Gria2|Cacna1a	508	519|529|522	2.09e-05		GOCC:0043204	0.300877	0
cluster-2	111	3	GO Cellular Component		terminal bouton	0.001	Grin2b|Grin1|Gria2	508	525|521|529	2.6e-05		GO:0043195	0.3	0
cluster-2	499	5	GO Biological Process		behavior	0.0013	Cacna1e|Grin2b|Grin1|Cacna1a|Gria1	508	519|525|521|522|526	3.62e-06		GO:0007610	0.288606	0
cluster-2	3720	9	GO Molecular Function		protein binding	0.0014	Cacna1e|Grin2b|Acy1|Entpd2|Grin1|Gria2|Ntrk3|Cacna1a|Gria1	508	519|525|527|524|521|529|518|522|526	1.15e-05		GO:0005515	0.285387	0
cluster-2	7327	11	COMPARTMENTS		Cellular_component	0.0015	Cacna1e|Grin2b|Acy1|Entpd2|Hagh|Grin1|Gria2|Cacna2d3|Ntrk3|Cacna1a|Gria1	508	519|525|527|524|528|521|529|520|518|522|526	3.27e-05		GOCC:0005575	0.282391	0
cluster-2	1378	6	COMPARTMENTS		Plasma membrane bounded cell projection	0.0015	Grin2b|Entpd2|Grin1|Gria2|Cacna1a|Gria1	508	525|524|521|529|522|526	3.35e-05		GOCC:0120025	0.282391	0
cluster-2	1402	6	COMPARTMENTS		Cell projection	0.0016	Grin2b|Entpd2|Grin1|Gria2|Cacna1a|Gria1	508	525|524|521|529|522|526	3.69e-05		GOCC:0042995	0.279588	0
cluster-2	63	3	GO Biological Process		response to amine	0.0016	Grin2b|Grin1|Gria1	508	525|521|526	5.02e-06		GO:0014075	0.279588	0
cluster-2	2370	8	GO Biological Process		signaling	0.0016	Cacna1e|Grin2b|Entpd2|Grin1|Gria2|Ntrk3|Cacna1a|Gria1	508	519|525|524|521|529|518|522|526	4.7e-06		GO:0023052	0.279588	0
cluster-2	64	3	GO Biological Process		protein tetramerization	0.0016	Grin2b|Grin1|Gria2	508	525|521|529	5.25e-06		GO:0051262	0.279588	0
cluster-2	62	3	GO Biological Process		excitatory postsynaptic potential	0.0016	Grin2b|Grin1|Gria2	508	525|521|529	4.79e-06		GO:0060079	0.279588	0
cluster-2	17	2	GO Cellular Component		synaptic cleft	0.0016	Grin2b|Grin1	508	525|521	4.33e-05		GO:0043083	0.279588	0
cluster-2	115	3	KEGG Pathways		Dopaminergic synapse	0.0016	Grin2b|Gria2|Cacna1a	508	525|529|522	2.88e-05		rno04728	0.279588	0
cluster-2	390	4	COMPARTMENTS		Secretory vesicle	0.0017	Grin2b|Grin1|Gria2|Gria1	508	525|521|529|526	3.91e-05		GOCC:0099503	0.276955	0
cluster-2	349	4	UniProt Keywords		Magnesium	0.0017	Grin2b|Entpd2|Grin1|Kcnma1	508	525|524|521|523	2.55e-05		KW-0460	0.276955	0
cluster-2	2444	8	GO Biological Process		cell communication	0.0018	Cacna1e|Grin2b|Entpd2|Grin1|Gria2|Ntrk3|Cacna1a|Gria1	508	519|525|524|521|529|518|522|526	5.93e-06		GO:0007154	0.274473	0
cluster-2	7588	11	GO Cellular Component		cellular anatomical entity	0.0018	Cacna1e|Grin2b|Acy1|Entpd2|Hagh|Grin1|Gria2|Cacna2d3|Ntrk3|Cacna1a|Gria1	508	519|525|527|524|528|521|529|520|518|522|526	4.73e-05		GO:0110165	0.274473	0
cluster-2	5523	10	UniProt Keywords		Transmembrane helix	0.0018	Cacna1e|Grin2b|Entpd2|Grin1|Gria2|Cacna2d3|Ntrk3|Kcnma1|Cacna1a|Gria1	508	519|525|524|521|529|520|518|523|522|526	2.86e-05		KW-1133	0.274473	0
cluster-2	244	4	GO Biological Process		learning or memory	0.0019	Cacna1e|Grin2b|Grin1|Gria1	508	519|525|521|526	6.34e-06		GO:0007611	0.272125	0
cluster-2	2514	8	GO Biological Process		regulation of biological quality	0.0021	Cacna1e|Grin2b|Entpd2|Grin1|Gria2|Ntrk3|Cacna1a|Gria1	508	519|525|524|521|529|518|522|526	7.34e-06		GO:0065008	0.267778	0
cluster-2	133	4	Pfam		Receptor family ligand binding region	0.0021	Grin2b|Grin1|Gria2|Gria1	508	525|521|529|526	5.97e-07		PF01094	0.267778	0
cluster-2	583	5	GO Biological Process		regulation of ion transport	0.0022	Cacna1e|Grin2b|Grin1|Cacna2d3|Cacna1a	508	519|525|521|520|522	7.69e-06		GO:0043269	0.265758	0
cluster-2	19	2	COMPARTMENTS		Synaptic cleft	0.0023	Grin2b|Grin1	508	525|521	5.31e-05		GOCC:0043083	0.263827	0
cluster-2	3582	9	GO Biological Process		multicellular organismal process	0.0023	Cacna1e|Grin2b|Entpd2|Hagh|Grin1|Gria2|Ntrk3|Cacna1a|Gria1	508	519|525|524|528|521|529|518|522|526	8.32e-06		GO:0032501	0.263827	0
cluster-2	113	4	InterPro Domains		Receptor, ligand binding region	0.0023	Grin2b|Grin1|Gria2|Gria1	508	525|521|529|526	3.17e-07		IPR001828	0.263827	0
cluster-2	115	4	InterPro Domains		Periplasmic binding protein-like I	0.0023	Grin2b|Grin1|Gria2|Gria1	508	525|521|529|526	3.4e-07		IPR028082	0.263827	0
cluster-2	7	2	GO Biological Process		hindbrain maturation	0.0025	Grin1|Cacna1a	508	521|522	9.14e-06		GO:0021578	0.260206	0
cluster-2	3335	8	COMPARTMENTS		Protein-containing complex	0.0026	Cacna1e|Grin2b|Grin1|Gria2|Cacna2d3|Ntrk3|Cacna1a|Gria1	508	519|525|521|529|520|518|522|526	6.07e-05		GOCC:0032991	0.258503	0
cluster-2	2616	8	GO Biological Process		response to chemical	0.0026	Grin2b|Entpd2|Grin1|Gria2|Cacna2d3|Ntrk3|Cacna1a|Gria1	508	525|524|521|529|520|518|522|526	9.9e-06		GO:0042221	0.258503	0
cluster-2	1769	7	GO Biological Process		cellular response to chemical stimulus	0.0026	Grin2b|Entpd2|Grin1|Cacna2d3|Ntrk3|Cacna1a|Gria1	508	525|524|521|520|518|522|526	9.67e-06		GO:0070887	0.258503	0
cluster-2	81	3	GO Biological Process		action potential	0.0027	Grin2b|Ntrk3|Gria1	508	525|518|526	1.04e-05		GO:0001508	0.256864	0
cluster-2	23	2	GO Cellular Component		AMPA glutamate receptor complex	0.0027	Gria2|Gria1	508	529|526	7.58e-05		GO:0032281	0.256864	0
cluster-2	85	3	GO Biological Process		associative learning	0.0029	Cacna1e|Grin2b|Grin1	508	519|525|521	1.2e-05		GO:0008306	0.25376	0
cluster-2	13	2	GO Molecular Function		glycine binding	0.003	Grin2b|Grin1	508	525|521	2.66e-05		GO:0016594	0.252288	0
cluster-2	23	2	COMPARTMENTS		AMPA glutamate receptor complex	0.0031	Gria2|Gria1	508	529|526	7.58e-05		GOCC:0032281	0.250864	0
cluster-2	938	5	COMPARTMENTS		Neuron projection	0.0031	Grin2b|Grin1|Gria2|Cacna1a|Gria1	508	525|521|529|522|526	7.48e-05		GOCC:0043005	0.250864	0
cluster-2	6713	11	GO Biological Process		cellular process	0.0031	Cacna1e|Grin2b|Acy1|Entpd2|Hagh|Grin1|Gria2|Cacna2d3|Ntrk3|Cacna1a|Gria1	508	519|525|527|524|528|521|529|520|518|522|526	1.29e-05		GO:0009987	0.250864	0
cluster-2	88	3	GO Biological Process		neuromuscular process	0.0031	Grin2b|Grin1|Cacna1a	508	525|521|522	1.32e-05		GO:0050905	0.250864	0
cluster-2	9	2	GO Biological Process		suckling behavior	0.0032	Grin2b|Grin1	508	525|521	1.4e-05		GO:0001967	0.249485	0
cluster-2	9	2	GO Biological Process		pons development	0.0032	Grin1|Cacna1a	508	521|522	1.4e-05		GO:0021548	0.249485	0
cluster-2	2732	8	GO Biological Process		localization	0.0032	Cacna1e|Grin2b|Grin1|Gria2|Cacna2d3|Ntrk3|Cacna1a|Gria1	508	519|525|521|529|520|518|522|526	1.37e-05		GO:0051179	0.249485	0
cluster-2	169	3	GO Cellular Component		perikaryon	0.0032	Cacna1e|Gria2|Cacna1a	508	519|529|522	8.86e-05		GO:0043204	0.249485	0
cluster-2	14	2	GO Molecular Function		glutamate binding	0.0033	Grin2b|Grin1	508	525|521	3.04e-05		GO:0016595	0.248149	0
cluster-2	14	2	GO Molecular Function		voltage-gated calcium channel activity involved in regulation of presynaptic cytosolic calcium levels	0.0033	Cacna1e|Cacna1a	508	519|522	3.04e-05		GO:0099626	0.248149	0
cluster-2	965	5	COMPARTMENTS		Vesicle	0.0035	Grin2b|Acy1|Grin1|Gria2|Gria1	508	525|527|521|529|526	8.55e-05		GOCC:0031982	0.245593	0
cluster-2	1925	7	GO Biological Process		regulation of cell communication	0.0038	Cacna1e|Grin2b|Grin1|Gria2|Ntrk3|Cacna1a|Gria1	508	519|525|521|529|518|522|526	1.69e-05		GO:0010646	0.242022	0
cluster-2	1932	7	GO Biological Process		regulation of signaling	0.0038	Cacna1e|Grin2b|Grin1|Gria2|Ntrk3|Cacna1a|Gria1	508	519|525|521|529|518|522|526	1.73e-05		GO:0023051	0.242022	0
cluster-2	10	2	GO Biological Process		protein heterotetramerization	0.0038	Grin2b|Grin1	508	525|521	1.67e-05		GO:0051290	0.242022	0
cluster-2	7	2	SMART Domains		Voltage gated calcium channel IQ domain	0.0039	Cacna1e|Cacna1a	508	519|522	9.14e-06		SM01062	0.240894	0
cluster-2	500	4	COMPARTMENTS		Axon	0.004	Grin2b|Grin1|Gria2|Gria1	508	525|521|529|526	0.0001		GOCC:0030424	0.239794	0
cluster-2	176	3	COMPARTMENTS		Axon terminus	0.004	Grin2b|Grin1|Gria2	508	525|521|529	9.97e-05		GOCC:0043679	0.239794	0
cluster-2	16	2	GO Molecular Function		immunoglobulin binding	0.004	Gria2|Gria1	508	529|526	3.88e-05		GO:0019865	0.239794	0
cluster-2	11	2	GO Biological Process		regulation of dendritic spine maintenance	0.0043	Grin2b|Grin1	508	525|521	1.98e-05		GO:1902950	0.236653	0
cluster-2	30	2	GO Cellular Component		parallel fiber to Purkinje cell synapse	0.0044	Grin2b|Grin1	508	525|521	0.00013		GO:0098688	0.235655	0
cluster-2	105	3	GO Biological Process		regulation of postsynapse organization	0.0047	Grin2b|Grin1|Ntrk3	508	525|521|518	2.21e-05		GO:0099175	0.23279	0
cluster-2	4038	9	GO Biological Process		response to stimulus	0.0048	Cacna1e|Grin2b|Entpd2|Grin1|Gria2|Cacna2d3|Ntrk3|Cacna1a|Gria1	508	519|525|524|521|529|520|518|522|526	2.29e-05		GO:0050896	0.231876	0
cluster-2	191	3	COMPARTMENTS		Neuron projection terminus	0.0049	Grin2b|Grin1|Gria2	508	525|521|529	0.00013		GOCC:0044306	0.23098	0
cluster-2	30	2	COMPARTMENTS		Parallel fiber to Purkinje cell synapse	0.0049	Grin2b|Grin1	508	525|521	0.00013		GOCC:0098688	0.23098	0
cluster-2	2067	7	GO Biological Process		response to organic substance	0.0056	Grin2b|Entpd2|Grin1|Cacna2d3|Ntrk3|Cacna1a|Gria1	508	525|524|521|520|518|522|526	2.7e-05		GO:0010033	0.225181	0
cluster-2	204	3	COMPARTMENTS		Cell projection membrane	0.0057	Entpd2|Grin1|Gria1	508	524|521|526	0.00015		GOCC:0031253	0.224413	0
cluster-2	33	2	COMPARTMENTS		Dendrite membrane	0.0057	Grin1|Gria1	508	521|526	0.00015		GOCC:0032590	0.224413	0
cluster-2	188	3	KEGG Pathways		Calcium signaling pathway	0.0061	Cacna1e|Grin1|Cacna1a	508	519|521|522	0.00012		rno04020	0.221467	0
cluster-2	200	3	KEGG Pathways		cAMP signaling pathway	0.0066	Grin2b|Grin1|Gria2	508	525|521|529	0.00014		rno04024	0.218046	0
cluster-2	2142	7	GO Biological Process		signal transduction	0.0068	Grin2b|Entpd2|Grin1|Gria2|Ntrk3|Cacna1a|Gria1	508	525|524|521|529|518|522|526	3.41e-05		GO:0007165	0.216749	0
cluster-2	2639	7	UniProt Keywords		Metal-binding	0.0068	Cacna1e|Grin2b|Acy1|Hagh|Cacna2d3|Kcnma1|Cacna1a	508	519|525|527|528|520|523|522	0.00013		KW-0479	0.216749	0
cluster-2	1406	6	GO Biological Process		cellular response to organic substance	0.0072	Grin2b|Entpd2|Cacna2d3|Ntrk3|Cacna1a|Gria1	508	525|524|520|518|522|526	3.75e-05		GO:0071310	0.214267	0
cluster-2	127	3	GO Biological Process		regulation of axonogenesis	0.0073	Grin1|Ntrk3|Cacna1a	508	521|518|522	3.85e-05		GO:0050770	0.213668	0
cluster-2	40	2	GO Cellular Component		hippocampal mossy fiber to CA3 synapse	0.0073	Grin2b|Grin1	508	525|521	0.00022		GO:0098686	0.213668	0
cluster-2	4	2	Reactome Pathways		Activation of AMPA receptors	0.0074	Gria2|Gria1	508	529|526	3.81e-06		RNO-399710	0.213077	0
cluster-2	39	2	COMPARTMENTS		Hippocampal mossy fiber to CA3 synapse	0.0076	Grin2b|Grin1	508	525|521	0.00021		GOCC:0098686	0.211919	0
cluster-2	3193	8	GO Biological Process		cellular response to stimulus	0.008	Grin2b|Entpd2|Grin1|Gria2|Cacna2d3|Ntrk3|Cacna1a|Gria1	508	525|524|521|529|520|518|522|526	4.4e-05		GO:0051716	0.209691	0
cluster-2	17	2	GO Biological Process		cellular response to dsRNA	0.008	Grin2b|Gria1	508	525|526	4.33e-05		GO:0071359	0.209691	0
cluster-2	241	3	GO Cellular Component		cell projection membrane	0.0083	Entpd2|Grin1|Gria1	508	524|521|526	0.00025		GO:0031253	0.208092	0
cluster-2	409	4	GO Biological Process		response to metal ion	0.0085	Grin2b|Grin1|Gria2|Gria1	508	525|521|529|526	4.7e-05		GO:0010038	0.207058	0
cluster-2	1223	5	GO Cellular Component		vesicle	0.0085	Grin2b|Acy1|Grin1|Gria2|Gria1	508	525|527|521|529|526	0.00026		GO:0031982	0.207058	0
cluster-2	2825	7	UniProt Keywords		Cell membrane	0.009	Grin2b|Entpd2|Grin1|Gria2|Kcnma1|Cacna1a|Gria1	508	525|524|521|529|523|522|526	0.0002		KW-1003	0.204576	0
cluster-2	46	2	GO Cellular Component		dendrite membrane	0.0092	Grin1|Gria1	508	521|526	0.00028		GO:0032590	0.203621	0
cluster-2	19	2	GO Biological Process		cellular response to manganese ion	0.0094	Grin2b|Grin1	508	525|521	5.31e-05		GO:0071287	0.202687	0
cluster-2	26	2	GO Molecular Function		neurotransmitter binding	0.0094	Grin2b|Grin1	508	525|521	9.55e-05		GO:0042165	0.202687	0
cluster-2	232	3	UniProt Keywords		Palmitate	0.0094	Gria2|Kcnma1|Gria1	508	529|523|526	0.00022		KW-0564	0.202687	0
cluster-2	143	3	GO Biological Process		response to amino acid	0.0095	Grin2b|Grin1|Gria1	508	525|521|526	5.44e-05		GO:0043200	0.202228	0
cluster-2	20	2	GO Biological Process		regulation of receptor recycling	0.01	Gria2|Gria1	508	529|526	5.84e-05		GO:0001919	0.2	0
cluster-2	146	3	GO Biological Process		response to alkaloid	0.01	Grin2b|Grin1|Gria1	508	525|521|526	5.78e-05		GO:0043279	0.2	0
cluster-2	895	5	GO Biological Process		cellular response to endogenous stimulus	0.0102	Grin2b|Cacna2d3|Ntrk3|Cacna1a|Gria1	508	525|520|518|522|526	5.98e-05		GO:0071495	0.19914	0
cluster-2	45	2	KEGG Pathways		Type II diabetes mellitus	0.0112	Cacna1e|Cacna1a	508	519|522	0.00027		rno04930	0.195078	0
cluster-2	6	2	Reactome Pathways		Assembly and cell surface presentation of NMDA receptors	0.0124	Grin2b|Grin1	508	525|521	7.11e-06		RNO-9609736	0.190658	0
cluster-2	51	2	COMPARTMENTS		Neuron projection membrane	0.0126	Grin1|Gria1	508	521|526	0.00035		GOCC:0032589	0.189963	0
cluster-2	24	2	GO Biological Process		startle response	0.0137	Grin2b|Grin1	508	525|521	8.21e-05		GO:0001964	0.186328	0
cluster-2	968	5	GO Biological Process		cell surface receptor signaling pathway	0.0137	Grin2b|Grin1|Gria2|Ntrk3|Gria1	508	525|521|529|518|526	8.68e-05		GO:0007166	0.186328	0
cluster-2	166	3	GO Biological Process		locomotory behavior	0.0137	Cacna1e|Grin1|Cacna1a	508	519|521|522	8.41e-05		GO:0007626	0.186328	0
cluster-2	967	5	GO Biological Process		response to abiotic stimulus	0.0137	Cacna1e|Grin2b|Entpd2|Grin1|Gria1	508	519|525|524|521|526	8.64e-05		GO:0009628	0.186328	0
cluster-2	957	5	GO Biological Process		response to organonitrogen compound	0.0137	Grin2b|Grin1|Cacna2d3|Cacna1a|Gria1	508	525|521|520|522|526	8.22e-05		GO:0010243	0.186328	0
cluster-2	475	4	GO Biological Process		response to peptide	0.0137	Grin2b|Cacna2d3|Cacna1a|Gria1	508	525|520|522|526	8.36e-05		GO:1901652	0.186328	0
cluster-2	284	3	KEGG Pathways		MAPK signaling pathway	0.015	Cacna1e|Cacna2d3|Cacna1a	508	519|520|522	0.0004		rno04010	0.182391	0
cluster-2	56	2	KEGG Pathways		Long-term depression	0.015	Gria2|Cacna1a	508	529|522	0.00041		rno04730	0.182391	0
cluster-2	283	3	KEGG Pathways		Huntington disease	0.015	Grin2b|Grin1|Gria2	508	525|521|529	0.0004		rno05016	0.182391	0
cluster-2	498	4	GO Biological Process		regulation of plasma membrane bounded cell projection organization	0.0155	Grin2b|Grin1|Ntrk3|Cacna1a	508	525|521|518|522	0.0001		GO:0120035	0.180967	0
cluster-2	61	2	GO Cellular Component		dendritic shaft	0.0156	Gria2|Gria1	508	529|526	0.00049		GO:0043198	0.180688	0
cluster-2	4864	9	GO Biological Process		regulation of cellular process	0.0164	Cacna1e|Grin2b|Entpd2|Grin1|Gria2|Cacna2d3|Ntrk3|Cacna1a|Gria1	508	519|525|524|521|529|520|518|522|526	0.00011		GO:0050794	0.178516	0
cluster-2	59	2	COMPARTMENTS		Dendritic shaft	0.0165	Gria2|Gria1	508	529|526	0.00046		GOCC:0043198	0.178252	0
cluster-2	299	3	COMPARTMENTS		Distal axon	0.0165	Grin2b|Grin1|Gria2	508	525|521|529	0.00046		GOCC:0150034	0.178252	0
cluster-2	516	4	GO Biological Process		cellular response to organonitrogen compound	0.0172	Grin2b|Cacna2d3|Cacna1a|Gria1	508	525|520|522|526	0.00011		GO:0071417	0.176447	0
cluster-2	35	4	STRING Clusters		neurotransmitter receptor complex	0.0176	Grin2b|Grin1|Gria2|Gria1	508	525|521|529|526	3.6e-09		CL:5786	0.175449	0
cluster-2	341	3	KEGG Pathways		Neuroactive ligand-receptor interaction	0.0204	Grin2b|Grin1|Gria2	508	525|521|529	0.00068		rno04080	0.169037	0
cluster-2	340	3	KEGG Pathways		Amyotrophic lateral sclerosis	0.0204	Grin2b|Grin1|Gria2	508	525|521|529	0.00067		rno05014	0.169037	0
cluster-2	198	3	GO Biological Process		regulation of synaptic plasticity	0.0207	Grin2b|Grin1|Gria1	508	525|521|526	0.00014		GO:0048167	0.168403	0
cluster-2	33	2	GO Biological Process		regulation of long-term neuronal synaptic plasticity	0.0215	Grin2b|Grin1	508	525|521	0.00015		GO:0048169	0.166756	0
cluster-2	1105	5	GO Biological Process		positive regulation of cell communication	0.0225	Grin2b|Grin1|Gria2|Ntrk3|Gria1	508	525|521|529|518|526	0.00016		GO:0010647	0.164782	0
cluster-2	1107	5	GO Biological Process		positive regulation of signaling	0.0225	Grin2b|Grin1|Gria2|Ntrk3|Gria1	508	525|521|529|518|526	0.00016		GO:0023056	0.164782	0
cluster-2	35	2	GO Biological Process		calcium ion import	0.0228	Cacna1e|Cacna1a	508	519|522	0.00017		GO:0070509	0.164207	0
cluster-2	36	2	GO Biological Process		behavioral fear response	0.0237	Cacna1e|Grin2b	508	519|525	0.00018		GO:0001662	0.162525	0
cluster-2	36	2	GO Biological Process		response to lithium ion	0.0237	Gria2|Gria1	508	529|526	0.00018		GO:0010226	0.162525	0
cluster-2	1858	6	GO Biological Process		regulation of localization	0.0237	Cacna1e|Grin2b|Grin1|Cacna2d3|Ntrk3|Cacna1a	508	519|525|521|520|518|522	0.00018		GO:0032879	0.162525	0
cluster-2	216	3	GO Biological Process		response to ethanol	0.0237	Grin2b|Grin1|Ntrk3	508	525|521|518	0.00018		GO:0045471	0.162525	0
cluster-2	7	2	Pfam		Voltage gated calcium channel IQ domain	0.0255	Cacna1e|Cacna1a	508	519|522	9.14e-06		PF08763	0.159346	0
cluster-2	7	2	Pfam		Voltage-dependent L-type calcium channel, IQ-associated	0.0255	Cacna1e|Cacna1a	508	519|522	9.14e-06		PF16905	0.159346	0
cluster-2	39	2	GO Biological Process		response to corticosterone	0.0264	Grin2b|Ntrk3	508	525|518	0.00021		GO:0051412	0.15784	0
cluster-2	88	2	KEGG Pathways		Taste transduction	0.0265	Entpd2|Cacna1a	508	524|522	0.00099		rno04742	0.157675	0
cluster-2	1546	5	COMPARTMENTS		Endomembrane system	0.0269	Grin2b|Grin1|Gria2|Ntrk3|Gria1	508	525|521|529|518|526	0.00077		GOCC:0012505	0.157025	0
cluster-2	41	2	GO Biological Process		receptor clustering	0.0286	Grin2b|Cacna1a	508	525|522	0.00023		GO:0043113	0.154363	0
cluster-2	881	4	COMPARTMENTS		Cytoplasmic vesicle	0.0302	Grin2b|Grin1|Gria2|Gria1	508	525|521|529|526	0.00087		GOCC:0031410	0.151999	0
cluster-2	886	4	COMPARTMENTS		Intracellular vesicle	0.0305	Grin2b|Grin1|Gria2|Gria1	508	525|521|529|526	0.00089		GOCC:0097708	0.15157	0
cluster-2	45	2	GO Biological Process		response to amphetamine	0.0331	Grin2b|Grin1	508	525|521	0.00027		GO:0001975	0.148017	0
cluster-2	248	3	GO Biological Process		positive regulation of cytosolic calcium ion concentration	0.0331	Grin2b|Grin1|Cacna1a	508	525|521|522	0.00027		GO:0007204	0.148017	0
cluster-2	1191	6	TISSUES		Brain	0.0331	Grin2b|Entpd2|Grin1|Gria2|Ntrk3|Gria1	508	525|524|521|529|518|526	1.46e-05		BTO:0000142	0.148017	0
cluster-2	88	3	TISSUES		Hippocampus	0.0331	Gria2|Ntrk3|Gria1	508	529|518|526	1.32e-05		BTO:0000601	0.148017	0
cluster-2	24	2	TISSUES		Nucleus accumbens	0.0331	Gria2|Gria1	508	529|526	8.21e-05		BTO:0001862	0.148017	0
cluster-2	28	2	TISSUES		Prefrontal cortex	0.0331	Gria2|Gria1	508	529|526	0.00011		BTO:0002807	0.148017	0
cluster-2	4977	8	GO Cellular Component		membrane-bounded organelle	0.0337	Grin2b|Acy1|Hagh|Grin1|Gria2|Ntrk3|Cacna1a|Gria1	508	525|527|528|521|529|518|522|526	0.0011		GO:0043227	0.147237	0
cluster-2	920	4	COMPARTMENTS		Extracellular region	0.0346	Grin2b|Acy1|Entpd2|Grin1	508	525|527|524|521	0.001		GOCC:0005576	0.146092	0
cluster-2	93	2	COMPARTMENTS		Leading edge membrane	0.0369	Grin1|Gria1	508	521|526	0.0011		GOCC:0031256	0.143297	0
cluster-2	260	3	GO Biological Process		rhythmic process	0.0374	Grin2b|Grin1|Ntrk3	508	525|521|518	0.00031		GO:0048511	0.142713	0
cluster-2	49	2	GO Biological Process		visual learning	0.0384	Cacna1e|Grin1	508	519|521	0.00032		GO:0008542	0.141567	0
cluster-2	271	3	GO Biological Process		protein localization to membrane	0.0416	Grin2b|Grin1|Cacna1a	508	525|521|522	0.00035		GO:0072657	0.138091	0
cluster-2	706	4	GO Biological Process		central nervous system development	0.0446	Grin2b|Grin1|Cacna1a|Gria1	508	525|521|522|526	0.00038		GO:0007417	0.135067	0
cluster-2	8	2	InterPro Domains		Voltage-dependent calcium channel, alpha-1 subunit	0.0446	Cacna1e|Cacna1a	508	519|522	1.14e-05		IPR002077	0.135067	0
cluster-2	7	2	InterPro Domains		Voltage-dependent calcium channel, alpha-1 subunit, IQ domain	0.0446	Cacna1e|Cacna1a	508	519|522	9.14e-06		IPR014873	0.135067	0
cluster-2	7	2	InterPro Domains		Voltage-dependent L-type calcium channel, IQ-associated domain	0.0446	Cacna1e|Cacna1a	508	519|522	9.14e-06		IPR031649	0.135067	0
cluster-2	287	3	GO Biological Process		regulation of neuron death	0.0482	Grin2b|Grin1|Cacna1a	508	525|521|522	0.00041		GO:1901214	0.131695	0
cluster-2	287	3	GO Biological Process		cellular response to peptide	0.0482	Cacna2d3|Cacna1a|Gria1	508	520|522|526	0.00041		GO:1901653	0.131695	0
cluster-2	57	2	GO Biological Process		calcium ion transmembrane import into cytosol	0.0493	Grin2b|Grin1	508	525|521	0.00043		GO:0097553	0.130715	0
cluster-2	3889	7	COMPARTMENTS		Membrane-bounded organelle	0.0498	Grin2b|Acy1|Hagh|Grin1|Gria2|Ntrk3|Gria1	508	525|527|528|521|529|518|526	0.0015		GOCC:0043227	0.130277	0
cluster-4	20	5	GO Molecular Function		threonine-type peptidase activity	1.37e-09	Psma7|Psmb5|Psmb6|Asrgl1|Psmb4	1011	1029|1024|1030|1027|1022	2.61e-13		GO:0070003	1	0
cluster-4	33	5	InterPro Domains		Nucleophile aminohydrolases, N-terminal	7.22e-08	Psma7|Psmb5|Psmb6|Asrgl1|Psmb4	1011	1029|1024|1030|1027|1022	2.46e-12		IPR029055	0.805736	0
cluster-4	20	4	UniProt Keywords		Threonine protease	1.83e-07	Psma7|Psmb5|Psmb6|Psmb4	1011	1029|1024|1030|1022	1.98e-10		KW-0888	0.760164	0
cluster-4	17	4	GO Cellular Component		proteasome core complex	2.75e-07	Psma7|Psmb5|Psmb6|Psmb4	1011	1029|1024|1030|1022	1.12e-10		GO:0005839	0.740208	0
cluster-4	17	4	GO Molecular Function		threonine-type endopeptidase activity	2.92e-07	Psma7|Psmb5|Psmb6|Psmb4	1011	1029|1024|1030|1022	1.12e-10		GO:0004298	0.737269	0
cluster-4	18	4	COMPARTMENTS		Proteasome core complex	3.78e-07	Psma7|Psmb5|Psmb6|Psmb4	1011	1029|1024|1030|1022	1.37e-10		GOCC:0005839	0.72462	0
cluster-4	46	4	KEGG Pathways		Proteasome	1.94e-06	Psma7|Psmb5|Psmb6|Psmb4	1011	1029|1024|1030|1022	4.28e-09		rno03050	0.644479	0
cluster-4	46	4	UniProt Keywords		Proteasome	1.98e-06	Psma7|Psmb5|Psmb6|Psmb4	1011	1029|1024|1030|1022	4.28e-09		KW-0647	0.643479	0
cluster-4	18	4	GO Biological Process		proteasomal ubiquitin-independent protein catabolic process	2.39e-06	Psma7|Psmb5|Psmb6|Psmb4	1011	1029|1024|1030|1022	1.37e-10		GO:0010499	0.634258	0
cluster-4	22	4	InterPro Domains		Proteasome, subunit alpha/beta	4.09e-06	Psma7|Psmb5|Psmb6|Psmb4	1011	1029|1024|1030|1022	2.79e-10		IPR001353	0.607933	0
cluster-4	42	4	COMPARTMENTS		Proteasome complex	4.2e-06	Psma7|Psmb5|Psmb6|Psmb4	1011	1029|1024|1030|1022	3.03e-09		GOCC:0000502	0.606632	0
cluster-4	51	4	COMPARTMENTS		Endopeptidase complex	5.84e-06	Psma7|Psmb5|Psmb6|Psmb4	1011	1029|1024|1030|1022	6.32e-09		GOCC:1905369	0.59048	0
cluster-4	25	4	Pfam		Proteasome subunit	6.18e-06	Psma7|Psmb5|Psmb6|Psmb4	1011	1029|1024|1030|1022	4.43e-10		PF00227	0.587707	0
cluster-4	9	3	GO Cellular Component		proteasome core complex, beta-subunit complex	6.58e-06	Psmb5|Psmb6|Psmb4	1011	1024|1030|1022	1.34e-08		GO:0019774	0.584634	0
cluster-4	9	3	COMPARTMENTS		Proteasome core complex, beta-subunit complex	9.27e-06	Psmb5|Psmb6|Psmb4	1011	1024|1030|1022	1.34e-08		GOCC:0019774	0.56784	0
cluster-4	73	4	COMPARTMENTS		Peptidase complex	1.38e-05	Psma7|Psmb5|Psmb6|Psmb4	1011	1029|1024|1030|1022	2.5e-08		GOCC:1905368	0.548343	0
cluster-4	138	5	GO Biological Process		proteasome-mediated ubiquitin-dependent protein catabolic process	1.96e-05	Nsfl1c|Psma7|Psmb5|Psmb6|Psmb4	1011	1023|1029|1024|1030|1022	2.24e-09		GO:0043161	0.531151	0
cluster-4	813	7	GO Biological Process		cellular catabolic process	3.33e-05	Nsfl1c|Psma7|Psmb5|Sord|Psmb6|Asrgl1|Psmb4	1011	1023|1029|1024|1028|1030|1027|1022	8.35e-09		GO:0044248	0.50518	0
cluster-4	802	7	GO Biological Process		organic substance catabolic process	3.33e-05	Nsfl1c|Psma7|Psmb5|Sord|Psmb6|Asrgl1|Psmb4	1011	1023|1029|1024|1028|1030|1027|1022	7.61e-09		GO:1901575	0.50518	0
cluster-4	501	6	GO Biological Process		organonitrogen compound catabolic process	5.56e-05	Nsfl1c|Psma7|Psmb5|Psmb6|Asrgl1|Psmb4	1011	1023|1029|1024|1030|1027|1022	2.3e-08		GO:1901565	0.480062	0
cluster-4	133	4	KEGG Pathways		Spinocerebellar ataxia	5.81e-05	Psma7|Psmb5|Psmb6|Psmb4	1011	1029|1024|1030|1022	2.56e-07		rno05017	0.477907	0
cluster-4	546	6	GO Biological Process		proteolysis	6.08e-05	Nsfl1c|Psma7|Psmb5|Psmb6|Asrgl1|Psmb4	1011	1023|1029|1024|1030|1027|1022	3.82e-08		GO:0006508	0.475681	0
cluster-4	57	4	Reactome Pathways		Activation of NF-kappaB in B cells	7.43e-05	Psma7|Psmb5|Psmb6|Psmb4	1011	1029|1024|1030|1022	9.66e-09		RNO-1169091	0.465856	0
cluster-4	60	4	Reactome Pathways		Oxygen-dependent proline hydroxylation of Hypoxia-inducible Factor Alpha	7.43e-05	Psma7|Psmb5|Psmb6|Psmb4	1011	1029|1024|1030|1022	1.18e-08		RNO-1234176	0.465856	0
cluster-4	46	4	Reactome Pathways		Cross-presentation of soluble exogenous antigens (endosomes)	7.43e-05	Psma7|Psmb5|Psmb6|Psmb4	1011	1029|1024|1030|1022	4.28e-09		RNO-1236978	0.465856	0
cluster-4	62	4	Reactome Pathways		Autodegradation of Cdh1 by Cdh1:APC/C	7.43e-05	Psma7|Psmb5|Psmb6|Psmb4	1011	1029|1024|1030|1022	1.33e-08		RNO-174084	0.465856	0
cluster-4	65	4	Reactome Pathways		APC/C:Cdc20 mediated degradation of Securin	7.43e-05	Psma7|Psmb5|Psmb6|Psmb4	1011	1029|1024|1030|1022	1.6e-08		RNO-174154	0.465856	0
cluster-4	71	4	Reactome Pathways		APC/C:Cdh1 mediated degradation of Cdc20 and other APC/C:Cdh1 targeted proteins in late mitosis/early G1	7.43e-05	Psma7|Psmb5|Psmb6|Psmb4	1011	1029|1024|1030|1022	2.24e-08		RNO-174178	0.465856	0
cluster-4	69	4	Reactome Pathways		Cdc20:Phospho-APC/C mediated degradation of Cyclin A	7.43e-05	Psma7|Psmb5|Psmb6|Psmb4	1011	1029|1024|1030|1022	2.01e-08		RNO-174184	0.465856	0
cluster-4	58	4	Reactome Pathways		SCF(Skp2)-mediated degradation of p27/p21	7.43e-05	Psma7|Psmb5|Psmb6|Psmb4	1011	1029|1024|1030|1022	1.03e-08		RNO-187577	0.465856	0
cluster-4	74	4	Reactome Pathways		Degradation of beta-catenin by the destruction complex	7.43e-05	Psma7|Psmb5|Psmb6|Psmb4	1011	1029|1024|1030|1022	2.63e-08		RNO-195253	0.465856	0
cluster-4	86	4	Reactome Pathways		Downstream TCR signaling	7.43e-05	Psma7|Psmb5|Psmb6|Psmb4	1011	1029|1024|1030|1022	4.7e-08		RNO-202424	0.465856	0
cluster-4	117	4	Reactome Pathways		FCERI mediated NF-kB activation	7.43e-05	Psma7|Psmb5|Psmb6|Psmb4	1011	1029|1024|1030|1022	1.55e-07		RNO-2871837	0.465856	0
cluster-4	49	4	Reactome Pathways		Autodegradation of the E3 ubiquitin ligase COP1	7.43e-05	Psma7|Psmb5|Psmb6|Psmb4	1011	1029|1024|1030|1022	5.43e-09		RNO-349425	0.465856	0
cluster-4	49	4	Reactome Pathways		Regulation of ornithine decarboxylase (ODC)	7.43e-05	Psma7|Psmb5|Psmb6|Psmb4	1011	1029|1024|1030|1022	5.43e-09		RNO-350562	0.465856	0
cluster-4	96	4	Reactome Pathways		ABC-family proteins mediated transport	7.43e-05	Psma7|Psmb5|Psmb6|Psmb4	1011	1029|1024|1030|1022	7.2e-08		RNO-382556	0.465856	0
cluster-4	52	4	Reactome Pathways		AUF1 (hnRNP D0) binds and destabilizes mRNA	7.43e-05	Psma7|Psmb5|Psmb6|Psmb4	1011	1029|1024|1030|1022	6.81e-09		RNO-450408	0.465856	0
cluster-4	57	4	Reactome Pathways		Asymmetric localization of PCP proteins	7.43e-05	Psma7|Psmb5|Psmb6|Psmb4	1011	1029|1024|1030|1022	9.66e-09		RNO-4608870	0.465856	0
cluster-4	51	4	Reactome Pathways		Degradation of AXIN	7.43e-05	Psma7|Psmb5|Psmb6|Psmb4	1011	1029|1024|1030|1022	6.32e-09		RNO-4641257	0.465856	0
cluster-4	54	4	Reactome Pathways		Degradation of DVL	7.43e-05	Psma7|Psmb5|Psmb6|Psmb4	1011	1029|1024|1030|1022	7.86e-09		RNO-4641258	0.465856	0
cluster-4	58	4	Reactome Pathways		Hedgehog ligand biogenesis	7.43e-05	Psma7|Psmb5|Psmb6|Psmb4	1011	1029|1024|1030|1022	1.03e-08		RNO-5358346	0.465856	0
cluster-4	53	4	Reactome Pathways		Dectin-1 mediated noncanonical NF-kB signaling	7.43e-05	Psma7|Psmb5|Psmb6|Psmb4	1011	1029|1024|1030|1022	7.32e-09		RNO-5607761	0.465856	0
cluster-4	53	4	Reactome Pathways		Degradation of GLI1 by the proteasome	7.43e-05	Psma7|Psmb5|Psmb6|Psmb4	1011	1029|1024|1030|1022	7.32e-09		RNO-5610780	0.465856	0
cluster-4	55	4	Reactome Pathways		GLI3 is processed to GLI3R by the proteasome	7.43e-05	Psma7|Psmb5|Psmb6|Psmb4	1011	1029|1024|1030|1022	8.43e-09		RNO-5610785	0.465856	0
cluster-4	78	4	Reactome Pathways		Hedgehog on state	7.43e-05	Psma7|Psmb5|Psmb6|Psmb4	1011	1029|1024|1030|1022	3.22e-08		RNO-5632684	0.465856	0
cluster-4	63	4	Reactome Pathways		Regulation of RAS by GAPs	7.43e-05	Psma7|Psmb5|Psmb6|Psmb4	1011	1029|1024|1030|1022	1.42e-08		RNO-5658442	0.465856	0
cluster-4	53	4	Reactome Pathways		NIK-->noncanonical NF-kB signaling	7.43e-05	Psma7|Psmb5|Psmb6|Psmb4	1011	1029|1024|1030|1022	7.32e-09		RNO-5676590	0.465856	0
cluster-4	69	4	Reactome Pathways		MAPK6/MAPK4 signaling	7.43e-05	Psma7|Psmb5|Psmb6|Psmb4	1011	1029|1024|1030|1022	2.01e-08		RNO-5687128	0.465856	0
cluster-4	70	4	Reactome Pathways		UCH proteinases	7.43e-05	Psma7|Psmb5|Psmb6|Psmb4	1011	1029|1024|1030|1022	2.13e-08		RNO-5689603	0.465856	0
cluster-4	55	4	Reactome Pathways		CDT1 association with the CDC6:ORC:origin complex	7.43e-05	Psma7|Psmb5|Psmb6|Psmb4	1011	1029|1024|1030|1022	8.43e-09		RNO-68827	0.465856	0
cluster-4	65	4	Reactome Pathways		Orc1 removal from chromatin	7.43e-05	Psma7|Psmb5|Psmb6|Psmb4	1011	1029|1024|1030|1022	1.6e-08		RNO-68949	0.465856	0
cluster-4	70	4	Reactome Pathways		CDK-mediated phosphorylation and removal of Cdc6	7.43e-05	Psma7|Psmb5|Psmb6|Psmb4	1011	1029|1024|1030|1022	2.13e-08		RNO-69017	0.465856	0
cluster-4	134	4	Reactome Pathways		G2/M Checkpoints	7.43e-05	Psma7|Psmb5|Psmb6|Psmb4	1011	1029|1024|1030|1022	2.64e-07		RNO-69481	0.465856	0
cluster-4	49	4	Reactome Pathways		Ubiquitin Mediated Degradation of Phosphorylated Cdc25A	7.43e-05	Psma7|Psmb5|Psmb6|Psmb4	1011	1029|1024|1030|1022	5.43e-09		RNO-69601	0.465856	0
cluster-4	236	5	Reactome Pathways		Metabolism of amino acids and derivatives	7.43e-05	Psma7|Psmb5|Psmb6|Asrgl1|Psmb4	1011	1029|1024|1030|1027|1022	3.07e-08		RNO-71291	0.465856	0
cluster-4	48	4	Reactome Pathways		Ubiquitin-dependent degradation of Cyclin D	7.43e-05	Psma7|Psmb5|Psmb6|Psmb4	1011	1029|1024|1030|1022	5.02e-09		RNO-75815	0.465856	0
cluster-4	69	4	Reactome Pathways		The role of GTSE1 in G2/M progression after G2 checkpoint	7.43e-05	Psma7|Psmb5|Psmb6|Psmb4	1011	1029|1024|1030|1022	2.01e-08		RNO-8852276	0.465856	0
cluster-4	52	4	Reactome Pathways		FBXL7 down-regulates AURKA during mitotic entry and in early mitosis	7.43e-05	Psma7|Psmb5|Psmb6|Psmb4	1011	1029|1024|1030|1022	6.81e-09		RNO-8854050	0.465856	0
cluster-4	64	4	Reactome Pathways		RUNX1 regulates transcription of genes involved in differentiation of HSCs	7.43e-05	Psma7|Psmb5|Psmb6|Psmb4	1011	1029|1024|1030|1022	1.51e-08		RNO-8939236	0.465856	0
cluster-4	49	4	Reactome Pathways		Regulation of RUNX2 expression and activity	7.43e-05	Psma7|Psmb5|Psmb6|Psmb4	1011	1029|1024|1030|1022	5.43e-09		RNO-8939902	0.465856	0
cluster-4	48	4	Reactome Pathways		Regulation of RUNX3 expression and activity	7.43e-05	Psma7|Psmb5|Psmb6|Psmb4	1011	1029|1024|1030|1022	5.02e-09		RNO-8941858	0.465856	0
cluster-4	65	4	Reactome Pathways		Regulation of PTEN stability and activity	7.43e-05	Psma7|Psmb5|Psmb6|Psmb4	1011	1029|1024|1030|1022	1.6e-08		RNO-8948751	0.465856	0
cluster-4	90	4	Reactome Pathways		Interleukin-1 signaling	7.43e-05	Psma7|Psmb5|Psmb6|Psmb4	1011	1029|1024|1030|1022	5.61e-08		RNO-9020702	0.465856	0
cluster-4	147	4	Reactome Pathways		Ub-specific processing proteases	8.11e-05	Psma7|Psmb5|Psmb6|Psmb4	1011	1029|1024|1030|1022	3.78e-07		RNO-5689880	0.461565	0
cluster-4	405	5	UniProt Keywords		Protease	0.00013	Psma7|Psmb5|Psmb6|Asrgl1|Psmb4	1011	1029|1024|1030|1027|1022	4.32e-07		KW-0645	0.438445	0
cluster-4	168	4	Reactome Pathways		Separation of Sister Chromatids	0.00013	Psma7|Psmb5|Psmb6|Psmb4	1011	1029|1024|1030|1022	6.37e-07		RNO-2467813	0.438445	0
cluster-4	1654	7	Reactome Pathways		Metabolism	0.00021	Psma7|Psmb5|Tkt|Sord|Psmb6|Asrgl1|Psmb4	1011	1029|1024|1021|1028|1030|1027|1022	1.07e-06		RNO-1430728	0.414946	0
cluster-4	202	4	Reactome Pathways		Neddylation	0.00025	Psma7|Psmb5|Psmb6|Psmb4	1011	1029|1024|1030|1022	1.31e-06		RNO-8951664	0.406403	0
cluster-4	1697	7	UniProt Keywords		Acetylation	0.00029	Psma7|Tkt|Sord|RGD1305235|Psmb6|Psmb4|Fhl1	1011	1029|1021|1028|1026|1030|1022|1025	1.27e-06		KW-0007	0.39913	0
cluster-4	229	4	KEGG Pathways		Parkinson disease	0.00032	Psma7|Psmb5|Psmb6|Psmb4	1011	1029|1024|1030|1022	2.14e-06		rno05012	0.394307	0
cluster-4	3368	9	GO Biological Process		cellular metabolic process	0.00033	Nsfl1c|Psma7|Psmb5|Tkt|Sord|RGD1305235|Psmb6|Asrgl1|Psmb4	1011	1023|1029|1024|1021|1028|1026|1030|1027|1022	2.98e-07		GO:0044237	0.392799	0
cluster-4	13	3	InterPro Domains		Proteasome beta-type subunit, conserved site	0.00033	Psmb5|Psmb6|Psmb4	1011	1024|1030|1022	3.4e-08		IPR016050	0.392799	0
cluster-4	13	3	InterPro Domains		Proteasome B-type subunit	0.00033	Psmb5|Psmb6|Psmb4	1011	1024|1030|1022	3.4e-08		IPR023333	0.392799	0
cluster-4	258	4	KEGG Pathways		Prion disease	0.00039	Psma7|Psmb5|Psmb6|Psmb4	1011	1029|1024|1030|1022	3.41e-06		rno05020	0.384613	0
cluster-4	283	4	KEGG Pathways		Huntington disease	0.00044	Psma7|Psmb5|Psmb6|Psmb4	1011	1029|1024|1030|1022	4.89e-06		rno05016	0.378703	0
cluster-4	3548	9	GO Biological Process		organic substance metabolic process	0.00046	Nsfl1c|Psma7|Psmb5|Tkt|Sord|RGD1305235|Psmb6|Asrgl1|Psmb4	1011	1023|1029|1024|1021|1028|1026|1030|1027|1022	4.72e-07		GO:0071704	0.376525	0
cluster-4	1173	6	UniProt Keywords		Hydrolase	0.00062	Psma7|Psmb5|RGD1305235|Psmb6|Asrgl1|Psmb4	1011	1029|1024|1026|1030|1027|1022	3.34e-06		KW-0378	0.361899	0
cluster-4	267	4	Reactome Pathways		Antigen processing: Ubiquitination & Proteasome degradation	0.00068	Psma7|Psmb5|Psmb6|Psmb4	1011	1029|1024|1030|1022	3.89e-06		RNO-983168	0.357372	0
cluster-4	349	4	KEGG Pathways		Alzheimer disease	0.00076	Psma7|Psmb5|Psmb6|Psmb4	1011	1029|1024|1030|1022	1.11e-05		rno05010	0.351922	0
cluster-4	340	4	KEGG Pathways		Amyotrophic lateral sclerosis	0.00076	Psma7|Psmb5|Psmb6|Psmb4	1011	1029|1024|1030|1022	1e-05		rno05014	0.351922	0
cluster-4	960	6	GO Molecular Function		catalytic activity, acting on a protein	0.0014	Psma7|Psmb5|RGD1305235|Psmb6|Asrgl1|Psmb4	1011	1029|1024|1026|1030|1027|1022	1.04e-06		GO:0140096	0.321988	0
cluster-4	2711	8	GO Molecular Function		catalytic activity	0.0015	Psma7|Psmb5|Tkt|Sord|RGD1305235|Psmb6|Asrgl1|Psmb4	1011	1029|1024|1021|1028|1026|1030|1027|1022	1.47e-06		GO:0003824	0.318608	0
cluster-4	1824	7	GO Biological Process		protein metabolic process	0.0018	Nsfl1c|Psma7|Psmb5|RGD1305235|Psmb6|Asrgl1|Psmb4	1011	1023|1029|1024|1026|1030|1027|1022	2.07e-06		GO:0019538	0.309674	0
cluster-4	1181	6	GO Molecular Function		hydrolase activity	0.0026	Psma7|Psmb5|RGD1305235|Psmb6|Asrgl1|Psmb4	1011	1029|1024|1026|1030|1027|1022	3.47e-06		GO:0016787	0.291656	0
cluster-4	125	3	UniProt Keywords		Zymogen	0.0031	Psmb5|Psmb6|Psmb4	1011	1024|1030|1022	2.02e-05		KW-0865	0.283037	0
cluster-4	2575	7	UniProt Keywords		Cytoplasm	0.0031	Nsfl1c|Psma7|Psmb5|Psmb6|Asrgl1|Psmb4|Fhl1	1011	1023|1029|1024|1030|1027|1022|1025	2.1e-05		KW-0963	0.283037	0
cluster-4	6713	10	GO Biological Process		cellular process	0.0042	Nsfl1c|Psma7|Psmb5|Tkt|Sord|RGD1305235|Psmb6|Asrgl1|Psmb4|Fhl1	1011	1023|1029|1024|1021|1028|1026|1030|1027|1022|1025	5e-06		GO:0009987	0.268157	0
cluster-4	31	4	STRING Clusters		Proteasome	0.0048	Psma7|Psmb5|Psmb6|Psmb4	1011	1029|1024|1030|1022	9.75e-10		CL:14537	0.261614	0
cluster-4	3279	8	GO Biological Process		primary metabolic process	0.0051	Nsfl1c|Psma7|Psmb5|Sord|RGD1305235|Psmb6|Asrgl1|Psmb4	1011	1023|1029|1024|1028|1026|1030|1027|1022	6.4e-06		GO:0044238	0.258644	0
cluster-4	5300	9	GO Cellular Component		cytoplasm	0.0065	Nsfl1c|Psma7|Psmb5|Tkt|Sord|Psmb6|Asrgl1|Psmb4|Fhl1	1011	1023|1029|1024|1021|1028|1030|1027|1022|1025	1.6e-05		GO:0005737	0.246758	0
cluster-4	5514	9	COMPARTMENTS		Intracellular	0.0104	Nsfl1c|Psma7|Psmb5|Tkt|Sord|Psmb6|Asrgl1|Psmb4|Fhl1	1011	1023|1029|1024|1021|1028|1030|1027|1022|1025	2.26e-05		GOCC:0005622	0.223728	0
cluster-4	1515	6	GO Biological Process		cellular protein metabolic process	0.0107	Nsfl1c|Psma7|Psmb5|RGD1305235|Psmb6|Psmb4	1011	1023|1029|1024|1026|1030|1022	1.46e-05		GO:0044267	0.222335	0
cluster-4	4436	8	GO Cellular Component		intracellular membrane-bounded organelle	0.0198	Nsfl1c|Psma7|Psmb5|Tkt|Sord|Psmb6|Psmb4|Fhl1	1011	1023|1029|1024|1021|1028|1030|1022|1025	6.44e-05		GO:0043231	0.192179	0
cluster-4	3928	7	UniProt Keywords		Phosphoprotein	0.0389	Nsfl1c|Psma7|Tkt|Sord|RGD1305235|Psmb6|Psmb4	1011	1023|1029|1021|1028|1026|1030|1022	0.00034		KW-0597	0.159089	0
cluster-4	8	2	InterPro Domains		Peptidase T1A, proteasome beta-subunit	0.0457	Psmb5|Psmb6	1011	1024|1030	7.8e-06		IPR000243	0.151195	0
