# Supplementary material for: VNS paired with training enhances recognition memory: mechanistic insights from proteomic analysis of the hippocampal synapse
Source: Front Mol Neurosci. 2024 Dec 16;17:1452327. doi: 10.3389/fnmol.2024.1452327 (PMC11685747; doi:10.3389/fnmol.2024.1452327)
Supplement: Supplementary file 3 [file Table_2.XLSX]

## Sheet: IPA pathway analysis, Fig3B
© 2000-2021 QIAGEN. All rights reserved.
Ingenuity Canonical Pathways	-log(p-value)	Ratio	z-score	Molecules
FAT10 Signaling Pathway	9.74	0.161		LOC100360846/Psmb6,PSMA1,PSMA3,PSMA6,PSMA7,PSMB3,PSMB4,PSMB5,SQSTM1
Endocannabinoid Neuronal Synapse Pathway	8.14	0.0748	2.53	ADCY6,CACNA1A,CACNA1E,CACNA2D3,GNG7,GRIA1,GRIA2,GRIN1,GRIN2B,ITPR3,KCNJ6
Amyotrophic Lateral Sclerosis Signaling	8.07	0.087	1.633	CACNA1A,CACNA1E,CACNA2D3,GLUL,GPX1,GRIA1,GRIA2,GRIN1,GRIN2B,SOD1
Polyamine Regulation in Colon Cancer	7.92	0.129		LOC100360846/Psmb6,PSMA1,PSMA3,PSMA6,PSMA7,PSMB3,PSMB4,PSMB5
Glutamate Receptor Signaling	7.71	0.121	2.236	GLUL,GNG7,GRIA1,GRIA2,GRIN1,GRIN2B,SLC1A1,SLC1A6
BAG2 Signaling Pathway	6.87	0.0952		LOC100360846/Psmb6,PSMA1,PSMA3,PSMA6,PSMA7,PSMB3,PSMB4,PSMB5
Gustation Pathway	6.76	0.055	3.317	ADCY6,CACNA1A,CACNA1E,CACNA2D3,ENTPD2,ITPR3,LRRC8C,LRRC8E,SCN1B,SCN4A,SCN5A
Dopamine-DARPP32 Feedback in cAMP Signaling	6.21	0.0552	2.121	ADCY6,CACNA1A,CACNA1E,CACNA2D3,CSNK1D,GRIN1,GRIN2B,ITPR3,KCNJ6,PPP2R2A
Inhibition of ARE-Mediated mRNA Degradation Pathway	5.68	0.0559		LOC100360846/Psmb6,PPP2R2A,PSMA1,PSMA3,PSMA6,PSMA7,PSMB3,PSMB4,PSMB5
Opioid Signaling Pathway	5.38	0.0399	2.53	ADCY6,CACNA1A,CACNA1E,CACNA2D3,Cacnb1,GNG7,GRIN1,GRIN2B,ITPR3,KCNJ6,RGS6
Huntington's Disease Signaling	5.31	0.0391		ARFIP2,GNG7,GRIN2B,LOC100360846/Psmb6,PSMA1,PSMA3,PSMA6,PSMA7,PSMB3,PSMB4,PSMB5
tRNA Charging	5.13	0.128	-1.342	AARS1,SARS1,WARS1,YARS1,YARS2
Calcium Signaling	4.65	0.0417	2.828	CACNA1A,CACNA1E,CACNA2D3,GRIA1,GRIA2,GRIN1,GRIN2B,ITPR3,MICU1
Glycolysis I	4.59	0.16	-2	GPI,PFKM,PGAM1,Tpi1 (includes others)
Gluconeogenesis I	4.59	0.16	-2	GPI,MDH1,ME1,PGAM1
GABA Receptor Signaling	4.41	0.0534		ADCY6,CACNA1A,CACNA1E,CACNA2D3,GAD2,GNG7,ITPR3
Synaptogenesis Signaling Pathway	4.14	0.0321	2.333	ADCY6,Cacnb1,CRK,GRIA1,GRIA2,GRIN1,GRIN2B,RASGRP1,RELN,UNC13A
Circadian Rhythm Signaling	4.09	0.121		ADCYAP1R1,CSNK1D,GRIN1,GRIN2B
Protein Ubiquitination Pathway	3.84	0.0327		PSMA1,PSMA3,PSMA6,PSMA7,PSMB3,PSMB4,PSMB5,UBE2F,USP30
Netrin Signaling	3.82	0.0694	2	CACNA1A,CACNA1E,CACNA2D3,ITPR3,UNC5A
GPCR-Mediated Nutrient Sensing in Enteroendocrine Cells	3.77	0.0517	2.449	ADCY6,CACNA1A,CACNA1E,CACNA2D3,GNG7,ITPR3
Cardiac β-adrenergic Signaling	3.64	0.0402	2.236	ADCY6,CACNA1A,CACNA1E,CACNA2D3,GNG7,PDE4A,PPP2R2A
G Beta Gamma Signaling	3.52	0.0465	2.236	CACNA1A,CACNA1E,CACNA2D3,GNG7,ITPR3,KCNJ6
CREB Signaling in Neurons	3.48	0.0216	3.464	ADCY6,ADCYAP1R1,ADGRB1,CACNA1A,CACNA1E,CACNA2D3,GNG7,GRIA1,GRIA2,GRIN1,GRIN2B,ITPR3,NTRK3
Apelin Adipocyte Signaling Pathway	3.46	0.0581	-1.342	ADCY6,GPX1,GSTM2,GSTT2/GSTT2B,SOD1
nNOS Signaling in Skeletal Muscle Cells	3.45	0.0833		CACNA1A,CACNA1E,CACNA2D3,ITPR3
White Adipose Tissue Browning Pathway	3.4	0.0441	1.342	ADCY6,CACNA1A,CACNA1E,CACNA2D3,ITPR3,LDHB
Synaptic Long Term Depression	3.35	0.0361	2.646	CACNA1A,CACNA1E,CACNA2D3,GRIA1,GRIA2,ITPR3,PPP2R2A
Dilated Cardiomyopathy Signaling Pathway	3.24	0.0411		ADCY6,CACNA1A,CACNA1E,CACNA2D3,ITPR3,SCN5A
Cellular Effects of Sildenafil (Viagra)	3.19	0.0403		ADCY6,CACNA1A,CACNA1E,CACNA2D3,ITPR3,PDE4A
Glutathione Redox Reactions I	3.16	0.12		GPX1,GSTM2,GSTT2/GSTT2B
Neuropathic Pain Signaling In Dorsal Horn Neurons	3.14	0.0495	2.236	GRIA1,GRIA2,GRIN1,GRIN2B,ITPR3
Aspartate Degradation II	3	0.286		GOT1,MDH1
GNRH Signaling	2.67	0.0319		ADCY6,CACNA1A,CACNA1E,CACNA2D3,GNG7,ITPR3
Synaptic Long Term Potentiation	2.67	0.0388	2.236	GRIA1,GRIA2,GRIN1,GRIN2B,ITPR3
Gap Junction Signaling	2.56	0.0303		ADCY6,CSNK1D,GRIA1,GRIA2,ITPR3,TUBB2B
FcγRIIB Signaling in B Lymphocytes	2.52	0.0471		CACNA1A,CACNA1E,CACNA2D3,ITPR3
Corticotropin Releasing Hormone Signaling	2.4	0.0336	-1	ADCY6,CACNA1A,CACNA1E,CACNA2D3,ITPR3
PFKFB4 Signaling Pathway	2.39	0.0652		GPI,PFKM,TKT
nNOS Signaling in Neurons	2.36	0.0638		GRIN1,GRIN2B,PFKM
Type II Diabetes Mellitus Signaling	2.36	0.0329		ACSL3,CACNA1A,CACNA1E,CACNA2D3,ITPR3
Role of NFAT in Cardiac Hypertrophy	2.34	0.0273	2.449	ADCY6,CACNA1A,CACNA1E,CACNA2D3,GNG7,ITPR3
NRF2-mediated Oxidative Stress Response	2.19	0.0254		GSTM2,GSTT2/GSTT2B,PRDX1,SOD1,SQSTM1,STIP1
Androgen Signaling	2.17	0.0296		CACNA1A,CACNA1E,CACNA2D3,GNG7,ITPR3
Glutamine Biosynthesis I	2.16	1		GLUL
Sorbitol Degradation I	2.16	1		SORD
Axonal Guidance Signaling	2.02	0.0178		BAIAP2,CRK,DPYSL5,GNG7,NTRK3,SHANK2,SLIT1,TUBB2B,UNC5A
Nitric Oxide Signaling in the Cardiovascular System	2.01	0.0336		CACNA1A,CACNA1E,CACNA2D3,ITPR3
Vitamin-C Transport	1.95	0.087		LRRC8C,LRRC8E
Insulin Secretion Signaling Pathway	1.94	0.0224	1.342	ADCY6,CACNA1A,CACNA1E,CACNA2D3,ITPR3,KCNA4
Reelin Signaling in Neurons	1.92	0.0317	1	CRK,GRIN1,GRIN2B,RELN
Asparagine Degradation I	1.86	0.5		ASRGL1
L-cysteine Degradation III	1.86	0.5		GOT1
Glutamate Dependent Acid Resistance	1.86	0.5		GAD2
Maturity Onset Diabetes of Young (MODY) Signaling	1.76	0.0385		CACNA1A,CACNA1E,CACNA2D3
Senescence Pathway	1.74	0.0202	1.342	CACNA1A,CACNA1E,CACNA2D3,ITPR3,PPP2R2A,SQSTM1
Methylglyoxal Degradation I	1.68	0.333		HAGH
Guanine and Guanosine Salvage I	1.68	0.333		HPRT1
Glycerol-3-phosphate Shuttle	1.68	0.333		GPD2
Glutamate Degradation II	1.68	0.333		GOT1
Aspartate Biosynthesis	1.68	0.333		GOT1
Glutathione-mediated Detoxification	1.68	0.0625		GSTM2,GSTT2/GSTT2B
Semaphorin Neuronal Repulsive Signaling Pathway	1.66	0.0265	2	CSPG5,DPYSL3,DPYSL5,PDE4A
Neuroinflammation Signaling Pathway	1.63	0.019	2.236	GAD2,GLUL,GRIA1,GRIN1,GRIN2B,KCNJ6
Retinoate Biosynthesis I	1.58	0.0556		ADH7,AKR1B1
L-cysteine Degradation I	1.56	0.25		GOT1
AMPK Signaling	1.55	0.0207		GNG7,PFKM,PPM1F,PPP2R2A,RAB11A
CXCR4 Signaling	1.52	0.024	0	ADCY6,CRK,GNG7,ITPR3
p53 Signaling	1.5	0.0306		ADGRB1,CSNK1D,ST13
Trans, trans-farnesyl Diphosphate Biosynthesis	1.46	0.2		FDPS
Citrulline-Nitric Oxide Cycle	1.46	0.2		ASL
Glutamate Degradation III (via 4-aminobutyrate)	1.46	0.2		GAD2
Cardiac Hypertrophy Signaling	1.45	0.0194	2	ADCY6,CACNA1A,CACNA1E,CACNA2D3,GNG7
G Protein Signaling Mediated by Tubby	1.42	0.0455		GNG7,TUB
α-Adrenergic Signaling	1.42	0.0283		ADCY6,GNG7,ITPR3
Arginine Biosynthesis IV	1.39	0.167		ASL
Pyruvate Fermentation to Lactate	1.39	0.167		LDHB
Urea Cycle	1.39	0.167		ASL
Pentose Phosphate Pathway (Non-oxidative Branch)	1.39	0.167		TKT
Glycerol Degradation I	1.39	0.167		GPD2
Selenocysteine Biosynthesis II (Archaea and Eukaryotes)	1.39	0.167		SARS1
Rapoport-Luebering Glycolytic Shunt	1.39	0.167		PGAM1
GDP-mannose Biosynthesis	1.39	0.167		GPI
CDK5 Signaling	1.36	0.0268		ADCY6,CACNA1A,PPP2R2A
Adenine and Adenosine Salvage III	1.32	0.143		HPRT1
Amyloid Processing	1.3	0.0392		CSNK1D,MARK1
Ephrin Receptor Signaling	1.28	0.0199	1	CRK,GNG7,GRIN1,GRIN2B
Stearate Biosynthesis I (Animals)	1.27	0.0377		ACOT7,ACSL3
Superoxide Radicals Degradation	1.26	0.125		SOD1
Sirtuin Signaling Pathway	1.26	0.0171	0	LDHB,PFKM,PGAM1,SOD1,TOMM20
Sucrose Degradation V (Mammalian)	1.21	0.111		Tpi1 (includes others)
Pentose Phosphate Pathway	1.17	0.1		TKT
Ketolysis	1.17	0.1		BDH1
Semaphorin Signaling in Neurons	1.15	0.0323		DPYSL3,DPYSL5
Ketogenesis	1.13	0.0909		BDH1
GDP-glucose Biosynthesis	1.13	0.0909		PGM1
Glucose and Glucose-1-phosphate Degradation	1.09	0.0833		PGM1
Glycogen Degradation II	1.09	0.0833		PGM1
Cardiac Hypertrophy Signaling (Enhanced)	1.07	0.013	2.449	ADCY6,CACNA1A,CACNA1E,CACNA2D3,GNG7,ITPR3,PDE4A
Acyl-CoA Hydrolysis	1.06	0.0769		ACOT7
UDP-N-acetyl-D-galactosamine Biosynthesis II	1.06	0.0769		GPI
Relaxin Signaling	1.03	0.0196		ADCY6,GNG7,PDE4A
GPCR-Mediated Integration of Enteroendocrine Signaling Exemplified by an L Cell	1.03	0.0274		ADCY6,ITPR3
Fatty Acid Activation	1.03	0.0714		ACSL3
Leukotriene Biosynthesis	1.03	0.0714		LTA4H
Glycogen Degradation III	1.03	0.0714		PGM1
Phenylalanine Degradation IV (Mammalian, via Side Chain)	1.03	0.0714		GOT1
Colanic Acid Building Blocks Biosynthesis	1.03	0.0714		GPI
Hypoxia Signaling in the Cardiovascular System	1.02	0.027		CSNK1D,UBE2F
Epithelial Adherens Junction Signaling	1.01	0.0191		BAIAP2,CRK,PPP2R2A
Superpathway of Citrulline Metabolism	1	0.0667		ASL
Dopamine Receptor Signaling	0.996	0.026		ADCY6,PPP2R2A
Phagosome Maturation	0.996	0.0189		PRDX1,PRDX2,TUBB2B
Sperm Motility	0.987	0.0157		GNG7,ITPR3,NTRK3,PDE4A
γ-linolenate Biosynthesis II (Animals)	0.924	0.0556		ACSL3
Mitochondrial L-carnitine Shuttle Pathway	0.924	0.0556		ACSL3
Superpathway of Geranylgeranyldiphosphate Biosynthesis I (via Mevalonate)	0.924	0.0556		FDPS
HIPPO signaling	0.924	0.0235		CSNK1D,PPP2R2A
Xenobiotic Metabolism AHR Signaling Pathway	0.907	0.023		GSTM2,GSTT2/GSTT2B
D-myo-inositol (1,4,5,6)-Tetrakisphosphate Biosynthesis	0.9	0.017		PDXP,PPP2R2A,UBLCP1
D-myo-inositol (3,4,5,6)-tetrakisphosphate Biosynthesis	0.9	0.017		PDXP,PPP2R2A,UBLCP1
Methylglyoxal Degradation III	0.883	0.05		AKR1B1
Fcγ Receptor-mediated Phagocytosis in Macrophages and Monocytes	0.851	0.0213		CRK,RAB11A
Melanocyte Development and Pigmentation Signaling	0.851	0.0213		ADCY6,CRK
IL-1 Signaling	0.851	0.0213		ADCY6,GNG7
Xenobiotic Metabolism CAR Signaling Pathway	0.842	0.016		GSTM2,GSTT2/GSTT2B,PPP2R2A
3-phosphoinositide Degradation	0.839	0.016		PDXP,PPP2R2A,UBLCP1
Role of Lipids/Lipid Rafts in the Pathogenesis of Influenza	0.827	0.0435		FDPS
Protein Kinase A Signaling	0.818	0.0124	1.342	ADCY6,GNG7,ITPR3,PDE4A,PGP
D-myo-inositol-5-phosphate Metabolism	0.818	0.0156		PDXP,PPP2R2A,UBLCP1
Clathrin-mediated Endocytosis Signaling	0.815	0.0155		RAB11A,SERPINA1,TFRC
Estrogen Receptor Signaling	0.812	0.0124	2	ADCY6,CACNA1A,CACNA1E,CACNA2D3,GNG7
TCA Cycle II (Eukaryotic)	0.81	0.0417		MDH1
RAR Activation	0.801	0.0153		ADCY6,ADH7,AKR1B1
3-phosphoinositide Biosynthesis	0.775	0.0149		PDXP,PPP2R2A,UBLCP1
Hepatic Fibrosis Signaling Pathway	0.767	0.0119		CACNA1A,CACNA1E,CACNA2D3,CSNK1D,TFRC
Paxillin Signaling	0.757	0.0185		ARFIP2,CRK
Thrombin Signaling	0.74	0.0143		ADCY6,GNG7,ITPR3
Superpathway of Cholesterol Biosynthesis	0.735	0.0345		FDPS
Regulation of Actin-based Motility by Rho	0.71	0.0172		ARHGDIA,BAIAP2
Ethanol Degradation II	0.697	0.0312		ADH7
Molecular Mechanisms of Cancer	0.695	0.0112		ADCY6,CRK,GNG7,RALBP1,RASGRP1
Renin-Angiotensin Signaling	0.688	0.0167		ADCY6,ITPR3
Gαs Signaling	0.682	0.0165		ADCY6,GNG7
Pyrimidine Ribonucleotides Interconversion	0.674	0.0294		ENTPD2
Fatty Acid β-oxidation I	0.674	0.0294		ACSL3
LXR/RXR Activation	0.672	0.0163		AHSG,SERPINA1
Endocannabinoid Developing Neuron Pathway	0.672	0.0163		ADCY6,GNG7
Coagulation System	0.662	0.0286		SERPINA1
Noradrenaline and Adrenaline Degradation	0.662	0.0286		ADH7
FXR/RXR Activation	0.658	0.0159		AHSG,SERPINA1
Ferroptosis Signaling Pathway	0.658	0.0159		SQSTM1,TFRC
Superpathway of Inositol Phosphate Compounds	0.654	0.0129		PDXP,PPP2R2A,UBLCP1
Pyrimidine Ribonucleotides De Novo Biosynthesis	0.652	0.0278		ENTPD2
P2Y Purigenic Receptor Signaling Pathway	0.642	0.0155		ADCY6,GNG7
Cell Cycle Regulation by BTG Family Proteins	0.64	0.027		PPP2R2A
Superpathway of Methionine Degradation	0.64	0.027		GOT1
fMLP Signaling in Neutrophils	0.633	0.0153		GNG7,ITPR3
Antigen Presentation Pathway	0.62	0.0256		PSMB5
CCR3 Signaling in Eosinophils	0.613	0.0148		GNG7,ITPR3
RAC Signaling	0.6	0.0145		ARFIP2,BAIAP2
Gαi Signaling	0.6	0.0145		ADCY6,GNG7
Apelin Endothelial Signaling Pathway	0.595	0.0144		ADCY6,GNG7
LPS/IL-1 Mediated Inhibition of RXR Function	0.593	0.012		ACSL3,GSTM2,GSTT2/GSTT2B
Serotonin Receptor Signaling	0.583	0.0233		ADCY6
Xenobiotic Metabolism General Signaling Pathway	0.578	0.014		GSTM2,GSTT2/GSTT2B
tRNA Splicing	0.575	0.0227		PDE4A
CCR5 Signaling in Macrophages	0.567	0.01		CACNA1A,CACNA1E,CACNA2D3,GNG7,ITPR3
Coronavirus Replication Pathway	0.567	0.0222		TUBB2B
Apelin Muscle Signaling Pathway	0.544	0.0208		GNG7
Signaling by Rho Family GTPases	0.539	0.0112		ARFIP2,BAIAP2,GNG7
Spliceosomal Cycle	0.536	0.0204		PRPF19
Triacylglycerol Degradation	0.529	0.02		AARS1
Necroptosis Signaling Pathway	0.521	0.0127		GLUL,TOMM20
G-Protein Coupled Receptor Signaling	0.517	0.0109		ADCY6,PDE4A,RASGRP1
Aryl Hydrocarbon Receptor Signaling	0.514	0.0126		GSTM2,GSTT2/GSTT2B
eNOS Signaling	0.514	0.0126		ADCY6,ITPR3
Aldosterone Signaling in Epithelial Cells	0.496	0.0122		ITPR3,KCNMA1
EGF Signaling	0.493	0.0182		ITPR3
Human Embryonic Stem Cell Pluripotency	0.489	0.012		GNG7,NTRK3
Xenobiotic Metabolism Signaling	0.485	0.0104		GSTM2,GSTT2/GSTT2B,PPP2R2A
Role of CHK Proteins in Cell Cycle Checkpoint Control	0.481	0.0175		PPP2R2A
Gαq Signaling	0.476	0.0118		GNG7,ITPR3
Nicotine Degradation III	0.475	0.0172		ADH7
Mitochondrial Dysfunction	0.474	0.0117		DHODH,GPD2
WNT/β-catenin Signaling	0.466	0.0116		CSNK1D,PPP2R2A
PXR/RXR Activation	0.435	0.0154		GSTM2
Mitotic Roles of Polo-Like Kinase	0.431	0.0152		PPP2R2A
Role of PI3K/AKT Signaling in the Pathogenesis of Influenza	0.431	0.0152		CRK
Pyridoxal 5'-phosphate Salvage Pathway	0.431	0.0152		CSNK1D
Nicotine Degradation II	0.431	0.0152		ADH7
Acute Phase Response Signaling	0.429	0.0108		AHSG,SERPINA1
Serotonin Degradation	0.425	0.0149		ADH7
Eicosanoid Signaling	0.425	0.0149		LTA4H
Remodeling of Epithelial Adherens Junctions	0.42	0.0147		TUBB2B
Endothelin-1 Signaling	0.412	0.0105		ADCY6,ITPR3
Production of Nitric Oxide and Reactive Oxygen Species in Macrophages	0.412	0.0105		PPP2R2A,SERPINA1
Xenobiotic Metabolism PXR Signaling Pathway	0.412	0.0105		GSTM2,GSTT2/GSTT2B
Leukocyte Extravasation Signaling	0.407	0.0104		CRK,RASGRP1
PPARα/RXRα Activation	0.407	0.0104		ADCY6,GPD2
Heparan Sulfate Biosynthesis (Late Stages)	0.406	0.0141		AARS1
Ephrin B Signaling	0.401	0.0139		GNG7
Breast Cancer Regulation by Stathmin1	0.399	0.00845	1.342	ADCYAP1R1,ADGRB1,GNG7,PPP2R2A,TUBB2B
Leptin Signaling in Obesity	0.391	0.0135		ADCY6
Adrenomedullin signaling pathway	0.391	0.0101		ADCY6,ITPR3
GDNF Family Ligand-Receptor Interactions	0.383	0.0132		ITPR3
Neurotrophin/TRK Signaling	0.383	0.0132		NTRK3
Angiopoietin Signaling	0.379	0.013		CRK
Antiproliferative Role of Somatostatin Receptor 2	0.379	0.013		GNG7
Role of WNT/GSK-3β Signaling in the Pathogenesis of Influenza	0.375	0.0128		CSNK1D
Heparan Sulfate Biosynthesis	0.375	0.0128		AARS1
Thyroid Cancer Signaling	0.371	0.0127		NTRK3
HIF1α Signaling	0.369	0.00962		GPI,LDHB
Renal Cell Carcinoma Signaling	0.367	0.0125		CRK
BEX2 Signaling Pathway	0.363	0.0123		PPP2R2A
Autophagy	0.357	0.00939		PPP2R2A,SQSTM1
ERK/MAPK Signaling	0.355	0.00935		CRK,PPP2R2A
RHOGDI Signaling	0.352	0.0093		ARHGDIA,GNG7
TR/RXR Activation	0.351	0.0119		ME1
Cyclins and Cell Cycle Regulation	0.351	0.0119		PPP2R2A
FGF Signaling	0.351	0.0119		CRK
Prolactin Signaling	0.343	0.0116		KCNMA1
PDGF Signaling	0.343	0.0116		CRK
Ceramide Signaling	0.329	0.0111		PPP2R2A
cAMP-mediated signaling	0.321	0.00873		ADCY6,PDE4A
Actin Nucleation by ARP-WASP Complex	0.319	0.0108		BAIAP2
Non-Small Cell Lung Cancer Signaling	0.315	0.0106		ITPR3
ATM Signaling	0.305	0.0103		PPP2R2A
Salvage Pathways of Pyrimidine Ribonucleotides	0.303	0.0102		CSNK1D
Actin Cytoskeleton Signaling	0.29	0.00816		BAIAP2,CRK
Sumoylation Pathway	0.288	0.00971		ARHGDIA
Virus Entry via Endocytic Pathways	0.285	0.00962		TFRC
PD-1, PD-L1 cancer immunotherapy pathway	0.279	0.00943		RASGRP1
Chronic Myeloid Leukemia Signaling	0.277	0.00935		CRK
Telomerase Signaling	0.277	0.00935		PPP2R2A
Phagosome Formation	0.276	0.00726	1.342	ADCYAP1R1,ADGRB1,ARFIP2,ITPR3,RASGRP1
PKCθ Signaling in T Lymphocytes	0.26	0.00717		CACNA1A,CACNA1E,CACNA2D3,ITPR3
Role of Tissue Factor in Cancer	0.253	0.00862		PDXP
Neuregulin Signaling	0.251	0.00855		CRK
FAK Signaling	0.251	0.00855		CRK
Colorectal Cancer Metastasis Signaling	0.249	0.00743		ADCY6,GNG7
Sphingosine-1-phosphate Signaling	0.249	0.00847		ADCY6
NGF Signaling	0.249	0.00847		CRK
Cholecystokinin/Gastrin-mediated Signaling	0.246	0.0084		ITPR3
IL-15 Production	0.237	0.00813		NTRK3
RHOA Signaling	0.235	0.00806		BAIAP2
Pancreatic Adenocarcinoma Signaling	0.231	0.00794		RALBP1
14-3-3-mediated Signaling	0.228	0.00787		TUBB2B
Atherosclerosis Signaling	0.223	0.00769		SERPINA1
p70S6K Signaling	0.218	0.00758		PPP2R2A
STAT3 Pathway	0.213	0.00741		NTRK3
IL-12 Signaling and Production in Macrophages	0.21	0.00735		SERPINA1
Iron homeostasis signaling pathway	0.205	0.00719		TFRC
Insulin Receptor Signaling	0.203	0.00714		CRK
NAD Signaling Pathway	0	0.00662		LDHB
Hepatic Cholestasis	0	0.00529		ADCY6
Tight Junction Signaling	0	0.00562		PPP2R2A
Erythropoietin Signaling Pathway	0	0.00565		ITPR3
IL-8 Signaling	0	0.00474		GNG7
Role of NFAT in Regulation of the Immune Response	0	0.00509		CSNK1D,GNG7,ITPR3
Calcium-induced T Lymphocyte Apoptosis	0	0.00217		ITPR3
CTLA4 Signaling in Cytotoxic T Lymphocytes	0	0.00209		PPP2R2A
CD28 Signaling in T Helper Cells	0	0.00193		ITPR3
Factors Promoting Cardiogenesis in Vertebrates	0	0.00662		SCN5A
ICOS-ICOSL Signaling in T Helper Cells	0	0.00197		ITPR3
Germ Cell-Sertoli Cell Junction Signaling	0	0.00585		TUBB2B
Type I Diabetes Mellitus Signaling	0	0.00196		GAD2
mTOR Signaling	0	0.00474		PPP2R2A
Systemic Lupus Erythematosus Signaling	0	0.00161		PRPF19
CDC42 Signaling	0	0.00174		BAIAP2
ILK Signaling	0	0.00505		PPP2R2A
EIF2 Signaling	0	0.00448		WARS1
Role of Osteoblasts, Osteoclasts and Chondrocytes in Rheumatoid Arthritis	0	0.00446		CSNK1D
Phospholipase C Signaling	0	0.00445		ADCY6,GNG7,ITPR3
Role of Macrophages, Fibroblasts and Endothelial Cells in Rheumatoid Arthritis	0	0.00308		CSNK1D
Regulation of eIF4 and p70S6K Signaling	0	0.00562		PPP2R2A
Glioblastoma Multiforme Signaling	0	0.00585		ITPR3
PI3K Signaling in B Lymphocytes	0	0.00699		ITPR3
Sertoli Cell-Sertoli Cell Junction Signaling	0	0.00485		TUBB2B
TEC Kinase Signaling	0	0.00173		GNG7
SAPK/JNK Signaling	0	0.00398		CRK,GNG7
PI3K/AKT Signaling	0	0.00503		PPP2R2A
PTEN Signaling	0	0.00667		NTRK3
Integrin Signaling	0	0.00469		CRK
NF-κB Signaling	0	0.00175		NTRK3
T Cell Receptor Signaling	0	0.00163		RASGRP1
Endocannabinoid Cancer Inhibition Pathway	0	0.00699		ADCY6
T Cell Exhaustion Signaling Pathway	0	0.00177		PPP2R2A
Systemic Lupus Erythematosus In T Cell Signaling Pathway	0	0.00156		PPP2R2A
Systemic Lupus Erythematosus In B Cell Signaling Pathway	0	0.00138		RASGRP1
