# Supplementary material for: VNS paired with training enhances recognition memory: mechanistic insights from proteomic analysis of the hippocampal synapse
Source: Front Mol Neurosci. 2024 Dec 16;17:1452327. doi: 10.3389/fnmol.2024.1452327 (PMC11685747; doi:10.3389/fnmol.2024.1452327)
Supplement: Supplementary file 4 [file Table_3.XLSX]

## Sheet: IPA Networks, Fig3C
© 2000-2021 QIAGEN. All rights reserved.
ID	Top Diseases and Functions	Score	Focus Molecules	Molecules in Network
1	Cell-To-Cell Signaling and Interaction, Nervous System Development and Function, Neurological Disease	47	26	AARS1, Akt, Ampa Receptor, BAIAP2, BDH1, CaMKII, CNIH3, FDPS, FRRS1L, GAD2, GRIA, GRIA1, GRIA2, GRIN1, GRIN2B, KCNA4, KCNAB2, MFN2, MTORC1, NTRK3, OLFM1, PI3K (family), RAB11A, Rab5, RASGRP1, RELN, Secretase gamma, SHANK2, SLC1A1, SLC36A1, SOD1, SQSTM1, SRC (family), TKT, WARS1
2	Neurological Disease, Organismal Injury and Abnormalities, Psychological Disorders	42	24	ADCYAP1R1, ADH7, AKR1B1, AMPK, Ap1, BCAM, CACNA1A, CACNA1E, Cacnb1, CD3, CRK, ERK1/2, GPD2, GPX1, Insulin, KCNMA1, LDHB, LDL, MDH1, NRDC, PDE4A, PFKM, PGAM1, PI3K (complex), Pka catalytic subunit, Pkc(s), PPP2R2A, PRDX2, RALBP1, SERPINA1, SNPH, SRSF6, TCR, UNC13A, Vegf
3	Gene Expression, RNA Damage and Repair, RNA Post-Transcriptional Modification	40	23	26s Proteasome, ADCY6, ADRB, AHSG, ARHGDIA, CG, Cofilin, Creb, ENTPD2, ERK, FHL1, GPI, GSTT2/GSTT2B, Ige, Immunoglobulin, ME1, MICU1, NFkB (complex), NMRAL1, P38 MAPK, PDXP, Pka, PRDX1, PSMA1, PSMA3, PSMA6, PSMA7, PSMB3, PSMB5, ST13, SYNPO, TFRC, Tgf beta, Tpi1 (includes others), YARS1
4	Connective Tissue Disorders, Organismal Injury and Abnormalities, Skeletal and Muscular Disorders	26	17	ACSL3, ASL, BHLHE40, COL1A2, DHODH, FDPS, GAK, GART, GLUL, GNB5, INSIG1, IPCEF1, KCNMA1, LPIN1, MAP4K4, MAPK7, MCTP1, NDUFS1, Pcmt1, PEX19, PEX3, PFKM, Pka catalytic subunit, PPARG, PPM1F, PRPSAP1, RGS6, RGS7BP, S100A8, SREBF2, TP53, UGDH, UNC5A, UQCRC1, XPNPEP1
5	Cell Death and Survival, Free Radical Scavenging, Neurological Disease	20	14	AHSG, Ap2 alpha, APOA1, ARFIP2, BAX, BCL2, CAMSAP1, CASP8, CCNL2, CEBPB, COL4A1, Collagen type I (complex), Crip2, CYB5R1, GLRA2, GLRB, IRS1, ITPR3, KAZN, KCNJ6, LRRC7, MAOB, Marcks, MARK1, NOL3, PRKCD, PRKN, RAC2, RBP4, SNCA, TOMM20, TOMM40, TOMM70, TRAF2, UBE2F
6	Metabolic Disease, Neurological Disease, Organismal Injury and Abnormalities	18	13	ADAM10, APP, CACNA2D3, Cytochrome bc1, cytochrome-c oxidase, DPYSL3, ETFB, GGA1, GGA3, GNG7, GSK3B, HAGH, HTT, IL13, INSR, ITM2C, LONP1, LTA4H, Mff, MT-ATP8, MT-CYB, MT-ND6, NDUFA9, NDUFB8, NDUFS3, NR3C1, NSFL1C, RABEP1, RTN2, SARS1, SLC1A6, TP73, TUBB2B, UQCRC1, YARS2
7	Gastrointestinal Disease, Hepatic System Disease, Liver Fibrosis	16	12	ABCC4, AFP, ALDH3A2, Apoc3, ATP7A, BDH1, Collagen type I (complex), CSNK2A1, CSPG5, CTNNB1, EGLN, EMC8, EMX2, ERG, GPX2, HNF4A, LOC100360846/Psmb6, MAGI1, MDK, NUMB, PAM, PCNP, PGM1, Pka catalytic subunit, PMP22, PPARD, RAB28, RELA, SLC25A46, SPARC, SREBF2, TMEM120A, TRIM5, TUB, UBLCP1
8	Cancer, Organismal Injury and Abnormalities, Protein Synthesis	14	11	ACOT7, ADRB2, AURKA, CD44, CD70, CLIC4, CNDP2, Collagen(s), F2, GPRC5A, GPX4, GSTM2, ICOS, LCMT1, LRRC8C, LRRC8D, LRRC8E, LRRK2, MAPKAPK2, MDK, MMP14, PDAP1, PPP2CA, PRKAA1, Rac, RNMT, ROBO1, SLC7A11, SLIT1, SORD, SPP1, TNF, TRB, UXT, WBP2
9	Amino Acid Metabolism, RNA Post-Transcriptional Modification, Small Molecule Biochemistry	11	9	ADGRB1, AFP, ATP9A, BCAS2, BGLAP, CSNK1D, CYP7A1, DMAP1, DNTT, FBL, FSH, GAD1, GOT1, Growth hormone, Histone h3, Histone h4, HPRT1, Jnk, Lh, NOL3, PLRG1, PRPF19, PRPF3, PTPN21, PTPRE, RAB14, RAB2A, RGS16, RGS7, RNA polymerase II, Rnr, STIP1, TP53I11, TSC22D1, UBA3
10	Gene Expression, Neurological Disease, Psychological Disorders	9	8	ANK3, AR, BUB1, Cytochrome bc1, cytochrome-c oxidase, DPYSL5, EIF4EBP1, GPAM, HSP90B1, LRP8, mir-1, Mitochondrial complex 1, MTOR, NONO, NUPR1, PDIA3, PFKFB3, PGP, PSMA2, PSMB4, PSMB5, PSMD14, PSMD8, PSME1, PTGES3, RICTOR, RMDN3, RPS6KB1, SCN1B, SCN2B, SCN4A, SCN5A, SREBF2, UBQLN2, UQCRC2
11	Connective Tissue Disorders, Developmental Disorder, Hereditary Disorder	2	1	HNRNPA1, OCIAD1
12	Cell-To-Cell Signaling and Interaction, Cellular Development, Cellular Function and Maintenance	2	1	ACHE, APEH
13	Cellular Development, Cellular Growth and Proliferation, Digestive System Development and Function	2	1	PDX1, XKR4
14	Cancer, Cell Cycle, Cellular Development	2	1	ARMT1, KMT2A
15	Cell Morphology, Cellular Development, Cellular Growth and Proliferation	2	1	ABHD10, RGS4
16	Cancer, Organismal Injury and Abnormalities, Respiratory Disease	2	1	BLMH, EML4-ALK
17	Cancer, Cell Cycle, Hereditary Disorder	2	1	ELAC2, PTCD1
