# Supplementary material for: VNS paired with training enhances recognition memory: mechanistic insights from proteomic analysis of the hippocampal synapse
Source: Front Mol Neurosci. 2024 Dec 16;17:1452327. doi: 10.3389/fnmol.2024.1452327 (PMC11685747; doi:10.3389/fnmol.2024.1452327)
Supplement: Supplementary file 5 [file Table_4.XLSX]

## Sheet: IPA Network Function, Fig3C
© 2000-2021 QIAGEN. All rights reserved.
Categories	Functions	Diseases or Functions Annotation	p-Value	Molecules	# Molecules
Behavior	cognition	Cognition	3.92e-13	ADAM10, Akt, Ampa Receptor, ANK3, APP, BAX, BCL2, CACNA1E, CEBPB, ERK1/2, GRIA1, GRIA2, GRIN1, GRIN2B, GSK3B, HTT, Insulin, ITPR3, LRRC7, MTOR, NR3C1, NTRK3, PI3K (complex), Pkc(s), PRKN, RELN, RPS6KB1, SHANK2, SLC1A1, SNCA, UBQLN2, Vegf	32
Behavior	emotional behavior	Emotional behavior	3.99e-13	Akt, Ampa Receptor, APP, AR, BAX, BCL2, CACNA1E, GAD2, GNG7, GRIA1, GRIA2, GRIN1, GRIN2B, GSK3B, HTT, INSR, LRRC7, MAOB, PI3K (family), RPS6KB1, SCN5A, SHANK2, SLC1A1	23
Behavior	learning	Learning	1e-13	ADAM10, Akt, Ampa Receptor, APP, BAX, BCL2, CACNA1E, CEBPB, ERK1/2, GRIA1, GRIA2, GRIN1, GRIN2B, GSK3B, HTT, Insulin, ITPR3, LRRC7, MTOR, NR3C1, NTRK3, PI3K (complex), Pkc(s), PRKN, RELN, RPS6KB1, SHANK2, SLC1A1, SNCA, UBQLN2, Vegf	31
Behavior	locomotion	Locomotion	3.47e-19	ADH7, Ampa Receptor, ANK3, APP, AR, CACNA1A, CACNA1E, GAD2, GLRB, GNG7, GPX1, GRIA1, GRIA2, GRIN1, HTT, KCNJ6, KCNMA1, LRRC7, MAOB, MTORC1, NR3C1, PRKN, RELN, RICTOR, SCN1B, SLC1A1, SNCA, SOD1, SQSTM1	29
Behavior, Nervous System Development and Function	memory	Memory	6.56e-14	Akt, Ampa Receptor, APP, BAX, BCL2, CEBPB, ERK1/2, GRIA1, GRIA2, GRIN1, GRIN2B, GSK3B, HTT, Insulin, ITPR3, LRRC7, MTOR, NR3C1, NTRK3, PI3K (complex), Pkc(s), RELN, RPS6KB1, SHANK2, SLC1A1, SNCA, UBQLN2, Vegf	28
Biliary Hyperplasia, Cellular Development, Cellular Growth and Proliferation, Organismal Development, Tissue Development	proliferation	Proliferation of cholangiocytes	0.133	MTOR, PI3K (complex)	2
Bradycardia, Cardiac Arrythmia, Cardiovascular Disease, Organismal Injury and Abnormalities	bradycardia	Bradycardia	0.0543	AR, SCN5A	2
Bradycardia, Cardiac Arrythmia, Cardiovascular Disease, Organismal Injury and Abnormalities	sinus bradycardia	Sinus bradycardia	0.0538	SCN5A	1
Cancer, Cardiac Hyperplasia/Hyperproliferation, Cardiovascular Disease, Organismal Injury and Abnormalities	hyperplasia	Hyperplasia of heart cells	0.0157	mir-1	1
Cancer, Dermatological Diseases and Conditions, Organismal Injury and Abnormalities	cutaneous melanoma	Cutaneous melanoma	6.4e-15	ADAM10, ADCYAP1R1, ADH7, AKR1B1, ANK3, APP, AR, BCAM, BCL2, BUB1, CACNA1A, CACNA1E, CACNA2D3, CAMSAP1, CASP8, CCNL2, CNIH3, COL4A1, DPYSL3, DPYSL5, GAD2, GGA1, GGA3, GLRA2, GLRB, GNG7, GPAM, GPX1, GRIA1, GRIA2, GRIN1, GRIN2B, GSK3B, HSP90B1, HTT, IL13, INSR, IRS1, ITM2C, ITPR3, KAZN, KCNA4, KCNJ6, KCNMA1, LDHB, LONP1, LRRC7, LTA4H, MAOB, MARK1, MDH1, MFN2, MTOR, NDUFS3, NONO, NRDC, NSFL1C, NTRK3,…	93
Cancer, Dermatological Diseases and Conditions, Organismal Injury and Abnormalities	skin cancer	Skin cancer	1.37e-16	ADAM10, ADCYAP1R1, ADH7, AKR1B1, ANK3, APP, AR, BAX, BCAM, BCL2, BUB1, CACNA1A, CACNA1E, CACNA2D3, CAMSAP1, CASP8, CCNL2, CD3, CNIH3, COL4A1, DPYSL3, DPYSL5, GAD2, GGA1, GGA3, GLRA2, GLRB, GNG7, GPAM, GPX1, GRIA1, GRIA2, GRIN1, GRIN2B, GSK3B, HSP90B1, HTT, IL13, INSR, IRS1, ITM2C, ITPR3, KAZN, KCNA4, KCNJ6, KCNMA1, LDHB, LONP1, LRRC7, LTA4H, MAOB, MARK1, MDH1, MFN2, MTOR, MTORC1, NDUFS3, NONO, NR…	101
Cancer, Dermatological Diseases and Conditions, Organismal Injury and Abnormalities	skin tumor	Skin tumor	1.33e-17	ADAM10, ADCYAP1R1, ADH7, AHSG, AKR1B1, ANK3, Ap1, APP, AR, BAX, BCAM, BCL2, BUB1, CACNA1A, CACNA1E, CACNA2D3, CAMSAP1, CASP8, CCNL2, CD3, CEBPB, CNIH3, COL4A1, DPYSL3, DPYSL5, ERK1/2, GAD2, GGA1, GGA3, GLRA2, GLRB, GNG7, GPAM, GPX1, GRIA1, GRIA2, GRIN1, GRIN2B, GSK3B, HSP90B1, HTT, IL13, INSR, IRS1, ITM2C, ITPR3, KAZN, KCNA4, KCNJ6, KCNMA1, LDHB, LONP1, LRRC7, LTA4H, MAOB, MARK1, MDH1, MFN2, MTOR…	105
Cancer, Endocrine System Disorders, Organismal Injury and Abnormalities	endocrine cancer	Endocrine cancer	2.46e-24	ADAM10, ADCYAP1R1, ADH7, AHSG, AKR1B1, Akt, ANK3, AR, ARFIP2, BAIAP2, BCAM, BCL2, BDH1, BUB1, CACNA1A, CACNA1E, CACNA2D3, CAMSAP1, CASP8, CCNL2, CEBPB, CNIH3, COL4A1, CRK, CYB5R1, DPYSL3, DPYSL5, EIF4EBP1, ERK1/2, ETFB, FDPS, FRRS1L, GAD2, GGA1, GGA3, GLRA2, GLRB, GPAM, GPD2, GPX1, GRIA1, GRIA2, GRIN1, GRIN2B, GSK3B, HAGH, HSP90B1, HTT, INSR, IRS1, ITM2C, ITPR3, KAZN, KCNAB2, KCNMA1, LONP1, LRP8,…	123
Cancer, Endocrine System Disorders, Organismal Injury and Abnormalities	endocrine carcinoma	Endocrine carcinoma	1.72e-24	ADAM10, ADCYAP1R1, ADH7, AHSG, AKR1B1, Akt, ANK3, AR, ARFIP2, BAIAP2, BCAM, BCL2, BDH1, BUB1, CACNA1A, CACNA1E, CACNA2D3, CAMSAP1, CASP8, CCNL2, CEBPB, CNIH3, COL4A1, CRK, CYB5R1, DPYSL3, DPYSL5, EIF4EBP1, ERK1/2, ETFB, FDPS, FRRS1L, GAD2, GGA1, GGA3, GLRA2, GLRB, GPAM, GPD2, GPX1, GRIA1, GRIA2, GRIN1, GRIN2B, GSK3B, HAGH, HSP90B1, HTT, INSR, IRS1, ITM2C, ITPR3, KAZN, KCNAB2, KCNMA1, LONP1, LRP8,…	122
Cancer, Endocrine System Disorders, Organismal Injury and Abnormalities	endocrine gland tumor	Endocrine gland tumor	9.54e-28	ADAM10, ADCYAP1R1, ADH7, AHSG, AKR1B1, Akt, ANK3, APOA1, APP, AR, ARFIP2, BAIAP2, BAX, BCAM, BCL2, BDH1, BUB1, CACNA1A, CACNA1E, CACNA2D3, CAMSAP1, CASP8, CCNL2, CEBPB, CNIH3, COL4A1, CRK, CYB5R1, DPYSL3, DPYSL5, EIF4EBP1, ERK1/2, ETFB, FDPS, FRRS1L, GAD2, GGA1, GGA3, GLRA2, GLRB, GPAM, GPD2, GPX1, GRIA1, GRIA2, GRIN1, GRIN2B, GSK3B, HAGH, HSP90B1, HTT, INSR, Insulin, IRS1, ITM2C, ITPR3, KAZN, KC…	130
Cancer, Endocrine System Disorders, Organismal Injury and Abnormalities	epithelial thyroid cancer	Thyroid carcinoma	3.73e-24	ADAM10, ADCYAP1R1, ADH7, AHSG, AKR1B1, Akt, ANK3, AR, ARFIP2, BAIAP2, BCAM, BCL2, BDH1, BUB1, CACNA1A, CACNA1E, CACNA2D3, CAMSAP1, CASP8, CCNL2, CEBPB, COL4A1, CRK, CYB5R1, DPYSL3, DPYSL5, EIF4EBP1, ERK1/2, ETFB, FDPS, FRRS1L, GAD2, GGA1, GGA3, GLRA2, GLRB, GPAM, GPD2, GPX1, GRIA1, GRIA2, GRIN1, GRIN2B, GSK3B, HAGH, HSP90B1, HTT, INSR, IRS1, ITM2C, ITPR3, KAZN, KCNAB2, KCNMA1, LONP1, LRP8, LRRC7,…	118
Cancer, Endocrine System Disorders, Organismal Injury and Abnormalities	nonpituitary endocrine tumor	Nonpituitary endocrine tumor	3.44e-27	ADAM10, ADCYAP1R1, ADH7, AHSG, AKR1B1, Akt, ANK3, APOA1, APP, AR, ARFIP2, BAIAP2, BCAM, BCL2, BDH1, BUB1, CACNA1A, CACNA1E, CACNA2D3, CAMSAP1, CASP8, CCNL2, CEBPB, COL4A1, CRK, CYB5R1, DPYSL3, DPYSL5, EIF4EBP1, ERK1/2, ETFB, FDPS, FRRS1L, GAD2, GGA1, GGA3, GLRA2, GLRB, GPAM, GPD2, GPX1, GRIA1, GRIA2, GRIN1, GRIN2B, GSK3B, HAGH, HSP90B1, HTT, INSR, IRS1, ITM2C, ITPR3, KAZN, KCNAB2, KCNMA1, LONP1, …	125
Cancer, Endocrine System Disorders, Organismal Injury and Abnormalities	thyroid cancer	Thyroid cancer	4.5e-24	ADAM10, ADCYAP1R1, ADH7, AHSG, AKR1B1, Akt, ANK3, AR, ARFIP2, BAIAP2, BCAM, BCL2, BDH1, BUB1, CACNA1A, CACNA1E, CACNA2D3, CAMSAP1, CASP8, CCNL2, CEBPB, COL4A1, CRK, CYB5R1, DPYSL3, DPYSL5, EIF4EBP1, ERK1/2, ETFB, FDPS, FRRS1L, GAD2, GGA1, GGA3, GLRA2, GLRB, GPAM, GPD2, GPX1, GRIA1, GRIA2, GRIN1, GRIN2B, GSK3B, HAGH, HSP90B1, HTT, INSR, IRS1, ITM2C, ITPR3, KAZN, KCNAB2, KCNMA1, LONP1, LRP8, LRRC7,…	119
Cancer, Endocrine System Disorders, Organismal Injury and Abnormalities	thyroid gland tumor	Thyroid gland tumor	1.73e-25	ADAM10, ADCYAP1R1, ADH7, AHSG, AKR1B1, Akt, ANK3, APOA1, AR, ARFIP2, BAIAP2, BCAM, BCL2, BDH1, BUB1, CACNA1A, CACNA1E, CACNA2D3, CAMSAP1, CASP8, CCNL2, CEBPB, COL4A1, CRK, CYB5R1, DPYSL3, DPYSL5, EIF4EBP1, ERK1/2, ETFB, FDPS, FRRS1L, GAD2, GGA1, GGA3, GLRA2, GLRB, GPAM, GPD2, GPX1, GRIA1, GRIA2, GRIN1, GRIN2B, GSK3B, HAGH, HSP90B1, HTT, INSR, IRS1, ITM2C, ITPR3, KAZN, KCNAB2, KCNMA1, LONP1, LRP8,…	121
Cancer, Endocrine System Disorders, Organismal Injury and Abnormalities, Reproductive System Disease	gonadal tumor	Gonadal tumor	1.21e-13	ADAM10, ADCYAP1R1, AKR1B1, Akt, APOA1, AR, BCL2, BDH1, BUB1, CACNA1A, CACNA1E, CACNA2D3, CASP8, COL4A1, EIF4EBP1, ETFB, FDPS, GAD2, GRIA2, GRIN2B, GSK3B, HSP90B1, IRS1, ITM2C, KAZN, LRP8, LRRC7, MAOB, MT-CYB, MTOR, NR3C1, NTRK3, PDIA3, PGP, PI3K (family), PRKN, PSMB4, RALBP1, RELN, RTN2, SCN5A, SERPINA1, SHANK2, SNPH, TP73, UBQLN2, Vegf	47
Cancer, Endocrine System Disorders, Organismal Injury and Abnormalities, Reproductive System Disease	ovarian cancer	Ovarian cancer	4.43e-13	ADAM10, ADCYAP1R1, AKR1B1, Akt, APOA1, AR, BCL2, BDH1, BUB1, CACNA1A, CACNA1E, CACNA2D3, CASP8, COL4A1, ETFB, FDPS, GAD2, GRIA2, GRIN2B, GSK3B, HSP90B1, IRS1, ITM2C, LRP8, LRRC7, MAOB, MT-CYB, MTOR, NR3C1, NTRK3, PDIA3, PGP, PI3K (family), PRKN, PSMB4, RALBP1, RELN, SCN5A, SERPINA1, SHANK2, SNPH, TP73, UBQLN2, Vegf	44
Cancer, Gastrointestinal Disease, Hematological Disease, Hepatic System Disease, Immunological Disease, Liver Hyperplasia/Hyperproliferation, Organismal Injury and Abnormalities	hepatosplenic T-cell lymphoma	Ann Arbor stage I-IV hepatosplenic T-cell lymphoma	0.0869	NR3C1	1
Cancer, Gastrointestinal Disease, Hepatic System Disease, Hepatocellular carcinoma, Liver Hyperplasia/Hyperproliferation, Organismal Injury and Abnormalities	development	Development of hepatocellular carcinoma	0.0261	Akt, BCL2, SOD1, TP73	4
Cancer, Gastrointestinal Disease, Hepatic System Disease, Hepatocellular carcinoma, Liver Hyperplasia/Hyperproliferation, Organismal Injury and Abnormalities	fibrolamellar carcinoma	Fibrolamellar carcinoma	0.00787	MTOR	1
Cancer, Gastrointestinal Disease, Hepatic System Disease, Hepatocellular carcinoma, Liver Hyperplasia/Hyperproliferation, Organismal Injury and Abnormalities	hepatitis B surface antigen-negative hepatitis C virus negative hepatocellular carcinoma	Hepatitis B surface antigen-negative hepatitis C virus negative hepatocellular carcinoma	0.000249	HSP90B1, PDIA3, RBP4	3
Cancer, Gastrointestinal Disease, Hepatic System Disease, Hepatocellular carcinoma, Liver Hyperplasia/Hyperproliferation, Organismal Injury and Abnormalities	hepatitis B virus-related hepatocellular carcinoma	Hepatitis B virus-related hepatocellular carcinoma	0.00122	HSP90B1, SOD1, UQCRC1	3
Cancer, Gastrointestinal Disease, Hepatic System Disease, Hepatocellular carcinoma, Liver Hyperplasia/Hyperproliferation, Organismal Injury and Abnormalities	hepatitis C virus-related hepatocellular carcinoma	Hepatitis C virus-related hepatocellular carcinoma	0.00546	HSP90B1, UQCRC1	2
Cancer, Gastrointestinal Disease, Hepatic System Disease, Hepatocellular carcinoma, Liver Hyperplasia/Hyperproliferation, Organismal Injury and Abnormalities	hepatocellular carcinoma	Hepatocellular carcinoma	2.61e-11	ADAM10, Akt, APOA1, AR, BCL2, BUB1, CACNA1E, CASP8, COL4A1, GLRA2, GPX1, GRIA1, GRIA2, HSP90B1, HTT, INSR, IRS1, ITPR3, KAZN, KCNA4, KCNJ6, MAOB, MT-CYB, MTOR, MTORC1, NR3C1, NTRK3, NUPR1, PDIA3, RBP4, RELN, RPS6KB1, SOD1, TOMM70, TP73, UQCRC1, Vegf	37
Cancer, Gastrointestinal Disease, Hepatic System Disease, Hepatocellular carcinoma, Liver Hyperplasia/Hyperproliferation, Organismal Injury and Abnormalities	hepatocellular carcinoma	Primary hepatocellular carcinoma	0.133	ADAM10	1
Cancer, Gastrointestinal Disease, Hepatic System Disease, Hepatocellular carcinoma, Liver Hyperplasia/Hyperproliferation, Organismal Injury and Abnormalities	hepatocellular carcinoma	Unresectable hepatocellular carcinoma	0.248	HSP90B1, Vegf	2
Cancer, Gastrointestinal Disease, Hepatic System Disease, Hepatocellular carcinoma, Liver Hyperplasia/Hyperproliferation, Organismal Injury and Abnormalities	metastatic hepatocellular carcinoma	Metastatic hepatocellular carcinoma	0.173	HSP90B1, Vegf	2
Cancer, Gastrointestinal Disease, Hepatic System Disease, Hepatocellular carcinoma, Liver Hyperplasia/Hyperproliferation, Organismal Injury and Abnormalities	recurrent hepatocellular carcinoma	Recurrent hepatocellular carcinoma	0.133	HSP90B1	1
Cancer, Gastrointestinal Disease, Hepatic System Disease, Hepatocellular carcinoma, Liver Hyperplasia/Hyperproliferation, Organismal Injury and Abnormalities, Tumor Morphology	hepatocellular carcinoma	Progressive hepatocellular carcinoma	0.186	NTRK3, Vegf	2
Cancer, Gastrointestinal Disease, Hepatic System Disease, Hepatocellular carcinoma, Liver Hyperplasia/Hyperproliferation, Organismal Injury and Abnormalities, Tumor Morphology	progression	Progression of hepatocellular carcinoma	0.0575	AR	1
Cancer, Gastrointestinal Disease, Hepatic System Disease, Liver Hyperplasia/Hyperproliferation, Organismal Injury and Abnormalities	advanced liver tumor	Advanced liver tumor	0.00179	BCL2, HSP90B1, NTRK3, PSMB5, Vegf	5
Cancer, Gastrointestinal Disease, Hepatic System Disease, Liver Hyperplasia/Hyperproliferation, Organismal Injury and Abnormalities	cancer	Liver cancer	2.47e-12	ADAM10, AHSG, Akt, ANK3, APOA1, AR, BAX, BCL2, BDH1, BUB1, CACNA1A, CACNA1E, CACNA2D3, CAMSAP1, CASP8, COL4A1, DPYSL3, EIF4EBP1, GLRA2, GPAM, GPD2, GPX1, GRIA1, GRIA2, GRIN2B, GSK3B, HAGH, HSP90B1, HTT, INSR, IRS1, ITPR3, KAZN, KCNA4, KCNJ6, KCNMA1, LONP1, LRP8, LRRC7, MAOB, MDH1, MFN2, mir-1, MT-CYB, MTOR, MTORC1, NDUFB8, NR3C1, NRDC, NTRK3, NUPR1, PDIA3, PSMB5, PSMD14, RBP4, RELN, RICTOR, RPS6K…	70
Cancer, Gastrointestinal Disease, Hepatic System Disease, Liver Hyperplasia/Hyperproliferation, Organismal Injury and Abnormalities	hepatoblastoma	Hepatoblastoma	0.0193	HSP90B1, MTOR	2
Cancer, Gastrointestinal Disease, Hepatic System Disease, Liver Hyperplasia/Hyperproliferation, Organismal Injury and Abnormalities	liver adenoma	Hepatocellular adenoma	0.195	MTOR, Vegf	2
Cancer, Gastrointestinal Disease, Hepatic System Disease, Liver Hyperplasia/Hyperproliferation, Organismal Injury and Abnormalities	liver carcinoma	Liver carcinoma	1.34e-10	ADAM10, Akt, ANK3, APOA1, AR, BAX, BCL2, BDH1, BUB1, CACNA1A, CACNA1E, CACNA2D3, CAMSAP1, CASP8, COL4A1, DPYSL3, GLRA2, GPAM, GPD2, GPX1, GRIA1, GRIA2, GSK3B, HAGH, HSP90B1, HTT, INSR, IRS1, ITPR3, KAZN, KCNA4, KCNJ6, KCNMA1, LONP1, LRP8, LRRC7, MAOB, MDH1, MFN2, MT-CYB, MTOR, MTORC1, NDUFB8, NR3C1, NRDC, NTRK3, NUPR1, PDIA3, PSMB5, PSMD14, RBP4, RELN, RICTOR, RPS6KB1, SCN1B, SCN5A, SLC1A6, SLC36…	65
Cancer, Gastrointestinal Disease, Hepatic System Disease, Liver Hyperplasia/Hyperproliferation, Organismal Injury and Abnormalities	liver cholangiocarcinoma	Advanced liver cholangiocarcinoma	8.34e-05	BCL2, HSP90B1, NTRK3, PSMB5	4
Cancer, Gastrointestinal Disease, Hepatic System Disease, Liver Hyperplasia/Hyperproliferation, Organismal Injury and Abnormalities	liver cholangiocarcinoma	Liver cholangiocarcinoma	0.00126	Akt, BCL2, HSP90B1, NTRK3, PSMB5	5
Cancer, Gastrointestinal Disease, Hepatic System Disease, Liver Hyperplasia/Hyperproliferation, Organismal Injury and Abnormalities	liver cholangiocarcinoma	Locally advanced liver cholangiocarcinoma	0.0349	HSP90B1	1
Cancer, Gastrointestinal Disease, Hepatic System Disease, Liver Hyperplasia/Hyperproliferation, Organismal Injury and Abnormalities	liver cholangiocarcinoma	Metastatic liver cholangiocarcinoma	0.000969	BCL2, HSP90B1, NTRK3	3
Cancer, Gastrointestinal Disease, Hepatic System Disease, Liver Hyperplasia/Hyperproliferation, Organismal Injury and Abnormalities	liver cholangiocarcinoma	Resectable liver cholangiocarcinoma	0.0349	HSP90B1	1
Cancer, Gastrointestinal Disease, Hepatic System Disease, Liver Hyperplasia/Hyperproliferation, Organismal Injury and Abnormalities	liver cholangiocarcinoma	Stage IV liver cholangiocarcinoma	0.0234	PSMB5	1
Cancer, Gastrointestinal Disease, Hepatic System Disease, Liver Hyperplasia/Hyperproliferation, Organismal Injury and Abnormalities	liver cholangiocarcinoma	Unresectable liver cholangiocarcinoma	0.00709	HSP90B1, NTRK3	2
Cancer, Gastrointestinal Disease, Hepatic System Disease, Liver Hyperplasia/Hyperproliferation, Organismal Injury and Abnormalities	liver metastasis	Liver metastasis	0.0143	DPYSL3, EIF4EBP1, HSP90B1, Vegf	4
Cancer, Gastrointestinal Disease, Hepatic System Disease, Liver Hyperplasia/Hyperproliferation, Organismal Injury and Abnormalities	liver tumor	Liver tumor	4.13e-15	ADAM10, AHSG, Akt, ANK3, APOA1, APP, AR, BAX, BCL2, BDH1, BUB1, CACNA1A, CACNA1E, CACNA2D3, CAMSAP1, CASP8, CEBPB, COL4A1, DPYSL3, EIF4EBP1, FDPS, GLRA2, GPAM, GPD2, GPX1, GRIA1, GRIA2, GRIN2B, GSK3B, HAGH, HSP90B1, HTT, INSR, IRS1, ITPR3, KAZN, KCNA4, KCNJ6, KCNMA1, LONP1, LRP8, LRRC7, MAOB, MDH1, MFN2, mir-1, MT-CYB, MTOR, MTORC1, NDUFB8, NR3C1, NRDC, NTRK3, NUPR1, OLFM1, PDIA3, PRDX2, PSMB5, P…	81
Cancer, Gastrointestinal Disease, Hepatic System Disease, Liver Hyperplasia/Hyperproliferation, Organismal Injury and Abnormalities	liver tumor	Metastatic liver tumor	0.005	BCL2, HSP90B1, NTRK3, Vegf	4
Cancer, Gastrointestinal Disease, Hepatic System Disease, Liver Hyperplasia/Hyperproliferation, Organismal Injury and Abnormalities	nodular hyperplasia	Nodular hyperplasia of liver	0.0118	SOD1	1
Cancer, Gastrointestinal Disease, Hepatic System Disease, Liver Hyperplasia/Hyperproliferation, Organismal Injury and Abnormalities	non-well differentiated fetal hepatoblastoma	Non-well differentiated fetal hepatoblastoma	0.0157	HSP90B1	1
Cancer, Gastrointestinal Disease, Hepatic System Disease, Liver Hyperplasia/Hyperproliferation, Organismal Injury and Abnormalities	small cell undifferentiated hepatoblastoma	Small cell undifferentiated hepatoblastoma	0.112	HSP90B1	1
Cancer, Gastrointestinal Disease, Hepatic System Disease, Liver Hyperplasia/Hyperproliferation, Organismal Injury and Abnormalities, Tissue Morphology	quantity	Quantity of liver tumor	0.205	EIF4EBP1	1
Cancer, Gastrointestinal Disease, Organismal Injury and Abnormalities	colon cancer	Colon cancer	4.96e-12	ADAM10, AHSG, AKR1B1, Akt, ANK3, AR, BAX, BCAM, BCL2, BUB1, CACNA1A, CACNA1E, CAMSAP1, CASP8, CYB5R1, ERK1/2, GAD2, GLRA2, GPX1, GRIA1, GRIN1, GSK3B, HSP90B1, INSR, IRS1, KAZN, KCNA4, KCNMA1, LRP8, LRRC7, MAOB, MARK1, MTOR, NDUFS3, NONO, NR3C1, NRDC, NSFL1C, NTRK3, OLFM1, PDE4A, PFKFB3, PGP, PRKN, PSMA2, PSMD14, PSMD8, RASGRP1, RBP4, RELN, RICTOR, RTN2, SCN1B, SCN4A, SCN5A, SERPINA1, SHANK2, SLC1…	71
Cancer, Gastrointestinal Disease, Organismal Injury and Abnormalities	colorectal cancer	Colorectal cancer	3.66e-14	ADAM10, ADH7, AHSG, AKR1B1, Akt, ANK3, AR, BAX, BCAM, BCL2, BUB1, CACNA1A, CACNA1E, CAMSAP1, CASP8, COL4A1, CYB5R1, EIF4EBP1, ERK1/2, GAD2, GLRA2, GPX1, GRIA1, GRIN1, GSK3B, HSP90B1, INSR, IRS1, ITM2C, ITPR3, KAZN, KCNA4, KCNJ6, KCNMA1, LONP1, LRP8, LRRC7, MAOB, MARK1, mir-1, MT-CYB, MTOR, NDUFS3, NONO, NR3C1, NRDC, NSFL1C, NTRK3, OLFM1, PDE4A, PFKFB3, PGP, Pkc(s), PRKN, PSMA2, PSMD14, PSMD8, RAS…	83
Cancer, Gastrointestinal Disease, Organismal Injury and Abnormalities	development	Development of digestive organ tumor	8.24e-16	ADAM10, ADH7, AHSG, AKR1B1, Akt, ANK3, APOA1, APP, AR, BAX, BCAM, BCL2, BUB1, CACNA1A, CACNA1E, CACNA2D3, CAMSAP1, CASP8, CCNL2, CD3, COL4A1, CYB5R1, DPYSL3, DPYSL5, ERK1/2, GAD2, GLRA2, GLRB, GNG7, GPD2, GPX1, GRIA1, GRIA2, GRIN1, GRIN2B, GSK3B, HSP90B1, IRS1, ITPR3, KCNA4, KCNJ6, KCNMA1, LONP1, LRP8, LRRC7, MAOB, MARK1, MFN2, MTOR, NDUFS3, NONO, NR3C1, NRDC, NSFL1C, NTRK3, OLFM1, PDE4A, PFKFB3,…	91
Cancer, Gastrointestinal Disease, Organismal Injury and Abnormalities	digestive organ tumor	Digestive organ tumor	1.06e-26	ADAM10, ADCYAP1R1, ADH7, AHSG, AKR1B1, Akt, Ampa Receptor, ANK3, APOA1, APP, AR, ARFIP2, BAIAP2, BAX, BCAM, BCL2, BDH1, BUB1, CACNA1A, CACNA1E, CACNA2D3, CAMSAP1, CASP8, CCNL2, CD3, CEBPB, COL4A1, CRK, CYB5R1, DPYSL3, DPYSL5, EIF4EBP1, ERK1/2, ETFB, FDPS, GAD2, GGA1, GGA3, GLRA2, GLRB, GNG7, GPAM, GPD2, GPX1, GRIA1, GRIA2, GRIN1, GRIN2B, GSK3B, HAGH, HSP90B1, HTT, IL13, INSR, Insulin, IRS1, ITM2C…	140
Cancer, Gastrointestinal Disease, Organismal Injury and Abnormalities	digestive system cancer	Digestive system cancer	2.96e-24	ADAM10, ADCYAP1R1, ADH7, AHSG, AKR1B1, Akt, ANK3, APOA1, APP, AR, ARFIP2, BAIAP2, BAX, BCAM, BCL2, BDH1, BUB1, CACNA1A, CACNA1E, CACNA2D3, CAMSAP1, CASP8, CCNL2, CD3, CEBPB, COL4A1, CRK, CYB5R1, DPYSL3, DPYSL5, EIF4EBP1, ERK1/2, ETFB, FDPS, GAD2, GGA1, GGA3, GLRA2, GLRB, GNG7, GPAM, GPD2, GPX1, GRIA1, GRIA2, GRIN1, GRIN2B, GSK3B, HAGH, HSP90B1, HTT, IL13, INSR, IRS1, ITM2C, ITPR3, KAZN, KCNA4, KC…	134
Cancer, Gastrointestinal Disease, Organismal Injury and Abnormalities	gastric cancer	Gastric cancer	6.08e-12	ADAM10, ANK3, APOA1, APP, AR, BAX, BCAM, BCL2, CACNA1A, CACNA1E, CACNA2D3, CASP8, CCNL2, CD3, CEBPB, COL4A1, DPYSL3, DPYSL5, GLRB, GNG7, GPD2, GRIA1, GRIA2, GRIN2B, GSK3B, HSP90B1, IRS1, ITPR3, KCNA4, KCNMA1, LONP1, LRRC7, MFN2, MTOR, MTORC1, NONO, NR3C1, NRDC, NTRK3, OLFM1, PRKCD, PRKN, PSMA2, RABEP1, RELN, RICTOR, RTN2, SCN4A, SCN5A, SERPINA1, SHANK2, SLC1A6, SNPH, TP73, TRAF2, UBE2F, UBQLN2, U…	61
Cancer, Gastrointestinal Disease, Organismal Injury and Abnormalities	gastro-esophageal carcinoma	Gastro-esophageal carcinoma	3.13e-13	ADAM10, ANK3, APOA1, APP, AR, BAX, BCAM, BCL2, CACNA1A, CACNA1E, CACNA2D3, CASP8, CCNL2, CD3, CEBPB, COL4A1, DPYSL3, DPYSL5, ETFB, GLRB, GNG7, GPAM, GPD2, GRIA1, GRIA2, GRIN2B, GSK3B, HSP90B1, IRS1, ITPR3, KAZN, KCNA4, KCNMA1, LONP1, LRRC7, MFN2, mir-1, MTOR, NR3C1, NRDC, NTRK3, OLFM1, PRKCD, PRKN, PSMA2, PTGES3, RABEP1, RELN, RICTOR, RTN2, SCN4A, SCN5A, SHANK2, SLC1A6, SNPH, TP73, TRAF2, UBE2F, …	63
Cancer, Gastrointestinal Disease, Organismal Injury and Abnormalities	gastroesophageal cancer	Gastroesophageal cancer	6.75e-14	ADAM10, Akt, ANK3, APOA1, APP, AR, BAX, BCAM, BCL2, CACNA1A, CACNA1E, CACNA2D3, CASP8, CCNL2, CD3, CEBPB, COL4A1, DPYSL3, DPYSL5, ETFB, GLRB, GNG7, GPAM, GPD2, GRIA1, GRIA2, GRIN2B, GSK3B, HSP90B1, IRS1, ITPR3, KAZN, KCNA4, KCNMA1, LONP1, LRRC7, MFN2, mir-1, MTOR, MTORC1, NONO, NR3C1, NRDC, NTRK3, OLFM1, PRKCD, PRKN, PSMA2, PTGES3, RABEP1, RELN, RICTOR, RPS6KB1, RTN2, SCN4A, SCN5A, SERPINA1, SHAN…	68
Cancer, Gastrointestinal Disease, Organismal Injury and Abnormalities	gastrointestinal adenocarcinoma	Gastrointestinal adenocarcinoma	6.98e-21	ADAM10, ADCYAP1R1, ADH7, AHSG, AKR1B1, ANK3, APP, AR, BAIAP2, BAX, BCAM, BCL2, BDH1, BUB1, CACNA1A, CACNA1E, CACNA2D3, CAMSAP1, CASP8, CCNL2, CD3, CEBPB, COL4A1, CRK, CYB5R1, DPYSL3, DPYSL5, ETFB, GAD2, GGA1, GGA3, GLRA2, GLRB, GNG7, GPAM, GPD2, GPX1, GRIA1, GRIA2, GRIN1, GRIN2B, GSK3B, HSP90B1, HTT, IL13, INSR, IRS1, ITM2C, ITPR3, KAZN, KCNA4, KCNJ6, KCNMA1, LONP1, LRP8, LRRC7, LTA4H, MAOB, MARK…	113
Cancer, Gastrointestinal Disease, Organismal Injury and Abnormalities	gastrointestinal carcinoma	Gastrointestinal carcinoma	5.7e-23	ADAM10, ADCYAP1R1, ADH7, AHSG, AKR1B1, ANK3, APOA1, APP, AR, BAIAP2, BAX, BCAM, BCL2, BDH1, BUB1, CACNA1A, CACNA1E, CACNA2D3, CAMSAP1, CASP8, CCNL2, CD3, CEBPB, COL4A1, CRK, CYB5R1, DPYSL3, DPYSL5, EIF4EBP1, ERK1/2, ETFB, GAD2, GGA1, GGA3, GLRA2, GLRB, GNG7, GPAM, GPD2, GPX1, GRIA1, GRIA2, GRIN1, GRIN2B, GSK3B, HSP90B1, HTT, IL13, INSR, IRS1, ITM2C, ITPR3, KAZN, KCNA4, KCNJ6, KCNMA1, LONP1, LRP8,…	120
Cancer, Gastrointestinal Disease, Organismal Injury and Abnormalities	gastrointestinal tract cancer	Gastrointestinal tract cancer	4.49e-22	ADAM10, ADCYAP1R1, ADH7, AHSG, AKR1B1, Akt, ANK3, APOA1, APP, AR, BAIAP2, BAX, BCAM, BCL2, BDH1, BUB1, CACNA1A, CACNA1E, CACNA2D3, CAMSAP1, CASP8, CCNL2, CD3, CEBPB, COL4A1, CRK, CYB5R1, DPYSL3, DPYSL5, EIF4EBP1, ERK1/2, ETFB, GAD2, GGA1, GGA3, GLRA2, GLRB, GNG7, GPAM, GPD2, GPX1, GRIA1, GRIA2, GRIN1, GRIN2B, GSK3B, HSP90B1, HTT, IL13, INSR, IRS1, ITM2C, ITPR3, KAZN, KCNA4, KCNJ6, KCNMA1, LONP1, …	126
Cancer, Gastrointestinal Disease, Organismal Injury and Abnormalities	intestinal tumor	Intestinal tumor	3.85e-22	ADAM10, ADCYAP1R1, ADH7, AHSG, AKR1B1, Akt, ANK3, APP, AR, BAIAP2, BAX, BCAM, BCL2, BDH1, BUB1, CACNA1A, CACNA1E, CACNA2D3, CAMSAP1, CASP8, CCNL2, CEBPB, COL4A1, CRK, CYB5R1, DPYSL3, DPYSL5, EIF4EBP1, ERK1/2, ETFB, GAD2, GGA1, GGA3, GLRA2, GLRB, GNG7, GPAM, GPD2, GPX1, GRIA1, GRIA2, GRIN1, GRIN2B, GSK3B, HSP90B1, HTT, IL13, INSR, IRS1, ITM2C, ITPR3, KAZN, KCNA4, KCNJ6, KCNMA1, LONP1, LRP8, LRRC7,…	120
Cancer, Gastrointestinal Disease, Organismal Injury and Abnormalities	large intestine adenocarcinoma	Large intestine adenocarcinoma	2.29e-20	ADAM10, ADCYAP1R1, ADH7, AHSG, AKR1B1, ANK3, APP, AR, BAIAP2, BAX, BCAM, BCL2, BDH1, BUB1, CACNA1A, CACNA1E, CACNA2D3, CAMSAP1, CASP8, CCNL2, CEBPB, COL4A1, CRK, CYB5R1, DPYSL3, DPYSL5, ETFB, GAD2, GGA1, GGA3, GLRA2, GLRB, GNG7, GPAM, GPD2, GPX1, GRIA1, GRIA2, GRIN1, GRIN2B, GSK3B, HSP90B1, HTT, IL13, INSR, IRS1, ITM2C, ITPR3, KCNA4, KCNJ6, KCNMA1, LONP1, LRP8, LRRC7, LTA4H, MAOB, MARK1, MFN2, MT…	109
Cancer, Gastrointestinal Disease, Organismal Injury and Abnormalities	large intestine carcinoma	Large intestine carcinoma	1.28e-20	ADAM10, ADCYAP1R1, ADH7, AHSG, AKR1B1, ANK3, APP, AR, BAIAP2, BAX, BCAM, BCL2, BDH1, BUB1, CACNA1A, CACNA1E, CACNA2D3, CAMSAP1, CASP8, CCNL2, CEBPB, COL4A1, CRK, CYB5R1, DPYSL3, DPYSL5, ERK1/2, ETFB, GAD2, GGA1, GGA3, GLRA2, GLRB, GNG7, GPAM, GPD2, GPX1, GRIA1, GRIA2, GRIN1, GRIN2B, GSK3B, HSP90B1, HTT, IL13, INSR, IRS1, ITM2C, ITPR3, KAZN, KCNA4, KCNJ6, KCNMA1, LONP1, LRP8, LRRC7, LTA4H, MAOB, M…	111
Cancer, Gastrointestinal Disease, Organismal Injury and Abnormalities	malignant neoplasm of large intestine	Malignant neoplasm of large intestine	8.81e-22	ADAM10, ADCYAP1R1, ADH7, AHSG, AKR1B1, Akt, ANK3, APP, AR, BAIAP2, BAX, BCAM, BCL2, BDH1, BUB1, CACNA1A, CACNA1E, CACNA2D3, CAMSAP1, CASP8, CCNL2, CEBPB, COL4A1, CRK, CYB5R1, DPYSL3, DPYSL5, EIF4EBP1, ERK1/2, ETFB, GAD2, GGA1, GGA3, GLRA2, GLRB, GNG7, GPAM, GPD2, GPX1, GRIA1, GRIA2, GRIN1, GRIN2B, GSK3B, HSP90B1, HTT, IL13, INSR, IRS1, ITM2C, ITPR3, KAZN, KCNA4, KCNJ6, KCNMA1, LONP1, LRP8, LRRC7,…	119
Cancer, Gastrointestinal Disease, Organismal Injury and Abnormalities	neoplasia	Gastrointestinal tumor	1.69e-22	ADAM10, ADCYAP1R1, ADH7, AHSG, AKR1B1, Akt, ANK3, APOA1, APP, AR, BAIAP2, BAX, BCAM, BCL2, BDH1, BUB1, CACNA1A, CACNA1E, CACNA2D3, CAMSAP1, CASP8, CCNL2, CD3, CEBPB, COL4A1, CRK, CYB5R1, DPYSL3, DPYSL5, EIF4EBP1, ERK1/2, ETFB, GAD2, GGA1, GGA3, GLRA2, GLRB, GNG7, GPAM, GPD2, GPX1, GRIA1, GRIA2, GRIN1, GRIN2B, GSK3B, HSP90B1, HTT, IL13, INSR, IRS1, ITM2C, ITPR3, KAZN, KCNA4, KCNJ6, KCNMA1, LONP1, …	127
Cancer, Gastrointestinal Disease, Organismal Injury and Abnormalities	non-colon gastrointestinal cancer	Non-colon gastrointestinal cancer	5.19e-14	ADAM10, ADH7, Akt, ANK3, APOA1, APP, AR, BAX, BCAM, BCL2, CACNA1A, CACNA1E, CACNA2D3, CASP8, CCNL2, CD3, CEBPB, COL4A1, DPYSL3, DPYSL5, EIF4EBP1, ETFB, GLRB, GNG7, GPAM, GPD2, GRIA1, GRIA2, GRIN1, GRIN2B, GSK3B, HSP90B1, HTT, IRS1, ITPR3, KAZN, KCNA4, KCNJ6, KCNMA1, LONP1, LRP8, LRRC7, MFN2, mir-1, MT-CYB, MTOR, MTORC1, NONO, NR3C1, NRDC, NTRK3, OLFM1, PRKCD, PRKN, PSMA2, PTGES3, RABEP1, RALBP1, …	77
Cancer, Gastrointestinal Disease, Organismal Injury and Abnormalities	stomach tumor	Stomach tumor	2.24e-12	ADAM10, AKR1B1, ANK3, APOA1, APP, AR, BAX, BCAM, BCL2, CACNA1A, CACNA1E, CACNA2D3, CASP8, CCNL2, CD3, CEBPB, COL4A1, DPYSL3, DPYSL5, GLRB, GNG7, GPD2, GRIA1, GRIA2, GRIN2B, GSK3B, HSP90B1, IRS1, ITPR3, KCNA4, KCNMA1, LONP1, LRRC7, MFN2, MTOR, MTORC1, NONO, NR3C1, NRDC, NTRK3, OLFM1, PRKCD, PRKN, PSMA2, RABEP1, RELN, RICTOR, RTN2, SCN4A, SCN5A, SERPINA1, SHANK2, SLC1A6, SNPH, TP73, TRAF2, UBE2F, U…	62
Cancer, Gastrointestinal Disease, Organismal Injury and Abnormalities	upper gastrointestinal carcinoma	Upper gastrointestinal carcinoma	1.91e-13	ADAM10, ANK3, APOA1, APP, AR, BAX, BCAM, BCL2, CACNA1A, CACNA1E, CACNA2D3, CASP8, CCNL2, CD3, CEBPB, COL4A1, DPYSL3, DPYSL5, EIF4EBP1, ETFB, GLRB, GNG7, GPAM, GPD2, GRIA1, GRIA2, GRIN1, GRIN2B, GSK3B, HSP90B1, HTT, IRS1, ITPR3, KAZN, KCNA4, KCNMA1, LONP1, LRP8, LRRC7, MFN2, mir-1, MT-CYB, MTOR, NR3C1, NRDC, NTRK3, OLFM1, PRKCD, PRKN, PSMA2, PTGES3, RABEP1, RALBP1, RELN, RICTOR, RTN2, SCN4A, SCN5A…	70
Cancer, Gastrointestinal Disease, Organismal Injury and Abnormalities	upper gastrointestinal tract cancer	Upper gastrointestinal tract cancer	4.01e-14	ADAM10, Akt, ANK3, APOA1, APP, AR, BAX, BCAM, BCL2, CACNA1A, CACNA1E, CACNA2D3, CASP8, CCNL2, CD3, CEBPB, COL4A1, DPYSL3, DPYSL5, EIF4EBP1, ETFB, GLRB, GNG7, GPAM, GPD2, GRIA1, GRIA2, GRIN1, GRIN2B, GSK3B, HSP90B1, HTT, IRS1, ITPR3, KAZN, KCNA4, KCNMA1, LONP1, LRP8, LRRC7, MFN2, mir-1, MT-CYB, MTOR, MTORC1, NONO, NR3C1, NRDC, NTRK3, OLFM1, PRKCD, PRKN, PSMA2, PTGES3, RABEP1, RALBP1, RELN, RICTOR,…	75
Cancer, Gastrointestinal Disease, Organismal Injury and Abnormalities	upper gastrointestinal tract tumor	Upper gastrointestinal tract tumor	1.51e-14	ADAM10, AKR1B1, Akt, ANK3, APOA1, APP, AR, BAX, BCAM, BCL2, CACNA1A, CACNA1E, CACNA2D3, CASP8, CCNL2, CD3, CEBPB, COL4A1, DPYSL3, DPYSL5, EIF4EBP1, ETFB, GLRB, GNG7, GPAM, GPD2, GRIA1, GRIA2, GRIN1, GRIN2B, GSK3B, HSP90B1, HTT, IRS1, ITPR3, KAZN, KCNA4, KCNMA1, LONP1, LRP8, LRRC7, MFN2, mir-1, MT-CYB, MTOR, MTORC1, NONO, NR3C1, NRDC, NTRK3, OLFM1, PRKCD, PRKN, PSMA2, PTGES3, RABEP1, RALBP1, RELN,…	76
Cancer, Hematological Disease, Immunological Disease, Organismal Injury and Abnormalities	B cell cancer	B cell cancer	3.23e-13	ADAM10, ADCYAP1R1, Akt, ANK3, APP, BAX, BCL2, BUB1, CACNA1A, CASP8, CD3, CEBPB, CRK, EIF4EBP1, ERK1/2, FDPS, GGA3, GLRB, GRIA1, GRIN2B, GSK3B, HSP90B1, IL13, ITPR3, KAZN, KCNA4, LONP1, LRRC7, mir-1, MT-ATP8, MT-CYB, MT-ND6, MTOR, MTORC1, NONO, NR3C1, NTRK3, PI3K (complex), PI3K (family), Pkc(s), PSMA2, PSMB5, RELN, RICTOR, RPS6KB1, RTN2, SERPINA1, SOD1, SRC (family), TP73, TRAF2, UBE2F, Vegf	53
Cancer, Hematological Disease, Immunological Disease, Organismal Injury and Abnormalities	B-cell neoplasm	B-cell neoplasm	5.63e-14	ADAM10, ADCYAP1R1, Akt, ANK3, APP, BAX, BCL2, BUB1, CACNA1A, CASP8, CD3, CEBPB, CRK, EIF4EBP1, ERK1/2, FDPS, GAD2, GGA3, GLRB, GRIA1, GRIN2B, GSK3B, HSP90B1, HTT, IL13, ITPR3, KAZN, KCNA4, LONP1, LRRC7, mir-1, MT-ATP8, MT-CYB, MT-ND6, MTOR, MTORC1, NONO, NR3C1, NTRK3, PI3K (complex), PI3K (family), Pkc(s), PSMA2, PSMB5, RELN, RICTOR, RPS6KB1, RTN2, SERPINA1, SHANK2, SOD1, SRC (family), TP73, TRAF…	56
Cancer, Hematological Disease, Immunological Disease, Organismal Injury and Abnormalities	lymphocytic cancer	Lymphocytic cancer	2e-12	ADAM10, ADCYAP1R1, Akt, ANK3, APP, BAX, BCL2, BUB1, CACNA1A, CASP8, CD3, CEBPB, COL4A1, CRK, EIF4EBP1, ERK1/2, FDPS, GAD2, GGA3, GLRB, GRIA1, GRIN2B, GSK3B, HSP90B1, HTT, IL13, ITM2C, ITPR3, KAZN, KCNA4, LONP1, LRRC7, MARK1, mir-1, MT-ATP8, MT-CYB, MT-ND6, MTOR, MTORC1, NONO, NR3C1, NTRK3, PDE4A, PI3K (complex), PI3K (family), Pkc(s), PSMA2, PSMB5, RAC2, RELN, RICTOR, RPS6KB1, RTN2, SERPINA1, SHA…	61
Cancer, Hematological Disease, Immunological Disease, Organismal Injury and Abnormalities	neoplasia	Neoplasia of leukocytes	2.52e-13	ADAM10, ADCYAP1R1, Akt, ANK3, APP, BAX, BCL2, BUB1, CACNA1A, CASP8, CD3, CEBPB, COL4A1, CRK, EIF4EBP1, ERK1/2, FDPS, GAD2, GGA3, GLRB, GRIA1, GRIN2B, GSK3B, HSP90B1, HTT, IL13, INSR, ITM2C, ITPR3, KAZN, KCNA4, KCNMA1, LONP1, LRRC7, mir-1, MT-ATP8, MT-CYB, MT-ND6, MTOR, MTORC1, NONO, NR3C1, NTRK3, PDE4A, PI3K (complex), PI3K (family), Pkc(s), PSMA2, PSMB5, RAC2, RELN, RICTOR, RPS6KB1, RTN2, SERPIN…	62
Cancer, Hematological Disease, Immunological Disease, Organismal Injury and Abnormalities	tumorigenesis	Tumorigenesis of lymphocytes	7.35e-13	ADAM10, ADCYAP1R1, Akt, ANK3, APP, BAX, BCL2, BUB1, CACNA1A, CASP8, CD3, CEBPB, COL4A1, CRK, EIF4EBP1, ERK1/2, FDPS, GAD2, GGA3, GLRB, GRIA1, GRIN2B, GSK3B, HSP90B1, HTT, IL13, ITM2C, ITPR3, KAZN, KCNA4, LONP1, LRRC7, mir-1, MT-ATP8, MT-CYB, MT-ND6, MTOR, MTORC1, NONO, NR3C1, NTRK3, PI3K (complex), PI3K (family), Pkc(s), PSMA2, PSMB5, RAC2, RELN, RICTOR, RPS6KB1, RTN2, SERPINA1, SHANK2, SOD1, SRC…	59
Cancer, Hematological Disease, Organismal Injury and Abnormalities	hematologic cancer	Hematologic cancer	2.3e-13	ADAM10, ADCYAP1R1, Akt, ANK3, APP, BAX, BCL2, BUB1, CACNA1A, CACNA1E, CASP8, CD3, CEBPB, COL4A1, CRK, EIF4EBP1, ERK1/2, FDPS, GAD2, GGA3, GLRB, GRIA1, GRIN2B, GSK3B, HSP90B1, HTT, IL13, INSR, IRS1, ITM2C, ITPR3, KAZN, KCNA4, LDHB, LONP1, LRRC7, MARK1, mir-1, MT-ATP8, MT-CYB, MT-ND6, MTOR, MTORC1, NONO, NR3C1, NTRK3, PDE4A, PDIA3, PFKFB3, PI3K (complex), PI3K (family), Pkc(s), PPP2R2A, PSMA2, PSMB…	73
Cancer, Hematological Disease, Organismal Injury and Abnormalities	hematologic cancer	Hematologic cancer of cells	6.22e-12	ADAM10, ADCYAP1R1, Akt, ANK3, APP, BAX, BCL2, BUB1, CACNA1A, CASP8, CD3, CEBPB, COL4A1, EIF4EBP1, ERK1/2, FDPS, GAD2, GGA3, GLRB, GRIA1, GRIN2B, GSK3B, HSP90B1, HTT, IL13, ITM2C, ITPR3, KAZN, KCNA4, LONP1, LRRC7, mir-1, MT-ATP8, MT-CYB, MT-ND6, MTOR, MTORC1, NONO, NR3C1, NTRK3, PDE4A, PI3K (complex), PI3K (family), Pkc(s), PSMB5, RAC2, RELN, RICTOR, RPS6KB1, RTN2, SERPINA1, SHANK2, SRC (family), …	57
Cancer, Hematological Disease, Organismal Injury and Abnormalities	lymphocytic neoplasm	Lymphocytic neoplasm	2.34e-12	ADAM10, ADCYAP1R1, Akt, ANK3, APP, BAX, BCL2, BUB1, CACNA1A, CASP8, CD3, CEBPB, COL4A1, CRK, EIF4EBP1, ERK1/2, FDPS, GAD2, GGA3, GLRB, GRIA1, GRIN2B, GSK3B, HSP90B1, HTT, IL13, ITM2C, ITPR3, KAZN, KCNA4, LONP1, LRRC7, MARK1, mir-1, MT-ATP8, MT-CYB, MT-ND6, MTOR, MTORC1, NONO, NR3C1, NTRK3, PDE4A, PI3K (complex), PI3K (family), Pkc(s), PSMA2, PSMB5, RAC2, RELN, RICTOR, RPS6KB1, RTN2, SERPINA1, SHA…	61
Cancer, Hematological Disease, Organismal Injury and Abnormalities	myeloid or lymphoid neoplasm	Myeloid or lymphoid neoplasm	8.71e-14	ADAM10, ADCYAP1R1, Akt, ANK3, APP, BAX, BCL2, BUB1, CACNA1A, CACNA1E, CASP8, CD3, CEBPB, COL4A1, CRK, EIF4EBP1, ERK1/2, FDPS, GAD2, GGA3, GLRB, GRIA1, GRIN2B, GSK3B, HSP90B1, HTT, IL13, INSR, IRS1, ITM2C, ITPR3, KAZN, KCNA4, KCNMA1, LDHB, LONP1, LRRC7, MARK1, mir-1, MT-ATP8, MT-CYB, MT-ND6, MTOR, MTORC1, NONO, NR3C1, NTRK3, PDE4A, PDIA3, PFKFB3, PI3K (complex), PI3K (family), Pkc(s), PPP2R2A, PSM…	74
Cancer, Hematological Disease, Organismal Injury and Abnormalities	neoplasia	Neoplasia of blood cells	1.66e-13	ADAM10, ADCYAP1R1, Akt, ANK3, APP, BAX, BCL2, BUB1, CACNA1A, CACNA1E, CASP8, CD3, CEBPB, COL4A1, CRK, EIF4EBP1, ERK1/2, FDPS, GAD2, GGA3, GLRB, GRIA1, GRIN2B, GSK3B, HSP90B1, HTT, IL13, INSR, IRS1, ITM2C, ITPR3, KAZN, KCNA4, KCNMA1, LDHB, LONP1, LRRC7, mir-1, MT-ATP8, MT-CYB, MT-ND6, MTOR, MTORC1, NONO, NR3C1, NTRK3, PDE4A, PDIA3, PFKFB3, PI3K (complex), PI3K (family), Pkc(s), PPP2R2A, PSMA2, PSM…	73
Cancer, Neurological Disease, Organismal Injury and Abnormalities	astrocytoma	Astrocytoma	6.55e-13	ADCYAP1R1, ADH7, Akt, AMPK, ANK3, ARFIP2, BAIAP2, BCAM, BUB1, CACNA1A, CACNA1E, CACNA2D3, CAMSAP1, CASP8, CCNL2, COL4A1, DPYSL5, GAD2, GLRA2, GNG7, GPD2, GPX1, GRIA1, GRIN2B, GSK3B, HAGH, HSP90B1, HTT, IL13, INSR, IRS1, ITPR3, KAZN, KCNA4, KCNAB2, KCNMA1, LONP1, LRP8, LRRC7, MAOB, MFN2, mir-1, MTOR, MTORC1, NONO, NR3C1, NRDC, NTRK3, NUPR1, OLFM1, PDE4A, PDIA3, PFKFB3, PFKM, PI3K (family), PPP2R2A…	76
Cancer, Neurological Disease, Organismal Injury and Abnormalities	brain glioma formation	Brain glioma	2.83e-13	ADAM10, ADCYAP1R1, ADH7, AKR1B1, ANK3, APP, ARFIP2, BAIAP2, BCAM, BUB1, CACNA1A, CACNA1E, CACNA2D3, CAMSAP1, CASP8, CCNL2, COL4A1, CRK, DPYSL5, GAD2, GGA1, GLRA2, GLRB, GNG7, GPD2, GPX1, GRIA1, GRIN2B, GSK3B, HAGH, HSP90B1, HTT, INSR, IRS1, ITPR3, KAZN, KCNA4, KCNAB2, LDHB, LONP1, LRP8, LRRC7, MAOB, MFN2, MTOR, NDUFB8, NONO, NR3C1, NRDC, NSFL1C, NTRK3, OLFM1, PDE4A, PDIA3, PFKFB3, PFKM, PPP2R2A, …	83
Cancer, Neurological Disease, Organismal Injury and Abnormalities	brain tumor	Brain tumor	2.53e-14	ADAM10, ADCYAP1R1, ADH7, AKR1B1, Akt, Ampa Receptor, ANK3, APP, ARFIP2, BAIAP2, BAX, BCAM, BCL2, BUB1, CACNA1A, CACNA1E, CACNA2D3, CAMSAP1, CASP8, CCNL2, COL4A1, CRK, DPYSL5, EIF4EBP1, ERK1/2, GAD2, GGA1, GLRA2, GLRB, GNG7, GPD2, GPX1, GRIA1, GRIN2B, GSK3B, HAGH, HSP90B1, HTT, INSR, IRS1, ITPR3, KAZN, KCNA4, KCNAB2, LDHB, LONP1, LRP8, LRRC7, MAOB, MFN2, MTOR, MTORC1, NDUFB8, NONO, NR3C1, NRDC, NS…	90
Cancer, Neurological Disease, Organismal Injury and Abnormalities	central nervous system cancer	Central nervous system cancer	1.74e-16	ADAM10, ADCYAP1R1, ADH7, AKR1B1, Akt, AMPK, ANK3, APP, ARFIP2, BAIAP2, BAX, BCAM, BCL2, BUB1, CACNA1A, CACNA1E, CACNA2D3, CAMSAP1, CASP8, CCNL2, COL4A1, CRK, DPYSL5, ERK1/2, GAD2, GGA1, GLRA2, GLRB, GNG7, GPD2, GPX1, GRIA1, GRIN2B, GSK3B, HAGH, HSP90B1, HTT, IL13, INSR, IRS1, ITPR3, KAZN, KCNA4, KCNAB2, KCNMA1, LDHB, LONP1, LRP8, LRRC7, MAOB, MFN2, mir-1, MTOR, NDUFB8, NONO, NR3C1, NRDC, NSFL1C, …	95
Cancer, Neurological Disease, Organismal Injury and Abnormalities	central nervous system solid tumor	Central nervous system solid tumor	2.19e-17	ADAM10, ADCYAP1R1, ADH7, AKR1B1, Akt, Ampa Receptor, AMPK, ANK3, APP, ARFIP2, BAIAP2, BAX, BCAM, BCL2, BUB1, CACNA1A, CACNA1E, CACNA2D3, CAMSAP1, CASP8, CCNL2, COL4A1, CRK, DPYSL5, EIF4EBP1, ERK1/2, GAD2, GGA1, GLRA2, GLRB, GNG7, GPD2, GPX1, GRIA1, GRIN2B, GSK3B, HAGH, HSP90B1, HTT, IL13, INSR, IRS1, ITPR3, KAZN, KCNA4, KCNAB2, KCNMA1, LDHB, LONP1, LRP8, LRRC7, MAOB, MFN2, mir-1, MT-CYB, MT-ND6, …	100
Cancer, Neurological Disease, Organismal Injury and Abnormalities	glioma cancer	Glioma cancer	5.24e-16	ADAM10, ADCYAP1R1, ADH7, AKR1B1, AMPK, ANK3, APP, ARFIP2, BAIAP2, BCAM, BUB1, CACNA1A, CACNA1E, CACNA2D3, CAMSAP1, CASP8, CCNL2, COL4A1, CRK, DPYSL5, GAD2, GGA1, GLRA2, GLRB, GNG7, GPD2, GPX1, GRIA1, GRIN2B, GSK3B, HAGH, HSP90B1, HTT, IL13, INSR, IRS1, ITPR3, KAZN, KCNA4, KCNAB2, KCNMA1, LDHB, LONP1, LRP8, LRRC7, MAOB, MFN2, mir-1, MTOR, NDUFB8, NONO, NR3C1, NRDC, NSFL1C, NTRK3, NUPR1, OLFM1, PDE…	91
Cancer, Neurological Disease, Organismal Injury and Abnormalities	glioma formation	Glioma	1.29e-17	ADAM10, ADCYAP1R1, ADH7, AKR1B1, Akt, AMPK, ANK3, APP, ARFIP2, BAIAP2, BAX, BCAM, BCL2, BUB1, CACNA1A, CACNA1E, CACNA2D3, CAMSAP1, CASP8, CCNL2, COL4A1, CRK, DPYSL5, GAD2, GGA1, GLRA2, GLRB, GNG7, GPD2, GPX1, GRIA1, GRIN2B, GSK3B, HAGH, HSP90B1, HTT, IL13, INSR, IRS1, ITPR3, KAZN, KCNA4, KCNAB2, KCNMA1, LDHB, LONP1, LRP8, LRRC7, MAOB, MFN2, mir-1, MT-CYB, MT-ND6, MTOR, MTORC1, NDUFB8, NONO, NR3C1…	97
Cancer, Neurological Disease, Organismal Injury and Abnormalities	high grade astrocytoma	High grade astrocytoma	4.33e-13	ADCYAP1R1, ADH7, AMPK, ANK3, ARFIP2, BAIAP2, BCAM, BUB1, CACNA1A, CACNA1E, CACNA2D3, CAMSAP1, CASP8, CCNL2, COL4A1, DPYSL5, GAD2, GLRA2, GNG7, GPD2, GPX1, GRIA1, GRIN2B, GSK3B, HAGH, HSP90B1, HTT, IL13, INSR, IRS1, ITPR3, KAZN, KCNA4, KCNAB2, KCNMA1, LONP1, LRP8, LRRC7, MAOB, MFN2, mir-1, MTOR, NONO, NR3C1, NRDC, NTRK3, NUPR1, OLFM1, PDE4A, PDIA3, PFKFB3, PFKM, PI3K (family), PPP2R2A, PRKCD, PSMD…	74
Cancer, Neurological Disease, Organismal Injury and Abnormalities	nervous system neoplasm	Nervous system neoplasm	3.26e-18	ADAM10, ADCYAP1R1, ADH7, AKR1B1, Akt, Ampa Receptor, AMPK, ANK3, APP, AR, ARFIP2, BAIAP2, BAX, BCAM, BCL2, BUB1, CACNA1A, CACNA1E, CACNA2D3, CAMSAP1, CASP8, CCNL2, COL4A1, CRK, DPYSL5, EIF4EBP1, ERK1/2, GAD2, GGA1, GLRA2, GLRB, GNG7, GPD2, GPX1, GRIA1, GRIN2B, GSK3B, HAGH, HSP90B1, HTT, IL13, INSR, IRS1, ITPR3, KAZN, KCNA4, KCNAB2, KCNMA1, LDHB, LONP1, LRP8, LRRC7, MAOB, MFN2, mir-1, MT-CYB, MT-N…	102
Cancer, Organismal Injury and Abnormalities	abdominal adenocarcinoma	Abdominal adenocarcinoma	1.93e-23	ADAM10, ADCYAP1R1, ADH7, AHSG, AKR1B1, Akt, ANK3, APP, AR, ARFIP2, BAIAP2, BAX, BCAM, BCL2, BDH1, BUB1, CACNA1A, CACNA1E, CACNA2D3, CAMSAP1, CASP8, CCNL2, CD3, CEBPB, COL4A1, CRK, CYB5R1, DPYSL3, DPYSL5, ERK1/2, ETFB, FDPS, GAD2, GGA1, GGA3, GLRA2, GLRB, GNG7, GPAM, GPD2, GPX1, GRIA1, GRIA2, GRIN1, GRIN2B, GSK3B, HAGH, HSP90B1, HTT, IL13, INSR, IRS1, ITM2C, ITPR3, KAZN, KCNA4, KCNJ6, KCNMA1, LONP…	129
Cancer, Organismal Injury and Abnormalities	abdominal cancer	Abdominal cancer	9.76e-26	ADAM10, ADCYAP1R1, ADH7, AHSG, AKR1B1, Akt, ANK3, APOA1, APP, AR, ARFIP2, BAIAP2, BAX, BCAM, BCL2, BDH1, BUB1, CACNA1A, CACNA1E, CACNA2D3, CAMSAP1, CASP8, CCNL2, CD3, CEBPB, COL4A1, CRK, CYB5R1, DPYSL3, DPYSL5, EIF4EBP1, ERK1/2, ETFB, FDPS, GAD2, GGA1, GGA3, GLRA2, GLRB, GNG7, GPAM, GPD2, GPX1, GRIA1, GRIA2, GRIN1, GRIN2B, GSK3B, HAGH, HSP90B1, HTT, IL13, INSR, IRS1, ITM2C, ITPR3, KAZN, KCNA4, KC…	143
Cancer, Organismal Injury and Abnormalities	abdominal carcinoma	Abdominal carcinoma	9.69e-27	ADAM10, ADCYAP1R1, ADH7, AHSG, AKR1B1, Akt, ANK3, APOA1, APP, AR, ARFIP2, BAIAP2, BAX, BCAM, BCL2, BDH1, BUB1, CACNA1A, CACNA1E, CACNA2D3, CAMSAP1, CASP8, CCNL2, CD3, CEBPB, COL4A1, CRK, CYB5R1, DPYSL3, DPYSL5, ERK1/2, ETFB, FDPS, GAD2, GGA1, GGA3, GLRA2, GLRB, GNG7, GPAM, GPD2, GPX1, GRIA1, GRIA2, GRIN1, GRIN2B, GSK3B, HAGH, HSP90B1, HTT, IL13, INSR, IRS1, ITM2C, ITPR3, KAZN, KCNA4, KCNJ6, KCNMA…	137
Cancer, Organismal Injury and Abnormalities	abdominal neoplasm	Abdominal neoplasm	1.3e-26	ADAM10, ADCYAP1R1, ADH7, AHSG, AKR1B1, Akt, Ampa Receptor, ANK3, APOA1, APP, AR, ARFIP2, BAIAP2, BAX, BCAM, BCL2, BDH1, BUB1, CACNA1A, CACNA1E, CACNA2D3, CAMSAP1, CASP8, CCNL2, CD3, CEBPB, COL4A1, CRK, CYB5R1, DPYSL3, DPYSL5, EIF4EBP1, ERK1/2, ETFB, FDPS, GAD2, GGA1, GGA3, GLRA2, GLRB, GNG7, GPAM, GPD2, GPX1, GRIA1, GRIA2, GRIN1, GRIN2B, GSK3B, HAGH, HSP90B1, HTT, IL13, INSR, IRS1, ITM2C, ITPR3, …	146
Cancer, Organismal Injury and Abnormalities	adenocarcinoma	Adenocarcinoma	2.79e-24	ADAM10, ADCYAP1R1, ADH7, AHSG, AKR1B1, Akt, ANK3, APP, AR, ARFIP2, BAIAP2, BAX, BCAM, BCL2, BDH1, BUB1, CACNA1A, CACNA1E, CACNA2D3, CAMSAP1, CASP8, CCNL2, CD3, CEBPB, COL4A1, CRK, CYB5R1, DPYSL3, DPYSL5, ERK1/2, ETFB, FDPS, GAD2, GGA1, GGA3, GLRA2, GLRB, GNG7, GPAM, GPD2, GPX1, GRIA1, GRIA2, GRIN1, GRIN2B, GSK3B, HAGH, HSP90B1, HTT, IL13, INSR, IRS1, ITM2C, ITPR3, KAZN, KCNA4, KCNJ6, KCNMA1, LDHB…	133
Cancer, Organismal Injury and Abnormalities	advanced malignant tumor	Advanced malignant tumor	2.48e-12	ADAM10, AHSG, Akt, ANK3, APOA1, AR, BCL2, CACNA1A, CASP8, CD3, COL4A1, Collagen type I (complex), DPYSL3, EIF4EBP1, ERK1/2, FDPS, GAD2, GLRA2, GRIN2B, HSP90B1, INSR, IRS1, ITPR3, KCNMA1, LRP8, mir-1, MTOR, MTORC1, NOL3, NR3C1, NTRK3, PI3K (family), Pkc(s), PRDX2, PSMB5, Rab5, RAC2, RALBP1, RELN, RICTOR, RPS6KB1, SCN1B, SCN5A, SERPINA1, SOD1, SQSTM1, SRC (family), SRSF6, TP73, TRAF2, UNC13A, Vegf	52
Cancer, Organismal Injury and Abnormalities	anogenital cancer	Anogenital cancer	4.24e-18	ADAM10, ADCYAP1R1, AKR1B1, Akt, ANK3, APOA1, APP, AR, BAIAP2, BAX, BCAM, BCL2, BDH1, BUB1, CACNA1A, CACNA1E, CACNA2D3, CAMSAP1, CASP8, CEBPB, COL4A1, Cytochrome bc1, EIF4EBP1, ERK1/2, ETFB, FDPS, GAD2, GLRB, GPAM, GPD2, GPX1, GRIA1, GRIA2, GRIN1, GRIN2B, GSK3B, HAGH, HSP90B1, HTT, IL13, INSR, IRS1, ITM2C, ITPR3, KAZN, KCNA4, KCNJ6, KCNMA1, LONP1, LRP8, LRRC7, MAOB, MARK1, MDH1, MFN2, mir-1, MT-CY…	110
Cancer, Organismal Injury and Abnormalities	breast or colorectal cancer	Breast or colorectal cancer	1.36e-17	ADAM10, ADH7, AHSG, AKR1B1, Akt, ANK3, APOA1, APP, AR, BAIAP2, BAX, BCAM, BCL2, BUB1, CACNA1A, CACNA1E, CAMSAP1, CASP8, CEBPB, COL4A1, CYB5R1, Cytochrome bc1, EIF4EBP1, ERK1/2, FDPS, GAD2, GLRA2, GPAM, GPX1, GRIA1, GRIA2, GRIN1, GRIN2B, GSK3B, HAGH, HSP90B1, HTT, INSR, IRS1, ITM2C, ITPR3, KAZN, KCNA4, KCNJ6, KCNMA1, LONP1, LRP8, LRRC7, MAOB, MARK1, MFN2, mir-1, MT-CYB, MTOR, MTORC1, NDUFS3, NONO,…	102
Cancer, Organismal Injury and Abnormalities	breast or pancreatic cancer	Breast or pancreatic cancer	3.18e-16	ADAM10, ADCYAP1R1, AKR1B1, Akt, APOA1, APP, AR, ARFIP2, BAIAP2, BAX, BCAM, BCL2, BDH1, BUB1, CACNA1A, CACNA1E, CACNA2D3, CASP8, CEBPB, COL4A1, Cytochrome bc1, DPYSL5, EIF4EBP1, ETFB, FDPS, GAD2, GGA1, GLRA2, GPAM, GRIA2, GRIN2B, GSK3B, HAGH, HSP90B1, HTT, INSR, IRS1, ITM2C, KAZN, KCNJ6, KCNMA1, LONP1, LRP8, LRRC7, LTA4H, MAOB, MARK1, MFN2, mir-1, MT-CYB, MTOR, MTORC1, NONO, NR3C1, NTRK3, PDIA3, P…	85
Cancer, Organismal Injury and Abnormalities	cancer	Cancer	1.01e-22	ADAM10, ADCYAP1R1, ADH7, AHSG, AKR1B1, Akt, Ampa Receptor, AMPK, ANK3, Ap1, APOA1, APP, AR, ARFIP2, BAIAP2, BAX, BCAM, BCL2, BDH1, BUB1, CACNA1A, CACNA1E, CACNA2D3, CAMSAP1, CASP8, CCNL2, CD3, CEBPB, CNIH3, COL4A1, Collagen type I (complex), CRK, CYB5R1, Cytochrome bc1, DPYSL3, DPYSL5, EIF4EBP1, ERK1/2, ETFB, FDPS, FRRS1L, GAD2, GGA1, GGA3, GLRA2, GLRB, GNG7, GPAM, GPD2, GPX1, GRIA1, GRIA2, GRIN1…	159
Cancer, Organismal Injury and Abnormalities	cancer	Cancer of cells	3.7e-14	ADAM10, ADCYAP1R1, Akt, ANK3, APP, AR, BAX, BCL2, BUB1, CACNA1A, CACNA1E, CAMSAP1, CASP8, CCNL2, CD3, CEBPB, COL4A1, Collagen type I (complex), CRK, DPYSL3, EIF4EBP1, ERK1/2, ETFB, FDPS, GAD2, GGA3, GLRA2, GLRB, GPAM, GPX1, GRIA1, GRIA2, GRIN2B, GSK3B, HSP90B1, HTT, IL13, INSR, IRS1, ITM2C, ITPR3, KAZN, KCNA4, KCNMA1, LONP1, LRRC7, MDH1, mir-1, MT-ATP8, MT-CYB, MT-ND6, MTOR, MTORC1, NOL3, NONO, N…	92
Cancer, Organismal Injury and Abnormalities	cancer	Cancer of secretory structure	1.93e-28	ADAM10, ADCYAP1R1, ADH7, AHSG, AKR1B1, Akt, ANK3, APOA1, AR, ARFIP2, BAIAP2, BAX, BCAM, BCL2, BDH1, BUB1, CACNA1A, CACNA1E, CACNA2D3, CAMSAP1, CASP8, CCNL2, CEBPB, COL4A1, CRK, CYB5R1, DPYSL3, DPYSL5, EIF4EBP1, ERK1/2, ETFB, FDPS, FRRS1L, GAD2, GGA1, GGA3, GLRA2, GLRB, GPAM, GPD2, GPX1, GRIA1, GRIA2, GRIN1, GRIN2B, GSK3B, HAGH, HSP90B1, HTT, INSR, IRS1, ITM2C, ITPR3, KAZN, KCNA4, KCNAB2, KCNJ6, K…	133
Cancer, Organismal Injury and Abnormalities	carcinoma	Carcinoma	4.59e-30	ADAM10, ADCYAP1R1, ADH7, AHSG, AKR1B1, Akt, ANK3, APOA1, APP, AR, ARFIP2, BAIAP2, BAX, BCAM, BCL2, BDH1, BUB1, CACNA1A, CACNA1E, CACNA2D3, CAMSAP1, CASP8, CCNL2, CD3, CEBPB, CNIH3, COL4A1, CRK, CYB5R1, DPYSL3, DPYSL5, EIF4EBP1, ERK1/2, ETFB, FDPS, FRRS1L, GAD2, GGA1, GGA3, GLRA2, GLRB, GNG7, GPAM, GPD2, GPX1, GRIA1, GRIA2, GRIN1, GRIN2B, GSK3B, HAGH, HSP90B1, HTT, IL13, INSR, IRS1, ITM2C, ITPR3, …	150
Cancer, Organismal Injury and Abnormalities	connective or soft tissue tumor	Connective or soft tissue tumor	1.11e-17	ADAM10, ADCYAP1R1, ADH7, AKR1B1, Akt, AMPK, ANK3, APP, AR, BAX, BCAM, BCL2, BDH1, BUB1, CACNA1A, CACNA1E, CACNA2D3, CAMSAP1, CASP8, CCNL2, CD3, CNIH3, COL4A1, DPYSL3, DPYSL5, EIF4EBP1, ERK1/2, FDPS, GAD2, GGA1, GGA3, GLRA2, GLRB, GNG7, GPAM, GPX1, GRIA1, GRIA2, GRIN1, GRIN2B, GSK3B, HAGH, HSP90B1, HTT, IL13, INSR, IRS1, ITM2C, ITPR3, KAZN, KCNA4, KCNJ6, KCNMA1, LDHB, LONP1, LRRC7, LTA4H, MAOB, MA…	112
Cancer, Organismal Injury and Abnormalities	development	Development of adenocarcinoma	4.26e-17	ADCYAP1R1, ADH7, AKR1B1, Akt, ANK3, APP, AR, BAIAP2, BAX, BCL2, BDH1, BUB1, CACNA1A, CACNA1E, CACNA2D3, CAMSAP1, CASP8, COL4A1, ERK1/2, ETFB, FDPS, GAD2, GLRA2, GLRB, GPD2, GPX1, GRIA1, GRIA2, GRIN1, GRIN2B, GSK3B, HAGH, HSP90B1, HTT, IL13, INSR, IRS1, ITM2C, ITPR3, KAZN, KCNA4, KCNMA1, LDHB, LONP1, LRP8, LRRC7, LTA4H, MARK1, MDH1, MFN2, MT-CYB, MT-ND6, MTOR, MTORC1, NDUFA9, NDUFB8, NDUFS3, NONO,…	93
Cancer, Organismal Injury and Abnormalities	development	Development of carcinoma	1.09e-23	ADAM10, ADCYAP1R1, ADH7, AHSG, AKR1B1, Akt, ANK3, APOA1, APP, AR, BAIAP2, BAX, BCAM, BCL2, BDH1, BUB1, CACNA1A, CACNA1E, CACNA2D3, CAMSAP1, CASP8, CCNL2, CD3, CEBPB, COL4A1, CYB5R1, DPYSL3, DPYSL5, ERK1/2, ETFB, FDPS, GAD2, GLRA2, GLRB, GNG7, GPD2, GPX1, GRIA1, GRIA2, GRIN1, GRIN2B, GSK3B, HAGH, HSP90B1, HTT, IL13, INSR, IRS1, ITM2C, ITPR3, KAZN, KCNA4, KCNJ6, KCNMA1, LDHB, LONP1, LRP8, LRRC7, LT…	122
Cancer, Organismal Injury and Abnormalities	development	Development of malignant tumor	4.45e-24	ADAM10, ADCYAP1R1, ADH7, AHSG, AKR1B1, Akt, AMPK, ANK3, APOA1, APP, AR, BAIAP2, BAX, BCAM, BCL2, BDH1, BUB1, CACNA1A, CACNA1E, CACNA2D3, CAMSAP1, CASP8, CCNL2, CD3, CEBPB, COL4A1, Collagen type I (complex), CYB5R1, DPYSL3, DPYSL5, EIF4EBP1, ERK1/2, ETFB, FDPS, GAD2, GLRA2, GLRB, GNG7, GPD2, GPX1, GRIA1, GRIA2, GRIN1, GRIN2B, GSK3B, HAGH, HSP90B1, HTT, IL13, INSR, IRS1, ITM2C, ITPR3, KAZN, KCNA4, …	127
Cancer, Organismal Injury and Abnormalities	embryonal tumor	Embryonal tumor	6.52e-14	ADCYAP1R1, Akt, AMPK, AR, BAX, BCL2, CACNA1E, CASP8, COL4A1, ERK1/2, FDPS, GSK3B, HSP90B1, IL13, IRS1, KAZN, KCNMA1, mir-1, MT-CYB, MTOR, NONO, NR3C1, NTRK3, NUPR1, PFKFB3, PI3K (family), PRKCD, RELN, SERPINA1, SHANK2, SNCA, TKT, TP73, Vegf	34
Cancer, Organismal Injury and Abnormalities	extraadrenal retroperitoneal tumor	Extraadrenal retroperitoneal tumor	4.5e-15	ADAM10, ADCYAP1R1, AKR1B1, Akt, Ampa Receptor, AR, ARFIP2, BAIAP2, BAX, BCL2, CACNA1A, CACNA1E, COL4A1, DPYSL5, FDPS, GGA1, GLRA2, GPX1, GRIN2B, HAGH, HSP90B1, HTT, INSR, IRS1, ITM2C, KCNMA1, LONP1, LRP8, LRRC7, LTA4H, MARK1, MT-CYB, MT-ND6, MTOR, MTORC1, NDUFA9, NDUFB8, NDUFS3, NONO, NR3C1, NTRK3, PDE4A, PDIA3, PFKFB3, PFKM, PPP2R2A, PRDX2, PRKCD, PSMA2, PSMD14, RALBP1, RASGRP1, RELN, RPS6KB1, S…	68
Cancer, Organismal Injury and Abnormalities	extracranial solid tumor	Extracranial solid tumor	4.5e-25	ADAM10, ADCYAP1R1, ADH7, AHSG, AKR1B1, Akt, Ampa Receptor, ANK3, Ap1, APOA1, APP, AR, ARFIP2, BAIAP2, BAX, BCAM, BCL2, BDH1, BUB1, CACNA1A, CACNA1E, CACNA2D3, CAMSAP1, CASP8, CCNL2, CD3, CEBPB, CNIH3, COL4A1, Collagen type I (complex), CRK, CYB5R1, Cytochrome bc1, DPYSL3, DPYSL5, EIF4EBP1, ERK1/2, ETFB, FDPS, FRRS1L, GAD2, GGA1, GGA3, GLRA2, GLRB, GNG7, GPAM, GPD2, GPX1, GRIA1, GRIA2, GRIN1, GRIN…	156
Cancer, Organismal Injury and Abnormalities	extrapancreatic malignant tumor	Extrapancreatic malignant tumor	3e-22	ADAM10, ADCYAP1R1, ADH7, AHSG, AKR1B1, Akt, AMPK, ANK3, APOA1, APP, AR, ARFIP2, BAIAP2, BAX, BCAM, BCL2, BDH1, BUB1, CACNA1A, CACNA1E, CACNA2D3, CAMSAP1, CASP8, CCNL2, CD3, CEBPB, COL4A1, CRK, CYB5R1, Cytochrome bc1, DPYSL3, DPYSL5, EIF4EBP1, ERK1/2, ETFB, FDPS, GAD2, GGA1, GGA3, GLRA2, GLRB, GNG7, GPAM, GPD2, GPX1, GRIA1, GRIA2, GRIN1, GRIN2B, GSK3B, HAGH, HSP90B1, HTT, IL13, INSR, IRS1, ITM2C, …	148
Cancer, Organismal Injury and Abnormalities	formation	Formation of solid tumor	7.73e-28	ADAM10, ADCYAP1R1, ADH7, AHSG, AKR1B1, Akt, AMPK, ANK3, APOA1, APP, AR, ARFIP2, BAIAP2, BAX, BCAM, BCL2, BDH1, BUB1, CACNA1A, CACNA1E, CACNA2D3, CAMSAP1, CASP8, CCNL2, CD3, CEBPB, COL4A1, Collagen type I (complex), CRK, CYB5R1, DPYSL3, DPYSL5, EIF4EBP1, ERK1/2, ETFB, FDPS, GAD2, GGA1, GLRA2, GLRB, GNG7, GPD2, GPX1, GRIA1, GRIA2, GRIN1, GRIN2B, GSK3B, HAGH, HSP90B1, HTT, IL13, INSR, IRS1, ITM2C, I…	142
Cancer, Organismal Injury and Abnormalities	frequency	Frequency of tumor	6.35e-25	ADAM10, ADCYAP1R1, ADH7, AHSG, AKR1B1, Akt, AMPK, ANK3, APOA1, APP, AR, BAIAP2, BAX, BCAM, BCL2, BDH1, BUB1, CACNA1A, CACNA1E, CACNA2D3, CAMSAP1, CASP8, CCNL2, CD3, CEBPB, COL4A1, Collagen type I (complex), CYB5R1, DPYSL3, DPYSL5, EIF4EBP1, ERK1/2, ETFB, FDPS, GAD2, GLRA2, GLRB, GNG7, GPD2, GPX1, GRIA1, GRIA2, GRIN1, GRIN2B, GSK3B, HAGH, HSP90B1, HTT, IL13, INSR, IRS1, ITM2C, ITPR3, KAZN, KCNA4, …	131
Cancer, Organismal Injury and Abnormalities	genitourinary adenocarcinoma	Genitourinary adenocarcinoma	9.83e-19	ADAM10, ADCYAP1R1, AKR1B1, Akt, ANK3, APP, AR, BAIAP2, BAX, BCL2, BDH1, BUB1, CACNA1A, CACNA1E, CACNA2D3, CAMSAP1, CASP8, COL4A1, ERK1/2, ETFB, FDPS, GAD2, GLRB, GPD2, GPX1, GRIA1, GRIA2, GRIN1, GRIN2B, GSK3B, HAGH, HSP90B1, HTT, IL13, INSR, IRS1, ITM2C, ITPR3, KAZN, KCNA4, KCNJ6, KCNMA1, LONP1, LRP8, LRRC7, LTA4H, MARK1, MDH1, MFN2, MT-CYB, MT-ND6, MTOR, MTORC1, NDUFA9, NDUFB8, NDUFS3, NONO, NR3…	100
Cancer, Organismal Injury and Abnormalities	genitourinary carcinoma	Genitourinary carcinoma	2.02e-20	ADAM10, ADCYAP1R1, AKR1B1, Akt, ANK3, APP, AR, BAIAP2, BAX, BCAM, BCL2, BDH1, BUB1, CACNA1A, CACNA1E, CACNA2D3, CAMSAP1, CASP8, COL4A1, ERK1/2, ETFB, FDPS, GAD2, GGA3, GLRB, GPAM, GPD2, GPX1, GRIA1, GRIA2, GRIN1, GRIN2B, GSK3B, HAGH, HSP90B1, HTT, IL13, INSR, IRS1, ITM2C, ITPR3, KAZN, KCNA4, KCNJ6, KCNMA1, LONP1, LRP8, LRRC7, LTA4H, MAOB, MARK1, MDH1, MFN2, MT-CYB, MT-ND6, MTOR, MTORC1, NDUFA9, N…	110
Cancer, Organismal Injury and Abnormalities	genitourinary tumor	Genitourinary tumor	1.85e-21	ADAM10, ADCYAP1R1, AKR1B1, Akt, ANK3, Ap1, APOA1, APP, AR, BAIAP2, BAX, BCAM, BCL2, BDH1, BUB1, CACNA1A, CACNA1E, CACNA2D3, CAMSAP1, CASP8, CEBPB, COL4A1, Collagen type I (complex), Cytochrome bc1, DPYSL3, EIF4EBP1, ERK1/2, ETFB, FDPS, GAD2, GGA3, GLRB, GPAM, GPD2, GPX1, GRIA1, GRIA2, GRIN1, GRIN2B, GSK3B, HAGH, HSP90B1, HTT, IL13, INSR, IRS1, ITM2C, ITPR3, KAZN, KCNA4, KCNJ6, KCNMA1, LONP1, LRP8…	125
Cancer, Organismal Injury and Abnormalities	head and neck cancer	Head and neck cancer	1.2e-26	ADAM10, ADCYAP1R1, ADH7, AHSG, AKR1B1, Akt, ANK3, APP, AR, ARFIP2, BAIAP2, BAX, BCAM, BCL2, BDH1, BUB1, CACNA1A, CACNA1E, CACNA2D3, CAMSAP1, CASP8, CCNL2, CEBPB, COL4A1, CRK, CYB5R1, DPYSL3, DPYSL5, EIF4EBP1, ERK1/2, ETFB, FDPS, FRRS1L, GAD2, GGA1, GGA3, GLRA2, GLRB, GPAM, GPD2, GPX1, GRIA1, GRIA2, GRIN1, GRIN2B, GSK3B, HAGH, HSP90B1, HTT, INSR, IRS1, ITM2C, ITPR3, KAZN, KCNA4, KCNAB2, KCNMA1, LD…	129
Cancer, Organismal Injury and Abnormalities	head and neck carcinoma	Head and neck carcinoma	2.24e-25	ADAM10, ADCYAP1R1, ADH7, AHSG, AKR1B1, Akt, ANK3, APP, AR, ARFIP2, BAIAP2, BAX, BCAM, BCL2, BDH1, BUB1, CACNA1A, CACNA1E, CACNA2D3, CAMSAP1, CASP8, CCNL2, CEBPB, COL4A1, CRK, CYB5R1, DPYSL3, DPYSL5, EIF4EBP1, ERK1/2, ETFB, FDPS, FRRS1L, GAD2, GGA1, GGA3, GLRA2, GLRB, GPAM, GPD2, GPX1, GRIA1, GRIA2, GRIN1, GRIN2B, GSK3B, HAGH, HSP90B1, HTT, INSR, IRS1, ITM2C, ITPR3, KAZN, KCNA4, KCNAB2, KCNMA1, LO…	125
Cancer, Organismal Injury and Abnormalities	head and neck neoplasia	Head and neck tumor	9.82e-27	ADAM10, ADCYAP1R1, ADH7, AHSG, AKR1B1, Akt, Ampa Receptor, ANK3, APOA1, APP, AR, ARFIP2, BAIAP2, BAX, BCAM, BCL2, BDH1, BUB1, CACNA1A, CACNA1E, CACNA2D3, CAMSAP1, CASP8, CCNL2, CEBPB, COL4A1, CRK, CYB5R1, DPYSL3, DPYSL5, EIF4EBP1, ERK1/2, ETFB, FDPS, FRRS1L, GAD2, GGA1, GGA3, GLRA2, GLRB, GNG7, GPAM, GPD2, GPX1, GRIA1, GRIA2, GRIN1, GRIN2B, GSK3B, HAGH, HSP90B1, HTT, INSR, IRS1, ITM2C, ITPR3, KAZ…	136
Cancer, Organismal Injury and Abnormalities	incidence	Incidence of tumor	1.5e-24	ADAM10, ADCYAP1R1, ADH7, AHSG, AKR1B1, Akt, AMPK, ANK3, APOA1, APP, AR, BAIAP2, BAX, BCAM, BCL2, BDH1, BUB1, CACNA1A, CACNA1E, CACNA2D3, CAMSAP1, CASP8, CCNL2, CD3, CEBPB, COL4A1, Collagen type I (complex), CYB5R1, DPYSL3, DPYSL5, EIF4EBP1, ERK1/2, ETFB, FDPS, GAD2, GLRA2, GLRB, GNG7, GPD2, GPX1, GRIA1, GRIA2, GRIN1, GRIN2B, GSK3B, HAGH, HSP90B1, HTT, IL13, INSR, IRS1, ITM2C, ITPR3, KAZN, KCNA4, …	132
Cancer, Organismal Injury and Abnormalities	intraabdominal organ tumor	Intraabdominal organ tumor	4.45e-26	ADAM10, ADCYAP1R1, ADH7, AHSG, AKR1B1, Akt, Ampa Receptor, ANK3, APOA1, APP, AR, ARFIP2, BAIAP2, BAX, BCAM, BCL2, BDH1, BUB1, CACNA1A, CACNA1E, CACNA2D3, CAMSAP1, CASP8, CCNL2, CD3, CEBPB, COL4A1, CRK, CYB5R1, DPYSL3, DPYSL5, EIF4EBP1, ERK1/2, ETFB, FDPS, GAD2, GGA1, GGA3, GLRA2, GLRB, GNG7, GPAM, GPD2, GPX1, GRIA1, GRIA2, GRIN1, GRIN2B, GSK3B, HAGH, HSP90B1, HTT, IL13, INSR, IRS1, ITM2C, ITPR3, …	144
Cancer, Organismal Injury and Abnormalities	intrathoracic malignant tumor	Intrathoracic malignant tumor	1.1e-15	ADAM10, ADCYAP1R1, ADH7, AHSG, AKR1B1, Akt, Ap1, APOA1, AR, BAX, BCL2, BUB1, CACNA1A, CACNA1E, CAMSAP1, CASP8, CD3, CNIH3, COL4A1, Collagen type I (complex), CRK, DPYSL3, EIF4EBP1, FDPS, GAD2, GLRA2, GPAM, GPD2, GPX1, GRIA1, GRIN1, GRIN2B, GSK3B, HSP90B1, HTT, IL13, INSR, IRS1, ITPR3, KAZN, KCNMA1, LDHB, LRP8, LRRC7, MDH1, MFN2, mir-1, MTOR, MTORC1, NDUFS3, NOL3, NONO, NR3C1, NTRK3, NUPR1, PDE4A,…	79
Cancer, Organismal Injury and Abnormalities	lymphohematopoietic cancer	Lymphohematopoietic cancer	2.94e-14	ADAM10, ADCYAP1R1, AHSG, Akt, ANK3, APP, BAX, BCL2, BUB1, CACNA1A, CACNA1E, CASP8, CD3, CEBPB, COL4A1, CRK, EIF4EBP1, ERK1/2, FDPS, GAD2, GGA3, GLRB, GRIA1, GRIN2B, GSK3B, HSP90B1, HTT, IL13, INSR, IRS1, ITM2C, ITPR3, KAZN, KCNA4, LDHB, LONP1, LRRC7, MARK1, mir-1, MT-ATP8, MT-CYB, MT-ND6, MTOR, MTORC1, NONO, NR3C1, NTRK3, PDE4A, PDIA3, PFKFB3, PI3K (complex), PI3K (family), Pkc(s), PPP2R2A, PSMA2…	75
Cancer, Organismal Injury and Abnormalities	lymphohematopoietic neoplasia	Lymphohematopoietic neoplasia	2.64e-14	ADAM10, ADCYAP1R1, AHSG, Akt, ANK3, APP, BAX, BCL2, BUB1, CACNA1A, CACNA1E, CASP8, CD3, CEBPB, COL4A1, CRK, EIF4EBP1, ERK1/2, FDPS, GAD2, GGA3, GLRB, GRIA1, GRIN2B, GSK3B, HSP90B1, HTT, IL13, INSR, IRS1, ITM2C, ITPR3, KAZN, KCNA4, KCNMA1, LDHB, LONP1, LRRC7, MARK1, mir-1, MT-ATP8, MT-CYB, MT-ND6, MTOR, MTORC1, NONO, NR3C1, NTRK3, PDE4A, PDIA3, PFKFB3, PI3K (complex), PI3K (family), Pkc(s), PPP2R2…	76
Cancer, Organismal Injury and Abnormalities	lymphoid cancer	Lymphoid cancer	2.7e-13	ADAM10, ADCYAP1R1, AHSG, Akt, ANK3, APP, BAX, BCL2, BUB1, CACNA1A, CASP8, CD3, CEBPB, COL4A1, CRK, EIF4EBP1, ERK1/2, FDPS, GAD2, GGA3, GLRB, GRIA1, GRIN2B, GSK3B, HSP90B1, HTT, IL13, ITM2C, ITPR3, KAZN, KCNA4, LONP1, LRRC7, MARK1, mir-1, MT-ATP8, MT-CYB, MT-ND6, MTOR, MTORC1, NONO, NR3C1, NTRK3, PDE4A, PI3K (complex), PI3K (family), Pkc(s), PSMA2, PSMB5, RAC2, RELN, RICTOR, RPS6KB1, RTN2, SCN5A, …	63
Cancer, Organismal Injury and Abnormalities	lymphoreticular neoplasm	Lymphoreticular neoplasm	5.56e-12	ADCYAP1R1, AHSG, Akt, ANK3, APP, BAX, BCL2, BUB1, CACNA1A, CACNA1E, CASP8, CD3, CEBPB, COL4A1, EIF4EBP1, ERK1/2, FDPS, GAD2, GSK3B, HSP90B1, HTT, IL13, INSR, IRS1, ITM2C, ITPR3, KAZN, KCNA4, LDHB, LONP1, LRRC7, mir-1, MT-CYB, MTOR, MTORC1, NONO, NR3C1, NTRK3, PDE4A, PDIA3, PFKFB3, PI3K (complex), PI3K (family), Pkc(s), PPP2R2A, PSMB4, PSMB5, PSME1, RAC2, RELN, RICTOR, RPS6KB1, RTN2, SERPINA1, SQS…	62
Cancer, Organismal Injury and Abnormalities	malignant connective or soft tissue neoplasm	Malignant connective or soft tissue neoplasm	4.21e-17	ADAM10, ADCYAP1R1, ADH7, AKR1B1, Akt, AMPK, ANK3, APP, AR, BAX, BCAM, BCL2, BUB1, CACNA1A, CACNA1E, CACNA2D3, CAMSAP1, CASP8, CCNL2, CD3, CNIH3, COL4A1, DPYSL3, DPYSL5, FDPS, GAD2, GGA1, GGA3, GLRA2, GLRB, GNG7, GPAM, GPX1, GRIA1, GRIA2, GRIN1, GRIN2B, GSK3B, HAGH, HSP90B1, HTT, IL13, INSR, IRS1, ITM2C, ITPR3, KAZN, KCNA4, KCNJ6, KCNMA1, LDHB, LONP1, LRRC7, LTA4H, MAOB, MARK1, MDH1, MFN2, mir-1, …	108
Cancer, Organismal Injury and Abnormalities	malignant genitourinary solid tumor	Malignant genitourinary solid tumor	7.47e-22	ADAM10, ADCYAP1R1, AKR1B1, Akt, ANK3, APOA1, APP, AR, BAIAP2, BAX, BCAM, BCL2, BDH1, BUB1, CACNA1A, CACNA1E, CACNA2D3, CAMSAP1, CASP8, CEBPB, COL4A1, Cytochrome bc1, EIF4EBP1, ERK1/2, ETFB, FDPS, GAD2, GGA3, GLRB, GPAM, GPD2, GPX1, GRIA1, GRIA2, GRIN1, GRIN2B, GSK3B, HAGH, HSP90B1, HTT, IL13, INSR, IRS1, ITM2C, ITPR3, KAZN, KCNA4, KCNJ6, KCNMA1, LONP1, LRP8, LRRC7, LTA4H, MAOB, MARK1, MDH1, MFN2,…	120
Cancer, Organismal Injury and Abnormalities	malignant neoplasm of retroperitoneum	Malignant neoplasm of retroperitoneum	9.46e-15	ADAM10, ADCYAP1R1, Akt, AR, ARFIP2, BAIAP2, BAX, BCL2, CACNA1A, CACNA1E, COL4A1, DPYSL5, FDPS, GGA1, GLRA2, GPX1, GRIN2B, HAGH, HSP90B1, HTT, INSR, ITM2C, KCNMA1, LONP1, LRP8, LRRC7, LTA4H, MARK1, MT-CYB, MT-ND6, MTOR, MTORC1, NDUFA9, NDUFB8, NDUFS3, NONO, NR3C1, NTRK3, PDE4A, PDIA3, PFKFB3, PFKM, PPP2R2A, PRDX2, PRKCD, PSMA2, RALBP1, RASGRP1, RELN, RPS6KB1, SCN1B, SCN4A, SCN5A, SHANK2, SREBF2, S…	63
Cancer, Organismal Injury and Abnormalities	malignant soft tissue neoplasm	Malignant soft tissue neoplasm	1.15e-15	ADAM10, ADCYAP1R1, ADH7, AKR1B1, ANK3, APP, AR, BCAM, BCL2, BUB1, CACNA1A, CACNA1E, CACNA2D3, CAMSAP1, CASP8, CCNL2, CNIH3, COL4A1, DPYSL3, DPYSL5, GAD2, GGA1, GGA3, GLRA2, GLRB, GNG7, GPAM, GPX1, GRIA1, GRIA2, GRIN1, GRIN2B, GSK3B, HAGH, HSP90B1, HTT, IL13, INSR, IRS1, ITM2C, ITPR3, KAZN, KCNA4, KCNJ6, KCNMA1, LDHB, LONP1, LRRC7, LTA4H, MAOB, MARK1, MDH1, MFN2, mir-1, MTOR, NDUFS3, NONO, NR3C1, …	99
Cancer, Organismal Injury and Abnormalities	malignant solid organ tumor	Malignant solid organ tumor	9.19e-17	ADAM10, ADCYAP1R1, ADH7, AKR1B1, ANK3, APP, AR, BAX, BCAM, BCL2, BUB1, CACNA1A, CACNA1E, CACNA2D3, CAMSAP1, CASP8, CCNL2, CD3, CNIH3, COL4A1, DPYSL3, DPYSL5, GAD2, GGA1, GGA3, GLRA2, GLRB, GNG7, GPAM, GPX1, GRIA1, GRIA2, GRIN1, GRIN2B, GSK3B, HSP90B1, HTT, IL13, INSR, IRS1, ITM2C, ITPR3, KAZN, KCNA4, KCNJ6, KCNMA1, LDHB, LONP1, LRRC7, LTA4H, MAOB, MARK1, MDH1, MFN2, mir-1, MTOR, MTORC1, NDUFS3, N…	103
Cancer, Organismal Injury and Abnormalities	malignant solid tumor	Malignant solid tumor	1.82e-24	ADAM10, ADCYAP1R1, ADH7, AHSG, AKR1B1, Akt, AMPK, ANK3, Ap1, APOA1, APP, AR, ARFIP2, BAIAP2, BAX, BCAM, BCL2, BDH1, BUB1, CACNA1A, CACNA1E, CACNA2D3, CAMSAP1, CASP8, CCNL2, CD3, CEBPB, CNIH3, COL4A1, Collagen type I (complex), CRK, CYB5R1, Cytochrome bc1, DPYSL3, DPYSL5, EIF4EBP1, ERK1/2, ETFB, FDPS, FRRS1L, GAD2, GGA1, GGA3, GLRA2, GLRB, GNG7, GPAM, GPD2, GPX1, GRIA1, GRIA2, GRIN1, GRIN2B, GSK3B…	155
Cancer, Organismal Injury and Abnormalities	melanoma	Melanoma	1.43e-14	ADAM10, ADCYAP1R1, ADH7, AKR1B1, Akt, ANK3, APOA1, APP, AR, BCAM, BCL2, BUB1, CACNA1A, CACNA1E, CACNA2D3, CAMSAP1, CASP8, CCNL2, CD3, CNIH3, COL4A1, DPYSL3, DPYSL5, EIF4EBP1, GAD2, GGA1, GGA3, GLRA2, GLRB, GNG7, GPAM, GPX1, GRIA1, GRIA2, GRIN1, GRIN2B, GSK3B, HSP90B1, HTT, IL13, INSR, IRS1, ITM2C, ITPR3, KAZN, KCNA4, KCNJ6, KCNMA1, LDHB, LONP1, LRRC7, LTA4H, MAOB, MARK1, MDH1, MFN2, mir-1, MTOR, …	101
Cancer, Organismal Injury and Abnormalities	multiple cancers	Multiple cancers	3.22e-17	ADAM10, ADCYAP1R1, AKR1B1, Akt, APOA1, APP, AR, BAIAP2, BAX, BCAM, BCL2, BDH1, BUB1, CACNA1A, CACNA1E, CACNA2D3, CASP8, CEBPB, COL4A1, Cytochrome bc1, EIF4EBP1, ERK1/2, ETFB, FDPS, GAD2, GPAM, GRIA2, GRIN2B, GSK3B, HAGH, HSP90B1, HTT, INSR, IRS1, ITM2C, KAZN, KCNJ6, KCNMA1, LONP1, LRP8, LRRC7, MAOB, MARK1, MFN2, mir-1, MT-CYB, MTOR, MTORC1, NONO, NR3C1, NTRK3, PDIA3, PFKFB3, PGAM1, PGP, PI3K (fam…	79
Cancer, Organismal Injury and Abnormalities	neck neoplasm	Neck neoplasm	1.03e-25	ADAM10, ADCYAP1R1, ADH7, AHSG, AKR1B1, Akt, ANK3, APOA1, APP, AR, ARFIP2, BAIAP2, BCAM, BCL2, BDH1, BUB1, CACNA1A, CACNA1E, CACNA2D3, CAMSAP1, CASP8, CCNL2, CEBPB, COL4A1, CRK, CYB5R1, DPYSL3, DPYSL5, EIF4EBP1, ERK1/2, ETFB, FDPS, FRRS1L, GAD2, GGA1, GGA3, GLRA2, GLRB, GPAM, GPD2, GPX1, GRIA1, GRIA2, GRIN1, GRIN2B, GSK3B, HAGH, HSP90B1, HTT, INSR, IRS1, ITM2C, ITPR3, KAZN, KCNAB2, KCNMA1, LONP1, …	122
Cancer, Organismal Injury and Abnormalities	neoplasia	Epithelial neoplasm	9.72e-30	ADAM10, ADCYAP1R1, ADH7, AHSG, AKR1B1, Akt, ANK3, Ap1, APOA1, APP, AR, ARFIP2, BAIAP2, BAX, BCAM, BCL2, BDH1, BUB1, CACNA1A, CACNA1E, CACNA2D3, CAMSAP1, CASP8, CCNL2, CD3, CEBPB, CNIH3, COL4A1, CRK, CYB5R1, DPYSL3, DPYSL5, EIF4EBP1, ERK1/2, ETFB, FDPS, FRRS1L, GAD2, GGA1, GGA3, GLRA2, GLRB, GNG7, GPAM, GPD2, GPX1, GRIA1, GRIA2, GRIN1, GRIN2B, GSK3B, HAGH, HSP90B1, HTT, IL13, INSR, IRS1, ITM2C, IT…	152
Cancer, Organismal Injury and Abnormalities	neoplasia	Lymphatic system tumor	2.88e-14	ADAM10, ADCYAP1R1, AHSG, Akt, ANK3, APP, AR, BAX, BCL2, BUB1, CACNA1A, CASP8, CD3, CEBPB, COL4A1, CRK, EIF4EBP1, ERK1/2, FDPS, GAD2, GGA3, GLRB, GRIA1, GRIN2B, GSK3B, HSP90B1, HTT, IL13, INSR, ITM2C, ITPR3, KAZN, KCNA4, LONP1, LRRC7, MARK1, mir-1, MT-ATP8, MT-CYB, MT-ND6, MTOR, MTORC1, NONO, NR3C1, NTRK3, PDE4A, PI3K (complex), PI3K (family), Pkc(s), PSMA2, PSMB5, RAC2, RELN, RICTOR, RPS6KB1, RTN…	65
Cancer, Organismal Injury and Abnormalities	neoplasia	Neoplasia of cells	1.46e-15	ADAM10, ADCYAP1R1, Akt, ANK3, APP, AR, BAX, BCL2, BUB1, CACNA1A, CACNA1E, CAMSAP1, CASP8, CCNL2, CD3, CEBPB, COL4A1, Collagen type I (complex), CRK, DPYSL3, EIF4EBP1, ERK1/2, ETFB, FDPS, GAD2, GGA3, GLRA2, GLRB, GPAM, GPX1, GRIA1, GRIA2, GRIN2B, GSK3B, HSP90B1, HTT, IL13, INSR, IRS1, ITM2C, ITPR3, KAZN, KCNA4, KCNMA1, LDHB, LONP1, LRRC7, MDH1, mir-1, MT-ATP8, MT-CYB, MT-ND6, MTOR, MTORC1, NOL3, N…	101
Cancer, Organismal Injury and Abnormalities	non-hematological solid tumor	Non-hematological solid tumor	2.47e-27	ADAM10, ADCYAP1R1, ADH7, AHSG, AKR1B1, Akt, AMPK, ANK3, Ap1, APOA1, APP, AR, ARFIP2, BAIAP2, BAX, BCAM, BCL2, BDH1, BUB1, CACNA1A, CACNA1E, CACNA2D3, CAMSAP1, CASP8, CCNL2, CD3, CEBPB, CNIH3, COL4A1, CRK, CYB5R1, DPYSL3, DPYSL5, EIF4EBP1, ERK1/2, ETFB, FDPS, FRRS1L, GAD2, GGA1, GGA3, GLRA2, GLRB, GNG7, GPAM, GPD2, GPX1, GRIA1, GRIA2, GRIN1, GRIN2B, GSK3B, HAGH, HSP90B1, HTT, IL13, INSR, IRS1, ITM…	153
Cancer, Organismal Injury and Abnormalities	non-melanoma solid tumor	Non-melanoma solid tumor	3.18e-27	ADAM10, ADCYAP1R1, ADH7, AHSG, AKR1B1, Akt, AMPK, ANK3, APOA1, APP, AR, ARFIP2, BAIAP2, BAX, BCAM, BCL2, BDH1, BUB1, CACNA1A, CACNA1E, CACNA2D3, CAMSAP1, CASP8, CCNL2, CD3, CEBPB, CNIH3, COL4A1, CRK, CYB5R1, DPYSL3, DPYSL5, EIF4EBP1, ERK1/2, ETFB, FDPS, FRRS1L, GAD2, GGA1, GGA3, GLRA2, GLRB, GNG7, GPAM, GPD2, GPX1, GRIA1, GRIA2, GRIN1, GRIN2B, GSK3B, HAGH, HSP90B1, HTT, IL13, INSR, IRS1, ITM2C, I…	152
Cancer, Organismal Injury and Abnormalities	nonhematologic malignant neoplasm	Nonhematologic malignant neoplasm	2.6e-28	ADAM10, ADCYAP1R1, ADH7, AHSG, AKR1B1, Akt, AMPK, ANK3, APOA1, APP, AR, ARFIP2, BAIAP2, BAX, BCAM, BCL2, BDH1, BUB1, CACNA1A, CACNA1E, CACNA2D3, CAMSAP1, CASP8, CCNL2, CD3, CEBPB, CNIH3, COL4A1, CRK, CYB5R1, DPYSL3, DPYSL5, EIF4EBP1, ERK1/2, ETFB, FDPS, FRRS1L, GAD2, GGA1, GGA3, GLRA2, GLRB, GNG7, GPAM, GPD2, GPX1, GRIA1, GRIA2, GRIN1, GRIN2B, GSK3B, HAGH, HSP90B1, HTT, IL13, INSR, IRS1, ITM2C, I…	151
Cancer, Organismal Injury and Abnormalities	pelvic adenocarcinoma	Pelvic adenocarcinoma	3.03e-16	ADAM10, ADCYAP1R1, AKR1B1, Akt, ANK3, APP, AR, BAIAP2, BCL2, BDH1, BUB1, CACNA1A, CACNA1E, CACNA2D3, CAMSAP1, CASP8, COL4A1, ERK1/2, ETFB, FDPS, GAD2, GLRB, GPD2, GPX1, GRIA1, GRIA2, GRIN1, GRIN2B, GSK3B, HAGH, HSP90B1, HTT, IL13, INSR, IRS1, ITM2C, ITPR3, KAZN, KCNA4, KCNJ6, KCNMA1, LONP1, LRP8, LRRC7, MARK1, MDH1, MFN2, MT-CYB, MTOR, NDUFA9, NONO, NR3C1, NRDC, NSFL1C, NTRK3, OLFM1, PDIA3, PFKFB…	89
Cancer, Organismal Injury and Abnormalities	pelvic cancer	Pelvic cancer	1.79e-18	ADAM10, ADCYAP1R1, ADH7, AKR1B1, Akt, ANK3, APOA1, APP, AR, BAIAP2, BAX, BCL2, BDH1, BUB1, CACNA1A, CACNA1E, CACNA2D3, CAMSAP1, CASP8, COL4A1, EIF4EBP1, ERK1/2, ETFB, FDPS, GAD2, GGA3, GLRB, GPD2, GPX1, GRIA1, GRIA2, GRIN1, GRIN2B, GSK3B, HAGH, HSP90B1, HTT, IL13, INSR, IRS1, ITM2C, ITPR3, KAZN, KCNA4, KCNJ6, KCNMA1, LONP1, LRP8, LRRC7, MAOB, MARK1, MDH1, MFN2, mir-1, MT-CYB, MTOR, MTORC1, NDUFA9…	106
Cancer, Organismal Injury and Abnormalities	pelvic carcinoma	Pelvic carcinoma	1.27e-17	ADAM10, ADCYAP1R1, ADH7, AKR1B1, Akt, ANK3, APP, AR, BAIAP2, BAX, BCL2, BDH1, BUB1, CACNA1A, CACNA1E, CACNA2D3, CAMSAP1, CASP8, COL4A1, ERK1/2, ETFB, FDPS, GAD2, GGA3, GLRB, GPD2, GPX1, GRIA1, GRIA2, GRIN1, GRIN2B, GSK3B, HAGH, HSP90B1, HTT, IL13, INSR, IRS1, ITM2C, ITPR3, KAZN, KCNA4, KCNJ6, KCNMA1, LONP1, LRP8, LRRC7, MAOB, MARK1, MDH1, MFN2, MT-CYB, MTOR, NDUFA9, NONO, NR3C1, NRDC, NSFL1C, NTR…	98
Cancer, Organismal Injury and Abnormalities	pelvic tumor	Pelvic tumor	1.72e-18	ADAM10, ADCYAP1R1, ADH7, AKR1B1, Akt, ANK3, APOA1, APP, AR, BAIAP2, BAX, BCL2, BDH1, BUB1, CACNA1A, CACNA1E, CACNA2D3, CAMSAP1, CASP8, COL4A1, DPYSL3, EIF4EBP1, ERK1/2, ETFB, FDPS, GAD2, GGA3, GLRB, GPD2, GPX1, GRIA1, GRIA2, GRIN1, GRIN2B, GSK3B, HAGH, HSP90B1, HTT, IL13, INSR, IRS1, ITM2C, ITPR3, KAZN, KCNA4, KCNJ6, KCNMA1, LONP1, LRP8, LRRC7, MAOB, MARK1, MDH1, MFN2, mir-1, MT-CYB, MTOR, MTORC1…	107
Cancer, Organismal Injury and Abnormalities	solid tumor	Solid tumor	2.63e-23	ADAM10, ADCYAP1R1, ADH7, AHSG, AKR1B1, Akt, Ampa Receptor, AMPK, ANK3, Ap1, APOA1, APP, AR, ARFIP2, BAIAP2, BAX, BCAM, BCL2, BDH1, BUB1, CACNA1A, CACNA1E, CACNA2D3, CAMSAP1, CASP8, CCNL2, CD3, CEBPB, CNIH3, COL4A1, Collagen type I (complex), CRK, CYB5R1, Cytochrome bc1, DPYSL3, DPYSL5, EIF4EBP1, ERK1/2, ETFB, FDPS, FRRS1L, GAD2, GGA1, GGA3, GLRA2, GLRB, GNG7, GPAM, GPD2, GPX1, GRIA1, GRIA2, GRIN1…	157
Cancer, Organismal Injury and Abnormalities	thoracic neoplasm	Thoracic neoplasm	6.55e-16	ADAM10, ADCYAP1R1, ADH7, AHSG, AKR1B1, Akt, Ap1, APOA1, AR, BAX, BCL2, BUB1, CACNA1A, CACNA1E, CAMSAP1, CASP8, CD3, CNIH3, COL4A1, Collagen type I (complex), CRK, DPYSL3, EIF4EBP1, ERK1/2, FDPS, GAD2, GLRA2, GPAM, GPD2, GPX1, GRIA1, GRIN1, GRIN2B, GSK3B, HSP90B1, HTT, IL13, INSR, IRS1, ITPR3, KAZN, KCNMA1, LDHB, LRP8, LRRC7, MDH1, MFN2, mir-1, MTOR, MTORC1, NDUFS3, NOL3, NONO, NR3C1, NTRK3, NUPR1…	81
Cancer, Organismal Injury and Abnormalities	tumorigenesis	Tumorigenesis of epithelial neoplasm	1.85e-25	ADAM10, ADCYAP1R1, ADH7, AHSG, AKR1B1, Akt, ANK3, APOA1, APP, AR, BAIAP2, BAX, BCAM, BCL2, BDH1, BUB1, CACNA1A, CACNA1E, CACNA2D3, CAMSAP1, CASP8, CCNL2, CD3, CEBPB, COL4A1, CYB5R1, DPYSL3, DPYSL5, EIF4EBP1, ERK1/2, ETFB, FDPS, GAD2, GLRA2, GLRB, GNG7, GPD2, GPX1, GRIA1, GRIA2, GRIN1, GRIN2B, GSK3B, HAGH, HSP90B1, HTT, IL13, INSR, IRS1, ITM2C, ITPR3, KAZN, KCNA4, KCNJ6, KCNMA1, LDHB, LONP1, LRP8,…	127
Cancer, Organismal Injury and Abnormalities, Reproductive System Disease	breast cancer	Breast cancer	3.34e-14	AKR1B1, Akt, APOA1, APP, AR, BAIAP2, BAX, BCAM, BCL2, BUB1, CACNA1E, CASP8, CEBPB, COL4A1, Cytochrome bc1, EIF4EBP1, FDPS, GPAM, GRIA2, GRIN2B, GSK3B, HAGH, HSP90B1, HTT, INSR, IRS1, ITM2C, KAZN, KCNJ6, KCNMA1, LONP1, MARK1, MFN2, mir-1, MT-CYB, MTOR, MTORC1, NONO, NR3C1, NTRK3, PFKFB3, PGAM1, PI3K (family), PRKCD, PRKN, PSMB4, RALBP1, RASGRP1, RELN, RICTOR, RPS6KB1, SCN1B, SCN4A, SCN5A, SNPH, SO…	61
Cancer, Organismal Injury and Abnormalities, Reproductive System Disease	breast or gynecological cancer	Breast or gynecological cancer	1.56e-16	ADAM10, ADCYAP1R1, AKR1B1, Akt, ANK3, APOA1, APP, AR, BAIAP2, BAX, BCAM, BCL2, BDH1, BUB1, CACNA1A, CACNA1E, CACNA2D3, CAMSAP1, CASP8, CEBPB, COL4A1, Cytochrome bc1, EIF4EBP1, ERK1/2, ETFB, FDPS, GAD2, GLRB, GPAM, GRIA1, GRIA2, GRIN1, GRIN2B, GSK3B, HAGH, HSP90B1, HTT, IL13, INSR, IRS1, ITM2C, ITPR3, KAZN, KCNA4, KCNJ6, KCNMA1, LONP1, LRP8, LRRC7, MAOB, MARK1, MDH1, MFN2, mir-1, MT-CYB, MTOR, MTO…	98
Cancer, Organismal Injury and Abnormalities, Reproductive System Disease	breast or ovarian cancer	Breast or ovarian cancer	3.92e-17	ADAM10, ADCYAP1R1, AKR1B1, Akt, APOA1, APP, AR, BAIAP2, BAX, BCAM, BCL2, BDH1, BUB1, CACNA1A, CACNA1E, CACNA2D3, CASP8, CEBPB, COL4A1, Cytochrome bc1, EIF4EBP1, ETFB, FDPS, GAD2, GPAM, GRIA2, GRIN2B, GSK3B, HAGH, HSP90B1, HTT, INSR, IRS1, ITM2C, KAZN, KCNJ6, KCNMA1, LONP1, LRP8, LRRC7, MAOB, MARK1, MFN2, mir-1, MT-CYB, MTOR, MTORC1, NONO, NR3C1, NTRK3, PDIA3, PFKFB3, PGAM1, PGP, PI3K (family), PR…	76
Cancer, Organismal Injury and Abnormalities, Reproductive System Disease	breast or ovarian carcinoma	Breast or ovarian carcinoma	4.63e-12	ADCYAP1R1, AKR1B1, Akt, AR, BAIAP2, BAX, BCAM, BCL2, BDH1, BUB1, CACNA1A, CACNA1E, CACNA2D3, CASP8, COL4A1, ETFB, FDPS, GPAM, GRIA2, GRIN2B, GSK3B, HAGH, HSP90B1, INSR, IRS1, ITM2C, KCNJ6, KCNMA1, LONP1, LRP8, LRRC7, MAOB, MARK1, MT-CYB, MTOR, MTORC1, NR3C1, NTRK3, PFKFB3, PGAM1, PGP, PRKCD, PRKN, RALBP1, RASGRP1, RELN, RICTOR, SCN1B, SCN4A, SCN5A, SHANK2, SNPH, SOD1, TP73, TRAF2, UBQLN2, UQCRC2,…	58
Cancer, Organismal Injury and Abnormalities, Reproductive System Disease	female genital neoplasm	Female genital neoplasm	1.31e-13	ADAM10, ADCYAP1R1, AKR1B1, Akt, ANK3, APOA1, APP, AR, BAIAP2, BCL2, BDH1, BUB1, CACNA1A, CACNA1E, CACNA2D3, CAMSAP1, CASP8, COL4A1, EIF4EBP1, ERK1/2, ETFB, FDPS, GAD2, GLRB, GRIA1, GRIA2, GRIN1, GRIN2B, GSK3B, HAGH, HSP90B1, HTT, IL13, INSR, IRS1, ITM2C, ITPR3, KAZN, KCNA4, KCNMA1, LONP1, LRP8, LRRC7, MAOB, MARK1, MDH1, MT-CYB, MTOR, MTORC1, NDUFA9, NONO, NR3C1, NRDC, NSFL1C, NTRK3, OLFM1, PDIA3,…	83
Cancer, Organismal Injury and Abnormalities, Reproductive System Disease	female genital tract cancer	Female genital tract cancer	3.41e-13	ADAM10, ADCYAP1R1, AKR1B1, Akt, ANK3, APOA1, APP, AR, BAIAP2, BCL2, BDH1, BUB1, CACNA1A, CACNA1E, CACNA2D3, CAMSAP1, CASP8, COL4A1, ERK1/2, ETFB, FDPS, GAD2, GLRB, GRIA1, GRIA2, GRIN1, GRIN2B, GSK3B, HAGH, HSP90B1, HTT, IL13, INSR, IRS1, ITM2C, ITPR3, KAZN, KCNA4, KCNMA1, LONP1, LRP8, LRRC7, MAOB, MARK1, MDH1, MT-CYB, MTOR, MTORC1, NDUFA9, NONO, NR3C1, NRDC, NSFL1C, NTRK3, PDIA3, PFKM, PGAM1, PGP…	81
Cancer, Organismal Injury and Abnormalities, Reproductive System Disease	genital tract cancer	Genital tract cancer	1.5e-18	ADAM10, ADCYAP1R1, AKR1B1, Akt, ANK3, APOA1, APP, AR, BAIAP2, BAX, BCL2, BDH1, BUB1, CACNA1A, CACNA1E, CACNA2D3, CAMSAP1, CASP8, COL4A1, EIF4EBP1, ERK1/2, ETFB, FDPS, GAD2, GLRB, GPD2, GPX1, GRIA1, GRIA2, GRIN1, GRIN2B, GSK3B, HAGH, HSP90B1, HTT, IL13, INSR, IRS1, ITM2C, ITPR3, KAZN, KCNA4, KCNJ6, KCNMA1, LONP1, LRP8, LRRC7, MAOB, MARK1, MDH1, MFN2, mir-1, MT-CYB, MTOR, MTORC1, NDUFA9, NONO, NR3C…	103
Cancer, Organismal Injury and Abnormalities, Reproductive System Disease	genital tumor	Genital tumor	1.72e-18	ADAM10, ADCYAP1R1, AKR1B1, Akt, ANK3, APOA1, APP, AR, BAIAP2, BAX, BCL2, BDH1, BUB1, CACNA1A, CACNA1E, CACNA2D3, CAMSAP1, CASP8, COL4A1, DPYSL3, EIF4EBP1, ERK1/2, ETFB, FDPS, GAD2, GLRB, GPD2, GPX1, GRIA1, GRIA2, GRIN1, GRIN2B, GSK3B, HAGH, HSP90B1, HTT, IL13, INSR, IRS1, ITM2C, ITPR3, KAZN, KCNA4, KCNJ6, KCNMA1, LONP1, LRP8, LRRC7, MAOB, MARK1, MDH1, MFN2, mir-1, MT-CYB, MTOR, MTORC1, NDUFA9, NO…	104
Cancer, Organismal Injury and Abnormalities, Reproductive System Disease	mammary tumor	Mammary tumor	1.04e-13	AKR1B1, Akt, Ap1, APOA1, APP, AR, BAIAP2, BAX, BCAM, BCL2, BUB1, CACNA1E, CASP8, CEBPB, COL4A1, Collagen type I (complex), Cytochrome bc1, EIF4EBP1, FDPS, GPAM, GRIA2, GRIN2B, GSK3B, HAGH, HSP90B1, HTT, INSR, IRS1, ITM2C, KAZN, KCNJ6, KCNMA1, LONP1, MARK1, MFN2, mir-1, MT-CYB, MTOR, MTORC1, NONO, NR3C1, NTRK3, PFKFB3, PGAM1, PI3K (complex), PI3K (family), PRKCD, PRKN, PSMB4, RALBP1, RASGRP1, RELN…	66
Cancer, Organismal Injury and Abnormalities, Reproductive System Disease	neoplasia	Prostatic tumor	6.89e-16	ADAM10, AKR1B1, Akt, ANK3, APOA1, AR, BAX, BCL2, BDH1, CACNA1A, CACNA1E, CAMSAP1, CASP8, COL4A1, DPYSL3, EIF4EBP1, ERK1/2, FDPS, GAD2, GPD2, GPX1, GRIA1, GRIN1, HAGH, HSP90B1, HTT, INSR, IRS1, ITPR3, KAZN, KCNA4, KCNJ6, KCNMA1, LONP1, LRP8, MARK1, MDH1, MFN2, mir-1, MTOR, MTORC1, NR3C1, NRDC, NTRK3, OLFM1, PDIA3, PFKFB3, Pkc(s), PRKCD, RABEP1, RAC2, RALBP1, RELN, RTN2, SCN2B, SCN5A, SHANK2, SLC1A…	70
Cancer, Organismal Injury and Abnormalities, Reproductive System Disease	prostate cancer	Prostate cancer	2.01e-15	ADAM10, AKR1B1, Akt, ANK3, APOA1, AR, BAX, BCL2, BDH1, CACNA1A, CACNA1E, CAMSAP1, CASP8, COL4A1, EIF4EBP1, ERK1/2, FDPS, GAD2, GPD2, GPX1, GRIA1, GRIN1, HAGH, HSP90B1, HTT, INSR, IRS1, ITPR3, KAZN, KCNA4, KCNJ6, KCNMA1, LONP1, LRP8, MARK1, MDH1, MFN2, mir-1, MTOR, MTORC1, NR3C1, NRDC, NTRK3, OLFM1, PDIA3, PFKFB3, Pkc(s), PRKCD, RABEP1, RAC2, RALBP1, RELN, RTN2, SCN2B, SCN5A, SHANK2, SLC1A6, SLC36…	69
Cancer, Organismal Injury and Abnormalities, Reproductive System Disease	prostatic adenocarcinoma	Prostatic adenocarcinoma	7.52e-13	ADAM10, AKR1B1, Akt, ANK3, AR, BDH1, CACNA1A, CACNA1E, CAMSAP1, CASP8, COL4A1, FDPS, GAD2, GPD2, GPX1, GRIA1, GRIN1, HAGH, HTT, INSR, IRS1, ITPR3, KCNJ6, KCNMA1, LONP1, LRP8, MARK1, MDH1, MFN2, MTOR, NR3C1, NTRK3, OLFM1, PFKFB3, RABEP1, RAC2, RALBP1, RELN, RTN2, SCN2B, SCN5A, SHANK2, SLC1A6, SLC36A1, SNCA, SNPH, SQSTM1, SREBF2, TKT, TP73, TRAF2, UBE2F, UNC13A, UQCRC2, Vegf	55
Cancer, Organismal Injury and Abnormalities, Reproductive System Disease	prostatic carcinoma	Prostatic carcinoma	7.68e-15	ADAM10, AKR1B1, Akt, ANK3, AR, BAX, BCL2, BDH1, CACNA1A, CACNA1E, CAMSAP1, CASP8, COL4A1, ERK1/2, FDPS, GAD2, GPD2, GPX1, GRIA1, GRIN1, HAGH, HSP90B1, HTT, INSR, IRS1, ITPR3, KCNJ6, KCNMA1, LONP1, LRP8, MARK1, MDH1, MFN2, MTOR, NR3C1, NRDC, NTRK3, OLFM1, PFKFB3, PRKCD, RABEP1, RAC2, RALBP1, RELN, RTN2, SCN2B, SCN5A, SHANK2, SLC1A6, SLC36A1, SNCA, SNPH, SQSTM1, SREBF2, TKT, TP73, TRAF2, UBE2F, UNC…	61
Cancer, Organismal Injury and Abnormalities, Reproductive System Disease	tumorigenesis	Tumorigenesis of reproductive tract	1.16e-13	ADAM10, ADCYAP1R1, AKR1B1, Akt, ANK3, APOA1, APP, AR, BAIAP2, BCL2, BDH1, BUB1, CACNA1A, CACNA1E, CACNA2D3, CAMSAP1, CASP8, COL4A1, EIF4EBP1, ERK1/2, ETFB, FDPS, GAD2, GLRB, GRIA1, GRIA2, GRIN1, GRIN2B, GSK3B, HAGH, HSP90B1, HTT, IL13, INSR, IRS1, ITM2C, ITPR3, KAZN, KCNA4, KCNMA1, LONP1, LRP8, LRRC7, MAOB, MARK1, MDH1, MT-CYB, MTOR, MTORC1, NDUFA9, NONO, NR3C1, NRDC, NSFL1C, NTRK3, OLFM1, PDIA3,…	83
Cancer, Organismal Injury and Abnormalities, Respiratory Disease	carcinoma	Lung carcinoma	6.55e-12	ADAM10, ADCYAP1R1, ADH7, AHSG, AKR1B1, Akt, APOA1, AR, BCL2, BUB1, CACNA1A, CACNA1E, CAMSAP1, CASP8, CNIH3, COL4A1, FDPS, GAD2, GLRA2, GPAM, GPD2, GPX1, GRIA1, GRIN1, GRIN2B, GSK3B, HSP90B1, HTT, INSR, IRS1, ITPR3, KAZN, KCNMA1, LDHB, LRP8, LRRC7, MDH1, MFN2, mir-1, MTOR, MTORC1, NDUFS3, NONO, NR3C1, NTRK3, NUPR1, PDE4A, PDIA3, PFKM, PPP2R2A, PRKCD, PRKN, RELN, RPS6KB1, RTN2, SCN4A, SCN5A, SERPIN…	67
Cancer, Organismal Injury and Abnormalities, Respiratory Disease	lung cancer	Lung cancer	2.64e-15	ADAM10, ADCYAP1R1, ADH7, AHSG, AKR1B1, Akt, Ap1, APOA1, AR, BAX, BCL2, BUB1, CACNA1A, CACNA1E, CAMSAP1, CASP8, CNIH3, COL4A1, Collagen type I (complex), CRK, DPYSL3, EIF4EBP1, FDPS, GAD2, GLRA2, GPAM, GPD2, GPX1, GRIA1, GRIN1, GRIN2B, GSK3B, HSP90B1, HTT, INSR, IRS1, ITPR3, KAZN, KCNMA1, LDHB, LRP8, LRRC7, MDH1, MFN2, mir-1, MTOR, MTORC1, NDUFS3, NOL3, NONO, NR3C1, NTRK3, NUPR1, PDE4A, PDIA3, PFK…	77
Cancer, Organismal Injury and Abnormalities, Respiratory Disease	lung tumor	Lung tumor	1.44e-15	ADAM10, ADCYAP1R1, ADH7, AHSG, AKR1B1, Akt, Ap1, APOA1, AR, BAX, BCL2, BUB1, CACNA1A, CACNA1E, CAMSAP1, CASP8, CNIH3, COL4A1, Collagen type I (complex), CRK, DPYSL3, EIF4EBP1, ERK1/2, FDPS, GAD2, GLRA2, GPAM, GPD2, GPX1, GRIA1, GRIN1, GRIN2B, GSK3B, HSP90B1, HTT, INSR, IRS1, ITPR3, KAZN, KCNMA1, LDHB, LRP8, LRRC7, MDH1, MFN2, mir-1, MTOR, MTORC1, NDUFS3, NOL3, NONO, NR3C1, NTRK3, NUPR1, PDE4A, PD…	79
Cancer, Organismal Injury and Abnormalities, Respiratory Disease	malignant neoplasm of respiratory system	Malignant neoplasm of respiratory system	2.44e-15	ADAM10, ADCYAP1R1, ADH7, AHSG, AKR1B1, Akt, ANK3, Ap1, APOA1, AR, BAX, BCL2, BUB1, CACNA1A, CACNA1E, CAMSAP1, CASP8, CNIH3, COL4A1, Collagen type I (complex), CRK, DPYSL3, EIF4EBP1, FDPS, GAD2, GLRA2, GPAM, GPD2, GPX1, GRIA1, GRIN1, GRIN2B, GSK3B, HSP90B1, HTT, INSR, IRS1, ITPR3, KAZN, KCNMA1, LDHB, LRP8, LRRC7, MDH1, MFN2, mir-1, MT-CYB, MTOR, MTORC1, NDUFS3, NOL3, NONO, NR3C1, NTRK3, NUPR1, PDE…	80
Cancer, Organismal Injury and Abnormalities, Respiratory Disease	respiratory system tumor	Respiratory system tumor	1.49e-15	ADAM10, ADCYAP1R1, ADH7, AHSG, AKR1B1, Akt, ANK3, Ap1, APOA1, AR, BAX, BCL2, BUB1, CACNA1A, CACNA1E, CAMSAP1, CASP8, CNIH3, COL4A1, Collagen type I (complex), CRK, DPYSL3, EIF4EBP1, ERK1/2, FDPS, GAD2, GLRA2, GPAM, GPD2, GPX1, GRIA1, GRIN1, GRIN2B, GSK3B, HSP90B1, HTT, INSR, IRS1, ITPR3, KAZN, KCNMA1, LDHB, LRP8, LRRC7, MDH1, MFN2, mir-1, MT-CYB, MTOR, MTORC1, NDUFS3, NOL3, NONO, NR3C1, NTRK3, NU…	82
Carbohydrate Metabolism	quantity	Quantity of carbohydrate	5.09e-12	Akt, AMPK, APOA1, APP, BAX, BCL2, CACNA1E, CEBPB, GAD2, GPAM, GPD2, GPX1, GRIN1, GSK3B, HTT, IL13, INSR, Insulin, IRS1, ITPR3, LDL, MTOR, NR3C1, PFKFB3, PFKM, PI3K (complex), Pkc(s), PRKN, RPS6KB1, RTN2, SNCA, SOD1, TCR	33
Cardiac Arrythmia, Cardiac Dilation, Cardiac Enlargement, Cardiovascular Disease, Cardiovascular System Development and Function, Hereditary Disorder, Organ Morphology, Organismal Development, Organismal Injury and Abnormalities, Skeletal and Muscular Disorders	dilated cardiomyopathy 1e	Dilated cardiomyopathy 1e	0.00394	SCN5A	1
Cardiac Arrythmia, Cardiovascular Disease, Congenital Heart Anomaly, Developmental Disorder, Hereditary Disorder, Organismal Injury and Abnormalities	digenic long QT syndrome 2/3	Digenic long QT syndrome 2/3	0.00787	SCN5A	1
Cardiac Arrythmia, Cardiovascular Disease, Congenital Heart Anomaly, Developmental Disorder, Hereditary Disorder, Organismal Injury and Abnormalities	digenic long QT syndrome 3/6	Digenic long QT syndrome 3/6	0.00787	SCN5A	1
Cardiac Arrythmia, Cardiovascular Disease, Congenital Heart Anomaly, Developmental Disorder, Hereditary Disorder, Organismal Injury and Abnormalities	long QT syndrome 1	Long QT syndrome 1	0.0613	SCN5A	1
Cardiac Arrythmia, Cardiovascular Disease, Congenital Heart Anomaly, Developmental Disorder, Hereditary Disorder, Organismal Injury and Abnormalities	long QT syndrome 2	Long QT syndrome 2	0.0234	SCN5A	1
Cardiac Arrythmia, Cardiovascular Disease, Congenital Heart Anomaly, Developmental Disorder, Hereditary Disorder, Organismal Injury and Abnormalities, Skeletal and Muscular Disorders	susceptibility to acquired long QT syndrome type 3	Susceptibility to acquired long QT syndrome type 3	0.00394	SCN5A	1
Cardiac Arrythmia, Cardiovascular Disease, Hereditary Disorder, Metabolic Disease, Organismal Injury and Abnormalities	hereditary Wolff-Parkinson-White syndrome	Hereditary Wolff-Parkinson-White syndrome	0.0161	CACNA1E, SCN5A	2
Cardiac Arrythmia, Cardiovascular Disease, Hereditary Disorder, Organismal Injury and Abnormalities	autosomal recessive sick sinus syndrome	Autosomal recessive sick sinus syndrome	0.00787	SCN5A	1
Cardiac Arrythmia, Cardiovascular Disease, Hereditary Disorder, Organismal Injury and Abnormalities	inherited arrhythmia syndrome	Inherited arrhythmia syndrome	0.000475	CACNA1E, SCN1B, SCN2B, SCN5A	4
Cardiac Arrythmia, Cardiovascular Disease, Hereditary Disorder, Organismal Injury and Abnormalities, Skeletal and Muscular Disorders	Brugada syndrome type 1	Brugada syndrome type 1	0.000274	SCN1B, SCN2B, SCN5A	3
Cardiac Arrythmia, Cardiovascular Disease, Hereditary Disorder, Organismal Injury and Abnormalities, Skeletal and Muscular Disorders	brugada syndrome type 5	Brugada syndrome type 5	0.00394	SCN1B	1
Cardiac Arrythmia, Cardiovascular Disease, Hereditary Disorder, Organismal Injury and Abnormalities, Skeletal and Muscular Disorders	familial atrial fibrillation	Familial atrial fibrillation	8.75e-05	SCN1B, SCN2B, SCN5A	3
Cardiac Arrythmia, Cardiovascular Disease, Hereditary Disorder, Organismal Injury and Abnormalities, Skeletal and Muscular Disorders	familial atrial fibrillation type 10	Familial atrial fibrillation type 10	0.00394	SCN5A	1
Cardiac Arrythmia, Cardiovascular Disease, Hereditary Disorder, Organismal Injury and Abnormalities, Skeletal and Muscular Disorders	familial atrial fibrillation type 13	Familial atrial fibrillation type 13	0.00394	SCN1B	1
Cardiac Arrythmia, Cardiovascular Disease, Hereditary Disorder, Organismal Injury and Abnormalities, Skeletal and Muscular Disorders	familial atrial fibrillation type 14	Familial atrial fibrillation type 14	0.00394	SCN2B	1
Cardiac Arrythmia, Cardiovascular Disease, Hereditary Disorder, Organismal Injury and Abnormalities, Skeletal and Muscular Disorders	familial ventricular fibrillation	Familial ventricular fibrillation	0.00339	SCN1B, SCN5A	2
Cardiac Arrythmia, Cardiovascular Disease, Hereditary Disorder, Organismal Injury and Abnormalities, Skeletal and Muscular Disorders	lidocaine-induced Brugada syndrome 1	Lidocaine-induced Brugada syndrome 1	0.00394	SCN5A	1
Cardiac Arrythmia, Cardiovascular Disease, Hereditary Disorder, Organismal Injury and Abnormalities, Skeletal and Muscular Disorders	nonsyndromic arrhythmogenic right ventricular cardiomyopathy	Nonsyndromic arrhythmogenic right ventricular cardiomyopathy	0.0234	SCN5A	1
Cardiac Arrythmia, Cardiovascular Disease, Hereditary Disorder, Organismal Injury and Abnormalities, Skeletal and Muscular Disorders	paroxysmal familial ventricular fibrillation type 1	Paroxysmal familial ventricular fibrillation type 1	0.0463	SCN5A	1
Cardiac Arrythmia, Cardiovascular Disease, Hereditary Disorder, Organismal Injury and Abnormalities, Tachycardia	catecholaminergic polymorphic ventricular tachycardia type 1	Catecholaminergic polymorphic ventricular tachycardia type 1	0.0575	SCN5A	1
Cardiac Arrythmia, Cardiovascular Disease, Organismal Injury and Abnormalities	acquired long QT syndrome	Acquired long QT syndrome	0.0118	SCN5A	1
Cardiac Arrythmia, Cardiovascular Disease, Organismal Injury and Abnormalities	arrhythmia	Arrhythmia	3.18e-05	AR, CACNA1E, CaMKII, Collagen type I (complex), KCNA4, KCNMA1, MAOB, mir-1, NR3C1, Pka catalytic subunit, SCN1B, SCN2B, SCN4A, SCN5A	14
Cardiac Arrythmia, Cardiovascular Disease, Organismal Injury and Abnormalities	arrhythmia	Arrhythmia of heart ventricle	0.000862	KCNA4, MAOB, SCN1B, SCN4A, SCN5A	5
Cardiac Arrythmia, Cardiovascular Disease, Organismal Injury and Abnormalities	arrhythmia	Grade 3 arrhythmia	0.0196	NR3C1	1
Cardiac Arrythmia, Cardiovascular Disease, Organismal Injury and Abnormalities	atrial flutter	Atrial flutter	0.00776	KCNMA1, SCN4A, SCN5A	3
Cardiac Arrythmia, Cardiovascular Disease, Organismal Injury and Abnormalities	atrial flutter	Symptomatic stage atrial flutter	0.0833	SCN5A	1
Cardiac Arrythmia, Cardiovascular Disease, Organismal Injury and Abnormalities	long-QT syndrome	Long-QT syndrome	0.00158	AR, NR3C1, SCN5A	3
Cardiac Arrythmia, Cardiovascular Disease, Organismal Injury and Abnormalities	paroxysmal atrial flutter	Paroxysmal atrial flutter	9.22e-05	SCN4A, SCN5A	2
Cardiac Arrythmia, Cardiovascular Disease, Organismal Injury and Abnormalities	sinus-node dysfunction	Sinus-node dysfunction	0.00787	SCN5A	1
Cardiac Arrythmia, Cardiovascular Disease, Organismal Injury and Abnormalities	syndromic arrhythmia	Syndromic arrhythmia	1.03e-05	AR, CACNA1E, NR3C1, SCN1B, SCN2B, SCN5A	6
Cardiac Arrythmia, Cardiovascular Disease, Organismal Injury and Abnormalities	ventricular arrhythmia	Severe ventricular arrhythmia	0.000616	KCNA4, SCN1B, SCN5A	3
Cardiac Arrythmia, Cardiovascular Disease, Organismal Injury and Abnormalities, Skeletal and Muscular Disorders	atrial fibrillation	Atrial fibrillation	2.7e-06	AR, Collagen type I (complex), KCNA4, KCNMA1, MAOB, NR3C1, SCN1B, SCN2B, SCN4A, SCN5A	10
Cardiac Arrythmia, Cardiovascular Disease, Organismal Injury and Abnormalities, Skeletal and Muscular Disorders	atrial fibrillation	Symptomatic stage atrial fibrillation	0.0869	SCN5A	1
Cardiac Arrythmia, Cardiovascular Disease, Organismal Injury and Abnormalities, Skeletal and Muscular Disorders	idiopathic ventricular fibrillation	Idiopathic ventricular fibrillation	0.0118	SCN5A	1
Cardiac Arrythmia, Cardiovascular Disease, Organismal Injury and Abnormalities, Skeletal and Muscular Disorders	longstanding persistent atrial fibrillation	Longstanding persistent atrial fibrillation	0.00227	KCNA4, SCN5A	2
Cardiac Arrythmia, Cardiovascular Disease, Organismal Injury and Abnormalities, Skeletal and Muscular Disorders	paroxysmal atrial fibrillation	Paroxysmal atrial fibrillation	0.00179	SCN4A, SCN5A	2
Cardiac Arrythmia, Cardiovascular Disease, Organismal Injury and Abnormalities, Skeletal and Muscular Disorders	permanent atrial fibrillation	Permanent atrial fibrillation	0.00436	KCNA4, SCN5A	2
Cardiac Arrythmia, Cardiovascular Disease, Organismal Injury and Abnormalities, Skeletal and Muscular Disorders	recurrent ventricular fibrillation	Recurrent ventricular fibrillation	0.00202	KCNA4, SCN5A	2
Cardiac Arrythmia, Cardiovascular Disease, Organismal Injury and Abnormalities, Skeletal and Muscular Disorders	ventricular fibrillation	Refractory ventricular fibrillation	0.00202	KCNA4, SCN5A	2
Cardiac Arrythmia, Cardiovascular Disease, Organismal Injury and Abnormalities, Skeletal and Muscular Disorders	ventricular fibrillation	Ventricular fibrillation	0.000227	KCNA4, MAOB, SCN1B, SCN5A	4
Cardiac Arrythmia, Cardiovascular Disease, Organismal Injury and Abnormalities, Tachycardia	hemodynamically unstable ventricular tachycardia	Refractory hemodynamically unstable ventricular tachycardia	0.00202	KCNA4, SCN5A	2
Cardiac Arrythmia, Cardiovascular Disease, Organismal Injury and Abnormalities, Tachycardia	paroxysmal supraventricular tachycardia	Paroxysmal supraventricular tachycardia	0.00891	SCN4A, SCN5A	2
Cardiac Arrythmia, Cardiovascular Disease, Organismal Injury and Abnormalities, Tachycardia	recurrent tachyarrhythmia	Recurrent tachyarrhythmia	0.00709	KCNA4, SCN5A	2
Cardiac Arrythmia, Cardiovascular Disease, Organismal Injury and Abnormalities, Tachycardia	sustained ventricular tachycardia	Sustained ventricular tachycardia	0.0905	SCN5A	1
Cardiac Arrythmia, Cardiovascular Disease, Organismal Injury and Abnormalities, Tachycardia	tachycardia	Tachycardia	0.0013	AR, KCNA4, MAOB, SCN4A, SCN5A	5
Cardiac Arrythmia, Cardiovascular Disease, Organismal Injury and Abnormalities, Tachycardia	torsades de pointes	Torsades de pointes	0.0463	SCN5A	1
Cardiac Arrythmia, Cardiovascular Disease, Organismal Injury and Abnormalities, Tachycardia	ventricular tachycardia	Ventricular tachycardia	0.00179	KCNA4, MAOB, SCN4A, SCN5A	4
Cardiac Arteriopathy, Cardiovascular Disease, Hereditary Disorder, Organismal Injury and Abnormalities	susceptibility to coronary artery disease	Susceptibility to coronary artery disease	0.0118	IRS1	1
Cardiac Arteriopathy, Cardiovascular Disease, Organismal Injury and Abnormalities	coronary artery disease	Coronary artery disease	2.29e-08	APOA1, AR, CACNA1E, HTT, IRS1, KCNA4, LRP8, mir-1, NR3C1, PDE4A, SQSTM1, TKT, Vegf	13
Cardiac Arteriopathy, Cardiovascular Disease, Organismal Injury and Abnormalities	disorder of coronary artery	Disorder of coronary artery	7.16e-11	APOA1, AR, CACNA1E, GRIA1, HTT, INSR, IRS1, KCNA4, LRP8, mir-1, MTOR, MTORC1, NR3C1, PDE4A, SCN1B, SCN5A, SOD1, SQSTM1, TKT, Vegf	20
Cardiac Arteriopathy, Cardiovascular Disease, Organismal Injury and Abnormalities	non-obstructive coronary artery disease	Non-obstructive coronary artery disease	0.0425	KCNA4	1
Cardiac Arteriopathy, Cardiovascular Disease, Organismal Injury and Abnormalities	premature coronary artery disease	Early-onset premature coronary artery disease	0.00032	APOA1, LRP8	2
Cardiac Arteriopathy, Cardiovascular Disease, Organismal Injury and Abnormalities	vasospasm	Vasospasm of coronary artery	0.0687	SOD1	1
Cardiac Congestive Cardiac Failure, Cardiovascular Disease, Heart Failure, Organismal Injury and Abnormalities	congestive heart failure	Congestive heart failure	0.00285	AR, KCNA4, NR3C1, PDE4A, SCN5A	5
Cardiac Damage, Cardiovascular Disease, Organismal Injury and Abnormalities	cardiotoxicity	Cardiotoxicity	0.000437	BCL2, HSP90B1, NR3C1, RAC2	4
Cardiac Damage, Cardiovascular Disease, Organismal Injury and Abnormalities	injury	Injury of heart	0.265	BAX, ERK1/2	2
Cardiac Dilation, Cardiac Dysfunction, Cardiac Enlargement, Cardiovascular Disease, Cardiovascular System Development and Function, Organ Morphology, Organismal Development, Organismal Injury and Abnormalities, Skeletal and Muscular Disorders	left ventricular dilation	Left ventricular dilation	0.00453	CRK, GPX1, NOL3	3
Cardiac Dilation, Cardiac Enlargement, Cardiovascular Disease, Cardiovascular System Development and Function, Hereditary Disorder, Organ Morphology, Organismal Development, Organismal Injury and Abnormalities, Skeletal and Muscular Disorders	dilated cardiomyopathy 1A	Dilated cardiomyopathy 1A	0.0905	SCN5A	1
Cardiac Dilation, Cardiac Enlargement, Cardiovascular Disease, Cardiovascular System Development and Function, Hereditary Disorder, Organ Morphology, Organismal Development, Organismal Injury and Abnormalities, Skeletal and Muscular Disorders	dominant dilated cardiomyopathy	Dominant dilated cardiomyopathy	0.129	SCN5A	1
Cardiac Dilation, Cardiac Enlargement, Cardiovascular Disease, Cardiovascular System Development and Function, Organ Morphology, Organismal Development, Organismal Injury and Abnormalities, Skeletal and Muscular Disorders	dilated cardiomyopathy	Dilated cardiomyopathy	8.79e-07	ANK3, Ap2 alpha, AR, CaMKII, CRK, GPX1, INSR, KAZN, Mff, mir-1, NOL3, PFKM, SCN2B, SCN5A	14
Cardiac Dilation, Cardiac Enlargement, Cardiovascular Disease, Cardiovascular System Development and Function, Organ Morphology, Organismal Development, Organismal Injury and Abnormalities, Skeletal and Muscular Disorders	idiopathic dilated cardiomyopathy	Idiopathic dilated cardiomyopathy	0.133	Ap2 alpha, PFKM	2
Cardiac Dilation, Cardiac Enlargement, Cardiovascular Disease, Cardiovascular System Development and Function, Organ Morphology, Organismal Development, Organismal Injury and Abnormalities, Skeletal and Muscular Disorders	nonischemic dilated cardiomyopathy	Nonischemic dilated cardiomyopathy	0.0196	AR	1
Cardiac Dilation, Cardiac Enlargement, Cardiovascular Disease, Cardiovascular System Development and Function, Organ Morphology, Organismal Development, Organismal Injury and Abnormalities, Skeletal and Muscular Disorders	primary dilated cardiomyopthy	Primary dilated cardiomyopthy	0.0195	Ap2 alpha, PFKM, SCN2B, SCN5A	4
Cardiac Dilation, Cardiovascular System Development and Function, Organ Morphology	dilation	Dilation of heart chamber	0.166	NUPR1	1
Cardiac Dysfunction, Cardiac Enlargement, Cardiovascular Disease, Cardiovascular System Development and Function, Organ Morphology, Organismal Development, Organismal Injury and Abnormalities	hypertrophy	Hypertrophy of left ventricle	0.126	Akt, MTOR, MTORC1, PFKM	4
Cardiac Dysfunction, Cardiac Fibrosis, Cardiovascular Disease, Organismal Injury and Abnormalities	interstitial fibrosis	Interstitial fibrosis of left ventricle	0.101	GPX1	1
Cardiac Dysfunction, Cardiac Fibrosis, Cardiovascular Disease, Organismal Injury and Abnormalities	left ventricular fibrosis	Left ventricular fibrosis	0.00115	APOA1, GPX1, GSK3B	3
Cardiac Dysfunction, Cardiovascular Disease, Heart Failure, Organismal Injury and Abnormalities	diastolic heart failure	Diastolic heart failure	0.076	AR	1
Cardiac Dysfunction, Cardiovascular Disease, Heart Failure, Organismal Injury and Abnormalities	systolic heart failure	New York Heart Association class III-IV systolic heart failure	0.0157	AR	1
Cardiac Dysfunction, Cardiovascular Disease, Heart Failure, Organismal Injury and Abnormalities	ventricular dysfunction with heart failure	Ventricular dysfunction with heart failure	0.0273	NR3C1	1
Cardiac Dysfunction, Cardiovascular Disease, Hereditary Disorder, Organismal Injury and Abnormalities, Skeletal and Muscular Disorders	familial isolated autosomal dominant noncompaction of left ventricular myocardium	Familial isolated autosomal dominant noncompaction of left ventricular myocardium	0.0311	SCN5A	1
Cardiac Dysfunction, Cardiovascular Disease, Organismal Injury and Abnormalities	calcification	Calcification of aortic valve	0.115	APOA1, ERK1/2	2
Cardiac Dysfunction, Cardiovascular Disease, Organismal Injury and Abnormalities	dysfunction	Dysfunction of heart	1.85e-05	Akt, APOA1, CRK, ERK1/2, GPX1, GSK3B, HTT, MTOR, MTORC1, NOL3, NR3C1, PFKM, SCN5A	13
Cardiac Dysfunction, Cardiovascular Disease, Organismal Injury and Abnormalities	left ventricular dysfunction	Left ventricular dysfunction	0.000149	Akt, APOA1, CRK, ERK1/2, GPX1, GSK3B, MTOR, MTORC1, NOL3, PFKM, SCN5A	11
Cardiac Dysfunction, Cardiovascular Disease, Organismal Injury and Abnormalities	ventricular dysfunction	Ventricular dysfunction	4.37e-05	Akt, APOA1, CRK, ERK1/2, GPX1, GSK3B, MTOR, MTORC1, NOL3, NR3C1, PFKM, SCN5A	12
Cardiac Enlargement	enlargement	Enlargement of heart chamber	0.000536	Akt, CRK, GPX1, GSK3B, MTOR, MTORC1, NOL3, NTRK3, PFKM, PI3K (complex)	10
Cardiac Enlargement, Cardiovascular Disease, Cardiovascular System Development and Function, Cell Morphology, Organ Morphology, Organismal Development, Organismal Injury and Abnormalities, Skeletal and Muscular Disorders, Skeletal and Muscular System Development and Function, Tissue Morphology	hypertrophy	Hypertrophy of cardiomyocytes	0.0767	Akt, GSK3B, Insulin, mir-1, MTOR, PI3K (complex), Pkc(s)	7
Cardiac Enlargement, Cardiovascular Disease, Cardiovascular System Development and Function, Cell Morphology, Organ Morphology, Organismal Development, Organismal Injury and Abnormalities, Skeletal and Muscular Disorders, Skeletal and Muscular System Development and Function, Tissue Morphology	hypertrophy	Hypertrophy of ventricular myocytes	0.0161	Akt, GSK3B, MTOR, PI3K (complex)	4
Cardiac Enlargement, Cardiovascular Disease, Cardiovascular System Development and Function, Organ Morphology, Organismal Development, Organismal Injury and Abnormalities	enlargement	Enlargement of heart	9.01e-08	Akt, ANK3, Ap2 alpha, AR, BCL2, CaMKII, CRK, EIF4EBP1, ERK1/2, GPX1, GSK3B, INSR, Insulin, KAZN, Mff, mir-1, MTOR, MTORC1, NOL3, NTRK3, PFKM, PI3K (complex), Pkc(s), PRKCD, RBP4, SCN2B, SCN5A	27
Cardiac Enlargement, Cardiovascular Disease, Cardiovascular System Development and Function, Organ Morphology, Organismal Development, Organismal Injury and Abnormalities	hypertrophy	Hypertrophy of heart	0.00835	Akt, BCL2, EIF4EBP1, ERK1/2, GSK3B, Insulin, mir-1, MTOR, MTORC1, PFKM, PI3K (complex), Pkc(s), PRKCD, RBP4	14
Cardiac Enlargement, Cardiovascular Disease, Cardiovascular System Development and Function, Organ Morphology, Organismal Development, Organismal Injury and Abnormalities	right ventricular dilatation	Right ventricular dilatation	0.00625	CRK, NTRK3	2
Cardiac Enlargement, Cardiovascular Disease, Cardiovascular System Development and Function, Organ Morphology, Organismal Development, Organismal Injury and Abnormalities	ventricular hypertrophy	Ventricular hypertrophy	0.0938	Akt, GSK3B, MTOR, MTORC1, PFKM, PI3K (complex)	6
Cardiac Enlargement, Cardiovascular System Development and Function, Organ Morphology, Organismal Development	enlargement	Enlargement of heart ventricle	0.00241	Akt, CRK, GPX1, GSK3B, MTOR, MTORC1, NOL3, PFKM, PI3K (complex)	9
Cardiac Enlargement, Cardiovascular System Development and Function, Organ Morphology, Organismal Development	enlargement	Enlargement of left ventricle	0.00208	Akt, CRK, GPX1, MTOR, MTORC1, NOL3, PFKM	7
Cardiac Enlargement, Organ Morphology	enlargement	Enlargement of atrium	0.0311	GSK3B	1
Cardiac Fibrosis, Cardiovascular Disease, Organismal Injury and Abnormalities	fibrosis	Fibrosis of heart	0.00517	APOA1, AR, GPX1, GSK3B, mir-1, NOL3	6
Cardiac Fibrosis, Cardiovascular Disease, Organismal Injury and Abnormalities, Skeletal and Muscular Disorders	myocardial fibrosis	Myocardial fibrosis	0.129	AR	1
Cardiac Hypoplasia, Cardiovascular Disease, Developmental Disorder, Organismal Injury and Abnormalities	hypoplasia	Hypoplasia of trabeculae carne	0.136	RBP4	1
Cardiac Infarction, Cardiovascular Disease, Organismal Injury and Abnormalities, Skeletal and Muscular Disorders	acute myocardial infarction	Acute myocardial infarction	0.00114	APOA1, APP, AR, INSR, mir-1, Vegf	6
Cardiac Infarction, Cardiovascular Disease, Organismal Injury and Abnormalities, Skeletal and Muscular Disorders	myocardial infarction	Myocardial infarction	6.24e-05	APOA1, APP, AR, GSK3B, INSR, KCNA4, LRP8, mir-1, NOL3, PI3K (family), SOD1, Vegf	12
Cardiac Infarction, Cardiovascular Disease, Organismal Injury and Abnormalities, Skeletal and Muscular Disorders	non-ST elevation myocardial infarction	Non-ST elevation myocardial infarction	0.22	AR	1
Cardiac Infarction, Cardiovascular Disease, Organismal Injury and Abnormalities, Skeletal and Muscular Disorders	ST-elevation myocardial infarction	ST-elevation myocardial infarction	0.0736	AR, KCNA4	2
Cardiac Infarction, Cardiovascular Disease, Organismal Injury and Abnormalities, Skeletal and Muscular Disorders	susceptibility to myocardial infarction	Susceptibility to myocardial infarction	0.0501	LRP8	1
Cardiac Infarction, Cardiovascular Disease, Organismal Injury and Abnormalities, Skeletal and Muscular Disorders	type 1 myocardial infarction	Type 1 myocardial infarction	0.0118	APOA1	1
Cardiac Inflammation, Cardiovascular Disease, Cardiovascular System Development and Function, Inflammatory Disease, Inflammatory Response, Organismal Injury and Abnormalities, Skeletal and Muscular Disorders	inflammation	Inflammation of myocardium	0.0311	APOA1	1
Cardiac Inflammation, Cardiovascular Disease, Inflammatory Disease, Inflammatory Response, Organismal Injury and Abnormalities, Skeletal and Muscular Disorders	inflammatory cardiomyopathy	Inflammatory cardiomyopathy	0.0311	Collagen type I (complex), NR3C1	2
Cardiac Inflammation, Cardiovascular Disease, Inflammatory Disease, Organismal Injury and Abnormalities	exacerbated acute rheumatic carditis	Exacerbated acute rheumatic carditis	0.0157	NR3C1	1
Cardiac Inflammation, Cardiovascular Disease, Inflammatory Disease, Organismal Injury and Abnormalities	myocarditis	Myocarditis	0.265	NR3C1	1
Cardiac Inflammation, Cardiovascular Disease, Inflammatory Disease, Organismal Injury and Abnormalities	pericarditis	Pericarditis	0.126	NR3C1	1
Cardiac Necrosis/Cell Death, Cardiovascular Disease, Cell Death and Survival, Organ Morphology, Organismal Injury and Abnormalities, Skeletal and Muscular Disorders, Skeletal and Muscular System Development and Function, Tissue Morphology	quantity	Quantity of apoptotic cardiomyocytes	0.0273	APOA1	1
Cardiac Necrosis/Cell Death, Cardiovascular Disease, Cell Death and Survival, Organismal Injury and Abnormalities, Skeletal and Muscular Disorders	apoptosis	Apoptosis of cardiomyocytes	1.51e-05	Akt, Ap2 alpha, APOA1, AR, BCL2, CaMKII, CASP8, GSK3B, MFN2, mir-1, NOL3, PI3K (family), Pka catalytic subunit, PRKCD, Vegf	15
Cardiac Necrosis/Cell Death, Cardiovascular Disease, Cell Death and Survival, Organismal Injury and Abnormalities, Skeletal and Muscular Disorders	apoptosis	Apoptosis of ventricular myocytes	0.0313	Akt, BCL2, PRKCD	3
Cardiac Necrosis/Cell Death, Cardiovascular Disease, Cell Death and Survival, Organismal Injury and Abnormalities, Skeletal and Muscular Disorders	cell death	Cell death of cardiomyocytes	9.12e-06	Akt, AMPK, Ap2 alpha, APOA1, AR, BCL2, CaMKII, CASP8, GSK3B, MFN2, mir-1, NOL3, PI3K (family), Pka catalytic subunit, PRKCD, PRKN, Vegf	17
Cardiac Necrosis/Cell Death, Cardiovascular System Development and Function, Cell Death and Survival, Skeletal and Muscular System Development and Function	cell viability	Cell viability of cardiomyocytes	0.262	Akt, GSK3B	2
Cardiac Necrosis/Cell Death, Cell Death and Survival	apoptosis	Apoptosis of heart ventricle	0.00282	Akt, BCL2, GSK3B, PRKCD	4
Cardiac Necrosis/Cell Death, Cell Death and Survival	apoptosis	Apoptosis of left ventricle	0.00394	GSK3B	1
Cardiac Proliferation, Cardiovascular System Development and Function, Cellular Development, Cellular Growth and Proliferation, Embryonic Development, Organ Development, Organismal Development, Skeletal and Muscular System Development and Function, Tissue Development	proliferation	Proliferation of cardiomyocytes	0.00254	Akt, ERK1/2, GSK3B, mir-1, RBP4, TP73, Vegf	7
Cardiac Proliferation, Cardiovascular System Development and Function, Cellular Growth and Proliferation, Organ Development	proliferation	Proliferation of heart cells	0.00632	Akt, AMPK, ERK1/2, GSK3B, mir-1, RBP4, TP73, Vegf	8
Cardiac Stenosis, Cardiovascular Disease, Organismal Injury and Abnormalities	stenosis	Stenosis of aortic valve	0.257	GRIA1, Vegf	2
Cardiac Stenosis, Cardiovascular Disease, Organismal Injury and Abnormalities	stenosis	Stenosis of pulmonary valve	0.0387	NTRK3	1
Cardiac Stenosis, Cardiovascular Disease, Organismal Injury and Abnormalities	stenosis	Stenosis of semilunar valve	0.0408	GRIA1, NTRK3, Vegf	3
Cardiac Stress Response, Cardiovascular System Development and Function, Cell-To-Cell Signaling and Interaction, Cellular Compromise, Organ Morphology	oxidative stress response	Oxidative stress response of cardiomyocytes	0.0196	INSR	1
Cardiac Thrombosis, Cardiovascular Disease, Hematological Disease, Organismal Injury and Abnormalities	thrombosis	Thrombosis of atrium	0.0723	mir-1	1
Cardiovascular Disease, Cardiovascular System Development and Function, Glomerular Injury, Organ Morphology, Organismal Development, Organismal Injury and Abnormalities, Renal and Urological Disease, Renal and Urological System Development and Function, Tissue Morphology	abnormal morphology	Abnormal morphology of glomerular capillary	0.0941	BCAM	1
Cardiovascular Disease, Congenital Heart Anomaly, Developmental Disorder, Hereditary Disorder, Metabolic Disease, Organismal Injury and Abnormalities	short stature, developmental delay and congenital heart defect	Short stature, developmental delay and congenital heart defect	0.00394	TKT	1
Cardiovascular Disease, Congenital Heart Anomaly, Developmental Disorder, Hereditary Disorder, Organismal Injury and Abnormalities	familial congenital heart disease	Familial congenital heart disease	0.0417	NONO, SCN5A, TKT	3
Cardiovascular Disease, Congenital Heart Anomaly, Developmental Disorder, Organismal Injury and Abnormalities	congenital heart disease	Congenital heart disease	0.00845	mir-1, NONO, NR3C1, NTRK3, SCN5A, TKT	6
Cardiovascular Disease, Congenital Heart Anomaly, Developmental Disorder, Organismal Injury and Abnormalities	ventricular septal defect	Ventricular septal defect	0.13	mir-1, NTRK3	2
Cardiovascular Disease, Connective Tissue Disorders, Hereditary Disorder, Immunological Disease, Inflammatory Disease, Inflammatory Response, Organismal Injury and Abnormalities, Renal Inflammation, Renal Nephritis, Renal and Urological Disease	hereditary angiopathy with nephropathy, aneurysms, and muscle cramps	Hereditary angiopathy with nephropathy, aneurysms, and muscle cramps	0.00394	COL4A1	1
Cardiovascular Disease, Heart Failure, Hereditary Disorder, Organismal Injury and Abnormalities, Organismal Survival	familial sudden cardiac death	Familial sudden cardiac death	0.0463	SCN5A	1
Cardiovascular Disease, Heart Failure, Organismal Injury and Abnormalities	acute decompensated heart failure	Acute decompensated heart failure	0.119	PDE4A	1
Cardiovascular Disease, Heart Failure, Organismal Injury and Abnormalities	acute heart failure	Acute heart failure	0.00861	AR, PDE4A, SCN5A	3
Cardiovascular Disease, Heart Failure, Organismal Injury and Abnormalities	failure	Failure of heart	0.000897	AR, CaMKII, CASP8, HTT, KCNA4, Mff, MTOR, NR3C1, PDE4A, SCN5A	10
Cardiovascular Disease, Heart Failure, Organismal Injury and Abnormalities	heart failure	Severe heart failure	0.0501	HTT	1
Cardiovascular Disease, Heart Failure, Organismal Injury and Abnormalities	heart failure with preserved ejection fraction	Heart failure with preserved ejection fraction	0.112	AR	1
Cardiovascular Disease, Heart Failure, Organismal Injury and Abnormalities	stable chronic heart failure	Stable chronic heart failure	0.0311	AR	1
Cardiovascular Disease, Heart Failure, Organismal Injury and Abnormalities, Renal and Urological Disease	cardiorenal syndrome	Cardiorenal syndrome	0.126	AR	1
Cardiovascular Disease, Organismal Injury and Abnormalities	atherosclerosis	Atherosclerosis	2.27e-12	AHSG, Akt, APOA1, APP, AR, BCL2, CACNA1E, CD3, GPX1, GRIN1, GRIN2B, GSK3B, HTT, IL13, INSR, IRS1, KCNA4, LDL, LRP8, mir-1, MTOR, NR3C1, PDE4A, PI3K (complex), PRDX2, SQSTM1, TKT, Vegf	28
Cardiovascular Disease, Organismal Injury and Abnormalities	peripheral vascular disease	Peripheral vascular disease	2.44e-12	AHSG, APOA1, APP, AR, BCL2, CACNA1A, CASP8, COL4A1, GPX1, GRIA1, GRIA2, GRIN1, GRIN2B, INSR, MARK1, MTORC1, NR3C1, PDE4A, PSMA2, SARS1, SCN1B, SCN5A, SERPINA1, SNCA, TOMM70, Vegf	26
Cardiovascular Disease, Organismal Injury and Abnormalities, Pulmonary Hypertension, Respiratory Disease	primary pulmonary hypertension	Primary pulmonary hypertension	0.179	PFKFB3	1
Cardiovascular Disease, Organismal Injury and Abnormalities, Pulmonary Hypertension, Respiratory Disease	pulmonary hypertension	Pulmonary Hypertension	0.000442	AR, GRIA1, PDE4A, PFKFB3, SCN1B, SCN5A	6
Cardiovascular Disease, Organismal Injury and Abnormalities, Pulmonary Hypertension, Respiratory Disease	pulmonary hypertensive arterial disease	Pulmonary hypertensive arterial disease	0.000969	AR, PFKFB3, SCN1B, SCN5A	4
Cardiovascular System Development and Function	morphology	Morphology of cardiovascular system	2.02e-12	ADAM10, Akt, ANK3, Ap2 alpha, APP, AR, BCAM, BCL2, CaMKII, CASP8, CRK, EIF4EBP1, ERK1/2, GPX1, GSK3B, HSP90B1, HTT, INSR, Insulin, IRS1, KAZN, Mff, mir-1, MTOR, MTORC1, NOL3, NTRK3, PFKM, PGP, PI3K (complex), Pkc(s), PRKCD, RBP4, RELN, RPS6KB1, SCN2B, SCN5A, TKT, TP73, Vegf	40
Cell Death and Survival	apoptosis	Apoptosis	6.78e-15	AARS1, ADAM10, ADCYAP1R1, AKR1B1, Akt, Ampa Receptor, AMPK, Ap1, Ap2 alpha, APOA1, APP, AR, BAX, BCL2, BUB1, CACNA1A, CaMKII, CASP8, CCNL2, CD3, CEBPB, COL4A1, Collagen type I (complex), CRK, EIF4EBP1, ERK1/2, GPAM, GPX1, GRIA2, GRIN1, GRIN2B, GSK3B, HSP90B1, HTT, IL13, INSR, Insulin, IRS1, ITPR3, KAZN, KCNJ6, KCNMA1, LDL, LRP8, MDH1, MFN2, mir-1, MTOR, MTORC1, NOL3, NR3C1, NTRK3, NUPR1, OLFM1, P…	88
Cell Death and Survival	apoptosis	Apoptosis of neurons	2.15e-16	AARS1, ADCYAP1R1, Akt, Ampa Receptor, APP, AR, BAX, BCL2, CACNA1A, CaMKII, CASP8, CEBPB, ERK1/2, GPX1, GRIA2, GRIN1, GRIN2B, GSK3B, HTT, INSR, Insulin, KCNJ6, KCNMA1, NR3C1, NTRK3, NUPR1, PI3K (complex), Pkc(s), PRDX2, PRKN, Rab5, SLC1A1, SNCA, SOD1, TP73	35
Cell Death and Survival	cell death	Cell death of central nervous system cells	4.01e-14	Akt, Ampa Receptor, AMPK, APP, AR, BAX, BCL2, CaMKII, CASP8, ERK1/2, GRIA2, GRIN1, GRIN2B, GSK3B, HTT, Insulin, KCNJ6, MFN2, MTOR, NTRK3, PFKFB3, PI3K (complex), PI3K (family), Pkc(s), PRKCD, PRKN, Rab5, RPS6KB1, SLC1A1, SNCA, SOD1, TP73, UBQLN2	33
Cell Death and Survival	cell death	Cell death of cervical cancer cell lines	1.43e-13	Akt, APP, BAX, BCL2, BUB1, CASP8, CYB5R1, ERK1/2, GSK3B, HTT, MFN2, mir-1, MTOR, NOL3, PI3K (complex), Pkc(s), PPP2R2A, PRDX2, PRKCD, PRKN, RICTOR, Secretase gamma, SNCA, SOD1, SQSTM1, TOMM20, TP73, TRAF2	28
Cell Death and Survival	cell death	Cell death of connective tissue cells	6.38e-12	Akt, Ap1, APP, AR, BAX, BCL2, BUB1, CASP8, CEBPB, Collagen type I (complex), CRK, EIF4EBP1, ERK1/2, GPX1, GSK3B, HTT, IL13, INSR, Insulin, LDL, MFN2, MTOR, MTORC1, NUPR1, PDE4A, PDIA3, PI3K (complex), PI3K (family), Pkc(s), PRKCD, PRKN, RALBP1, RPS6KB1, SOD1, SRC (family), TP73, TRAF2, Vegf	38
Cell Death and Survival	cell death	Cell death of fibroblasts	1.97e-12	Akt, APP, BAX, BCL2, BUB1, CASP8, Collagen type I (complex), ERK1/2, GPX1, GSK3B, HTT, INSR, MTOR, NUPR1, PI3K (complex), PRKCD, PRKN, RALBP1, RPS6KB1, SOD1, TP73, TRAF2	22
Cell Death and Survival	cell death	Cell death of motor neurons	7.9e-15	APP, AR, BAX, BCL2, CASP8, DPYSL3, GRIA2, GRIN1, MFN2, SLC1A1, SNCA, SOD1, Vegf	13
Cell Death and Survival	cell death	Neuronal cell death	2.5e-22	AARS1, ADCYAP1R1, Akt, Ampa Receptor, AMPK, APP, AR, ARFIP2, BAX, BCL2, BUB1, CACNA1A, CaMKII, CASP8, CEBPB, DPYSL3, ERK1/2, GAD2, GPX1, GRIA2, GRIN1, GRIN2B, GSK3B, HTT, IL13, INSR, Insulin, KCNJ6, KCNMA1, LDL, MAOB, MFN2, MTOR, NOL3, NR3C1, NTRK3, NUPR1, PDIA3, PI3K (complex), PI3K (family), Pkc(s), PPP2R2A, PRDX2, PRKCD, PRKN, Rab5, RPS6KB1, SLC1A1, SNCA, SOD1, TP73, TRAF2, UBQLN2, UQCRC1, Vegf	55
Cell Death and Survival	cell viability	Cell viability	2.35e-13	AARS1, ADCYAP1R1, Akt, Ampa Receptor, AMPK, Ap1, APP, AR, BAX, BCL2, BUB1, CASP8, CD3, CEBPB, Collagen type I (complex), CRK, ERK1/2, GAD2, GPX1, GSK3B, HSP90B1, HTT, IL13, INSR, Insulin, ITPR3, KAZN, KCNJ6, LDL, MTOR, MTORC1, NOL3, NR3C1, NTRK3, NUPR1, PDIA3, PFKM, PI3K (complex), PI3K (family), Pkc(s), PPP2R2A, PRDX2, PRKCD, PRKN, PSMB4, PSMB5, PSMD14, RAB11A, RAC2, RICTOR, RPS6KB1, Secretase g…	64
Cell Death and Survival	cell viability	Cell viability of tumor cell lines	2.87e-14	AARS1, Akt, APP, AR, BAX, BCL2, CASP8, CEBPB, Collagen type I (complex), CRK, ERK1/2, GPX1, GSK3B, HSP90B1, HTT, IL13, INSR, Insulin, ITPR3, KAZN, LDL, MTOR, MTORC1, NOL3, NR3C1, NTRK3, NUPR1, PFKM, PI3K (complex), PI3K (family), PPP2R2A, PRDX2, PRKCD, PRKN, PSMB4, PSMB5, PSMD14, RAB11A, RAC2, RICTOR, RPS6KB1, SNCA, SOD1, SQSTM1, SRC (family), SREBF2, SRSF6, TP73	48
Cell Death and Survival	degradation	Cellular degradation	2.5e-18	Akt, ANK3, APP, AR, BAX, BCL2, CACNA1A, DPYSL3, GPX1, GRIA2, GRIN1, GRIN2B, GSK3B, HTT, KCNJ6, KCNMA1, LRP8, MFN2, NTRK3, PI3K (family), PRKN, Rab5, SLC1A1, SNCA, SOD1, SQSTM1, TP73, Vegf	28
Cell Death and Survival	necrosis	Necrosis	1.76e-18	AARS1, ADAM10, ADCYAP1R1, AKR1B1, Akt, Ampa Receptor, AMPK, Ap1, Ap2 alpha, APOA1, APP, AR, ARFIP2, BAX, BCL2, BUB1, CACNA1A, CaMKII, CASP8, CCNL2, CD3, CEBPB, COL4A1, Collagen type I (complex), CRK, CYB5R1, DPYSL3, EIF4EBP1, ERK1/2, FDPS, GAD2, GPAM, GPX1, GRIA1, GRIA2, GRIN1, GRIN2B, GSK3B, HSP90B1, HTT, IL13, INSR, Insulin, IRS1, ITPR3, KAZN, KCNJ6, KCNMA1, LDL, LONP1, MAOB, MDH1, MFN2, mir-1,…	98
Cell Death and Survival	survival	Cell survival	3.47e-13	AARS1, ADCYAP1R1, Akt, Ampa Receptor, AMPK, Ap1, APP, AR, BAX, BCL2, BUB1, CASP8, CD3, CEBPB, Collagen type I (complex), CRK, ERK1/2, GAD2, GPX1, GSK3B, HSP90B1, HTT, IL13, INSR, Insulin, IRS1, ITPR3, KAZN, KCNJ6, LDL, MTOR, MTORC1, NOL3, NR3C1, NTRK3, NUPR1, PDIA3, PFKM, PI3K (complex), PI3K (family), Pkc(s), PPP2R2A, PRDX2, PRKCD, PRKN, PSMB4, PSMB5, PSMD14, RAB11A, RAC2, RICTOR, RPS6KB1, Secre…	65
Cell Death and Survival, Cellular Compromise, Neurological Disease, Tissue Morphology	degeneration	Degeneration of neurons	8.32e-17	Akt, ANK3, APP, AR, BAX, BCL2, CACNA1A, DPYSL3, GPX1, GRIA2, GRIN1, GRIN2B, GSK3B, HTT, KCNJ6, KCNMA1, LRP8, MFN2, NTRK3, PRKN, SLC1A1, SNCA, SOD1, Vegf	24
Cell Death and Survival, Embryonic Development	apoptosis	Apoptosis of embryonic cell lines	1.9e-15	Akt, APP, BAX, BCL2, CASP8, CEBPB, CRK, EIF4EBP1, GRIN2B, GSK3B, HTT, IRS1, MFN2, MTOR, MTORC1, NOL3, NUPR1, PDIA3, PI3K (complex), PRKN, RALBP1, SNCA, TP73, TRAF2, Vegf	25
Cell Death and Survival, Embryonic Development	cell death	Cell death of embryonic cell lines	1.7e-16	Akt, APP, AR, BAX, BCL2, CASP8, CEBPB, CRK, EIF4EBP1, GRIN2B, GSK3B, HTT, IRS1, MFN2, MTOR, MTORC1, NOL3, NTRK3, NUPR1, PDIA3, PI3K (complex), Pkc(s), PRKCD, PRKN, RALBP1, SNCA, SOD1, TP73, TRAF2, Vegf	30
Cell Death and Survival, Gastrointestinal Disease, Hepatic System Disease, Liver Necrosis/Cell Death, Organismal Injury and Abnormalities	apoptosis	Apoptosis of hepatic stellate cells	0.119	CEBPB	1
Cell Death and Survival, Gastrointestinal Disease, Hepatic System Disease, Liver Necrosis/Cell Death, Organismal Injury and Abnormalities	apoptosis	Apoptosis of hepatocytes	0.0106	BAX, BCL2, CASP8, ERK1/2, GSK3B, Insulin, MTOR, PI3K (complex)	8
Cell Death and Survival, Gastrointestinal Disease, Hepatic System Disease, Liver Necrosis/Cell Death, Organismal Injury and Abnormalities	apoptosis	Apoptosis of liver cells	0.00409	BAX, BCL2, CASP8, CEBPB, ERK1/2, GSK3B, Insulin, MTOR, PI3K (complex)	9
Cell Death and Survival, Gastrointestinal Disease, Hepatic System Disease, Liver Necrosis/Cell Death, Organismal Injury and Abnormalities	cell death	Cell death of hepatocytes	0.00728	AR, BAX, BCL2, CASP8, ERK1/2, GSK3B, Insulin, MTOR, PI3K (complex)	9
Cell Death and Survival, Gastrointestinal Disease, Hepatic System Disease, Liver Necrosis/Cell Death, Organismal Injury and Abnormalities	cell death	Cell death of liver cells	0.00565	Ap1, AR, BAX, BCL2, CASP8, CEBPB, ERK1/2, GSK3B, Insulin, MTOR, PI3K (complex)	11
Cell Death and Survival, Gastrointestinal Disease, Hepatic System Disease, Liver Necrosis/Cell Death, Organismal Injury and Abnormalities	necrosis	Necrosis of liver	0.00101	Ap1, AR, BAX, BCL2, BUB1, CASP8, CEBPB, ERK1/2, GSK3B, Insulin, MTOR, PI3K (complex), SOD1	13
Cell Death and Survival, Glomerular Injury, Organismal Injury and Abnormalities, Renal Necrosis/Cell Death, Renal and Urological Disease	apoptosis	Apoptosis of glomerular cells	3.88e-05	BCL2, CASP8, CEBPB, ERK1/2, LDL, MTOR, MTORC1, PRKCD, Vegf	9
Cell Death and Survival, Glomerular Injury, Organismal Injury and Abnormalities, Renal Necrosis/Cell Death, Renal and Urological Disease	apoptosis	Apoptosis of mesangial cells	0.17	CASP8, LDL	2
Cell Death and Survival, Glomerular Injury, Organismal Injury and Abnormalities, Renal Necrosis/Cell Death, Renal and Urological Disease	apoptosis	Apoptosis of podocytes	5.84e-05	BCL2, CEBPB, ERK1/2, MTOR, MTORC1, PRKCD, Vegf	7
Cell Death and Survival, Liver Necrosis/Cell Death	apoptosis	Apoptosis of liver	0.000162	APP, BAX, BCL2, CASP8, CEBPB, ERK1/2, GSK3B, Insulin, MTOR, PI3K (complex), TKT	11
Cell Death and Survival, Liver Necrosis/Cell Death	cell death	Cell death of liver	5.41e-05	Ap1, APP, AR, BAX, BCL2, BUB1, CASP8, CEBPB, ERK1/2, GSK3B, Insulin, MTOR, PI3K (complex), SOD1, TKT	15
Cell Death and Survival, Nervous System Development and Function	cell viability	Cell viability of neurons	4.38e-12	ADCYAP1R1, Akt, Ampa Receptor, APP, AR, BAX, BCL2, GAD2, GPX1, GSK3B, HTT, Insulin, MTOR, NOL3, NR3C1, NTRK3, PDIA3, PI3K (complex), Pkc(s), PRKN, RPS6KB1, SNCA, SOD1, Vegf	24
Cell Death and Survival, Neurological Disease, Organismal Injury and Abnormalities	cell death	Cell death of brain cells	5.68e-13	Akt, Ampa Receptor, AMPK, APP, AR, BAX, BCL2, CaMKII, CASP8, ERK1/2, GRIA2, GRIN1, GRIN2B, GSK3B, HTT, Insulin, KCNJ6, MFN2, MTOR, NTRK3, PI3K (complex), PI3K (family), Pkc(s), PRKCD, PRKN, Rab5, SLC1A1, SNCA, SOD1, TP73, UBQLN2	31
Cell Death and Survival, Organismal Injury and Abnormalities, Renal Necrosis/Cell Death, Renal and Urological Disease	apoptosis	Apoptosis of kidney cell lines	1.6e-08	Akt, APP, BAX, BCL2, CASP8, GRIN2B, GSK3B, HTT, Insulin, IRS1, NOL3, PI3K (complex), Pkc(s), RBP4, SNCA, SREBF2, TP73	17
Cell Death and Survival, Organismal Injury and Abnormalities, Renal Necrosis/Cell Death, Renal and Urological Disease	apoptosis	Apoptosis of kidney cells	0.00122	BCL2, CASP8, CEBPB, ERK1/2, LDL, MTOR, MTORC1, Pkc(s), PRKCD, Vegf	10
Cell Death and Survival, Organismal Injury and Abnormalities, Renal Necrosis/Cell Death, Renal and Urological Disease	apoptosis	Apoptosis of renal proximal tubule cells	0.0349	BCL2	1
Cell Death and Survival, Organismal Injury and Abnormalities, Renal Necrosis/Cell Death, Renal and Urological Disease	cell death	Cell death of kidney cell lines	2.74e-09	Akt, APP, AR, BAX, BCL2, CASP8, GRIN2B, GSK3B, HTT, Insulin, IRS1, NOL3, NTRK3, PI3K (complex), Pkc(s), RBP4, SNCA, SOD1, SREBF2, TP73	20
Cell Death and Survival, Organismal Injury and Abnormalities, Renal Necrosis/Cell Death, Renal and Urological Disease	cell death	Cell death of kidney cells	2.43e-10	Akt, APP, AR, BAX, BCL2, CASP8, CEBPB, ERK1/2, GRIN2B, GSK3B, HTT, Insulin, IRS1, LDL, MTOR, MTORC1, NOL3, NTRK3, PI3K (complex), Pkc(s), PRKCD, RBP4, SNCA, SOD1, SREBF2, TP73, Vegf	27
Cell Death and Survival, Renal Necrosis/Cell Death, Renal and Urological System Development and Function	cell viability	Cell viability of kidney cell lines	1.04e-05	APP, BAX, BCL2, HSP90B1, HTT, PFKM, PRDX2	7
Cell Death and Survival, Renal Necrosis/Cell Death, Renal and Urological System Development and Function	cell viability	Cell viability of kidney cells	0.00844	Akt, BCL2, ERK1/2, HTT, LDL, PI3K (complex), Vegf	7
Cell Death and Survival, Renal Necrosis/Cell Death, Renal and Urological System Development and Function	survival	Survival of glomerular cells	0.0687	Akt, BCL2, LDL, PI3K (complex), Vegf	5
Cell Death and Survival, Renal Necrosis/Cell Death, Renal and Urological System Development and Function	survival	Survival of podocytes	0.0425	BCL2, Vegf	2
Cell Morphology	shape change	Shape change of neurons	5.55e-13	ADAM10, Akt, Ampa Receptor, AMPK, APP, CACNA1A, CaMKII, DPYSL3, DPYSL5, EIF4EBP1, ERK1/2, GRIN1, GSK3B, HTT, LRRC7, MFN2, MTOR, NTRK3, PDIA3, PI3K (complex), RELN, RPS6KB1, Secretase gamma, SHANK2, SNCA, SOD1, UBQLN2	27
Cell Morphology	size	Size of cells	1.6e-17	Akt, APP, AR, BAIAP2, BAX, CACNA2D3, CD3, CEBPB, DPYSL3, DPYSL5, EIF4EBP1, GPX1, GSK3B, HSP90B1, HTT, INSR, Insulin, IRS1, KCNMA1, MFN2, mir-1, MTOR, MTORC1, NR3C1, PI3K (complex), PRKCD, PRKN, RASGRP1, RBP4, RICTOR, RPS6KB1, SNCA, SOD1, SREBF2, TCR, TRAF2, Vegf	37
Cell Morphology	sprouting	Sprouting	1.39e-14	ADAM10, Akt, Ampa Receptor, AMPK, APP, BCL2, CACNA1A, CaMKII, CRK, DPYSL3, DPYSL5, EIF4EBP1, ERK1/2, GRIN1, GSK3B, HTT, LRRC7, MFN2, mir-1, MTOR, NTRK3, PDIA3, PI3K (complex), PI3K (family), Pkc(s), RELN, RPS6KB1, SARS1, Secretase gamma, SHANK2, SNCA, SOD1, UBQLN2, Vegf	34
Cell Morphology, Cellular Assembly and Organization, Cellular Development, Cellular Function and Maintenance, Cellular Growth and Proliferation, Embryonic Development, Nervous System Development and Function, Organismal Development, Tissue Development	branching	Branching of neurites	2.12e-12	ADAM10, Akt, Ampa Receptor, AMPK, APP, CACNA1A, CaMKII, DPYSL5, EIF4EBP1, ERK1/2, GRIN1, GSK3B, HTT, LRRC7, MFN2, MTOR, NTRK3, PDIA3, RELN, RPS6KB1, Secretase gamma, SHANK2, SNCA, SOD1, UBQLN2	25
Cell Morphology, Cellular Assembly and Organization, Cellular Development, Cellular Function and Maintenance, Cellular Growth and Proliferation, Nervous System Development and Function, Organismal Development, Tissue Development	branching	Branching of neurons	4.24e-13	ADAM10, Akt, Ampa Receptor, AMPK, APP, CACNA1A, CaMKII, DPYSL3, DPYSL5, EIF4EBP1, ERK1/2, GRIN1, GSK3B, HTT, LRRC7, MFN2, MTOR, NTRK3, PDIA3, RELN, RPS6KB1, Secretase gamma, SHANK2, SNCA, SOD1, UBQLN2	26
Cell Morphology, Cellular Assembly and Organization, Cellular Development, Cellular Function and Maintenance, Cellular Growth and Proliferation, Nervous System Development and Function, Organismal Development, Tissue Development	neuritogenesis	Neuritogenesis	6.83e-16	ADAM10, Akt, Ampa Receptor, AMPK, ANK3, Ap1, APP, AR, BAIAP2, BCL2, CACNA1A, CaMKII, CAMSAP1, CRK, DPYSL3, DPYSL5, EIF4EBP1, ERK1/2, GRIN1, GSK3B, HTT, LRP8, LRRC7, MARK1, MFN2, MTOR, NTRK3, PDIA3, PI3K (complex), Pkc(s), RAB11A, Rab5, RELN, RPS6KB1, Secretase gamma, SHANK2, SNCA, SOD1, SRC (family), UBQLN2	40
Cell Morphology, Cellular Assembly and Organization, Cellular Function and Maintenance	formation	Formation of cellular protrusions	4.48e-14	ADAM10, Akt, Ampa Receptor, AMPK, ANK3, Ap1, APP, AR, ARFIP2, BAIAP2, BCL2, CACNA1A, CaMKII, CAMSAP1, CD3, Collagen type I (complex), CRK, DPYSL3, DPYSL5, EIF4EBP1, ERK1/2, GRIN1, GSK3B, HTT, INSR, Insulin, LDL, LRP8, LRRC7, MARK1, MFN2, MTOR, NTRK3, PDIA3, PI3K (complex), PI3K (family), Pkc(s), RAB11A, Rab5, RAC2, RELN, RPS6KB1, Secretase gamma, SHANK2, SNCA, SOD1, SRC (family), TP73, UBQLN2, Ve…	50
Cell Morphology, Cellular Development	branching	Branching of cells	3.04e-14	ADAM10, Akt, Ampa Receptor, AMPK, APP, BCL2, CACNA1A, CaMKII, CRK, DPYSL3, DPYSL5, EIF4EBP1, ERK1/2, GRIN1, GSK3B, HTT, LRRC7, MFN2, MTOR, NTRK3, PDIA3, PI3K (family), Pkc(s), RELN, RPS6KB1, SARS1, Secretase gamma, SHANK2, SNCA, SOD1, UBQLN2, Vegf	32
Cell Morphology, Cellular Function and Maintenance	autophagy	Autophagy	7.18e-18	Akt, AMPK, APP, BAIAP2, BAX, BCL2, CASP8, CEBPB, EIF4EBP1, ERK1/2, GSK3B, HTT, Insulin, IRS1, Mff, MFN2, MTOR, MTORC1, NUPR1, PI3K (complex), PI3K (family), PRKCD, PRKN, PSMB5, RAB11A, Rab5, RICTOR, RPS6KB1, SERPINA1, SNCA, SOD1, SQSTM1, SREBF2, TOMM20, TOMM40, TOMM70, TP73, TRAF2, UBQLN2, UQCRC2	40
Cell Morphology, Cellular Function and Maintenance	autophagy	Autophagy of cells	1.16e-14	Akt, AMPK, APP, BAIAP2, BAX, BCL2, CEBPB, EIF4EBP1, ERK1/2, GSK3B, HTT, Insulin, MFN2, MTOR, MTORC1, NUPR1, PI3K (complex), PI3K (family), PRKCD, PRKN, Rab5, RICTOR, RPS6KB1, SERPINA1, SNCA, SOD1, SQSTM1, SREBF2, TOMM20, TOMM40, TOMM70, TP73, TRAF2	33
Cell Morphology, Cellular Function and Maintenance	transmembrane potential	Transmembrane potential	1.33e-14	Akt, APP, AR, BAX, BCL2, CACNA1A, CASP8, CD3, CNIH3, GLRB, GPD2, GRIN1, HTT, Insulin, IRS1, KCNMA1, LONP1, MFN2, MTOR, NOL3, PI3K (complex), Pkc(s), PRKCD, PRKN, SLC1A6, SNCA, SOD1, TCR, TP73	29
Cell Morphology, Glomerular Injury, Organ Morphology, Organismal Development, Organismal Injury and Abnormalities, Renal and Urological Disease, Renal and Urological System Development and Function	effacement	Effacement of pedicels	0.139	BCL2	1
Cell Morphology, Nervous System Development and Function, Neurological Disease, Tissue Morphology	abnormal morphology	Abnormal morphology of neurons	6.43e-14	Ampa Receptor, AMPK, APP, AR, BAX, BCL2, CACNA1A, CASP8, CEBPB, GRIA1, GRIN1, GSK3B, HTT, IL13, LRP8, MAOB, NTRK3, PI3K (complex), PRKN, RPS6KB1, SCN1B, SHANK2, SNCA, SNPH, SOD1, TP73, UBQLN2, UNC13A	28
Cell Morphology, Nervous System Development and Function, Tissue Morphology	morphology	Morphology of dendrites	4.87e-12	ADAM10, Ampa Receptor, AMPK, APP, AR, CACNA1A, DPYSL5, GRIA1, GRIN1, GSK3B, HTT, LRRC7, RICTOR, RPS6KB1, SHANK2, TP73	16
Cell Morphology, Nervous System Development and Function, Tissue Morphology	morphology	Morphology of neurites	1.02e-13	ADAM10, Ampa Receptor, AMPK, APP, AR, CACNA1A, DPYSL3, DPYSL5, GRIA1, GRIN1, GSK3B, HTT, LRRC7, MFN2, MT-ND6, PI3K (complex), RICTOR, RPS6KB1, SCN1B, SHANK2, SNCA, SOD1, TP73	23
Cell Morphology, Nervous System Development and Function, Tissue Morphology	morphology	Morphology of neurons	2.83e-21	ADAM10, ADCYAP1R1, Ampa Receptor, AMPK, APP, AR, BAIAP2, BAX, BCL2, CACNA1A, CACNA2D3, CASP8, CEBPB, DPYSL3, DPYSL5, GRIA1, GRIN1, GSK3B, HTT, IL13, LRP8, LRRC7, MAOB, MFN2, MT-ND6, MTOR, NTRK3, PI3K (complex), PRKN, RICTOR, RPS6KB1, SCN1B, SHANK2, SNCA, SNPH, SOD1, TP73, UBQLN2, UNC13A	39
Cell Morphology, Nervous System Development and Function, Tissue Morphology	size	Size of neurons	1.05e-12	APP, AR, BAIAP2, BAX, CACNA2D3, DPYSL3, DPYSL5, HTT, MTOR, RICTOR, SNCA, SOD1	12
Cell-To-Cell Signaling and Interaction	activation	Activation of cells	7.76e-15	ADAM10, Akt, AMPK, ANK3, Ap1, APOA1, APP, BAX, BCL2, CACNA1A, CASP8, CD3, CEBPB, Collagen type I (complex), ERK1/2, GAD2, GPAM, GPX1, GRIA1, GRIA2, HSP90B1, HTT, IL13, INSR, Insulin, ITPR3, KCNA4, KCNMA1, LDL, MAOB, MFN2, MT-CYB, MT-ND6, MTOR, PFKFB3, PI3K (complex), PI3K (family), Pkc(s), PRKCD, PSME1, RASGRP1, RBP4, RICTOR, SCN1B, SERPINA1, SNCA, SOD1, SQSTM1, SRC (family), TCR, TOMM40, TP73, T…	54
Cell-To-Cell Signaling and Interaction	synaptic depression	Synaptic depression	3.36e-15	Ampa Receptor, APP, BAX, CACNA1A, DPYSL5, ERK1/2, GRIA1, GRIA2, GRIN1, GRIN2B, HTT, KCNMA1, LRRC7, MTOR, Pkc(s), RPS6KB1, SHANK2, UBQLN2, UNC13A	19
Cell-To-Cell Signaling and Interaction, Nervous System Development and Function	long term synaptic depression	Long term synaptic depression	1.35e-13	Ampa Receptor, APP, BAX, CACNA1A, DPYSL5, ERK1/2, GRIA1, GRIA2, GRIN1, GRIN2B, HTT, LRRC7, MTOR, Pkc(s), RPS6KB1, SHANK2, UBQLN2	17
Cell-To-Cell Signaling and Interaction, Nervous System Development and Function	long term synaptic depression	Long term synaptic depression of hippocampus	1.59e-13	Ampa Receptor, APP, BAX, GRIA2, GRIN1, GRIN2B, HTT, LRRC7, MTOR, Pkc(s), RPS6KB1, UBQLN2	12
Cell-To-Cell Signaling and Interaction, Nervous System Development and Function	long term synaptic depression	Long term synaptic depression of neurons	7.62e-13	Ampa Receptor, APP, BAX, CACNA1A, DPYSL5, ERK1/2, GRIA1, GRIA2, GRIN1, GRIN2B, HTT, LRRC7, MTOR, Pkc(s), SHANK2	15
Cell-To-Cell Signaling and Interaction, Nervous System Development and Function	long term synaptic depression	Long term synaptic depression of synapse	1.13e-13	Ampa Receptor, APP, CACNA1A, DPYSL5, ERK1/2, GRIA1, GRIA2, GRIN1, GRIN2B, HTT, LRRC7, MTOR, Pkc(s), SHANK2	14
Cell-To-Cell Signaling and Interaction, Nervous System Development and Function	long-term potentiation	Long-term potentiation	2.13e-15	ADCYAP1R1, Ampa Receptor, APP, BAIAP2, CACNA1A, CaMKII, ERK1/2, GRIA1, GRIA2, GRIN1, GRIN2B, GSK3B, HTT, ITPR3, KCNA4, LRP8, NTRK3, PI3K (complex), Pkc(s), RELN, SHANK2, SLC1A1, SNCA, SOD1, UBQLN2, UNC13A, Vegf	27
Cell-To-Cell Signaling and Interaction, Nervous System Development and Function	long-term potentiation	Long-term potentiation of brain	3.99e-12	ADCYAP1R1, APP, CaMKII, ERK1/2, GRIA1, GRIA2, GRIN1, GRIN2B, GSK3B, HTT, KCNA4, LRP8, PI3K (complex), Pkc(s), RELN, SLC1A1, SNCA, UBQLN2, Vegf	19
Cell-To-Cell Signaling and Interaction, Nervous System Development and Function	neurotransmission	Neurotransmission	1.05e-24	Akt, Ampa Receptor, ANK3, APP, BAIAP2, CACNA1A, CACNA2D3, CaMKII, CD3, CNIH3, ERK1/2, GAD2, GLRA2, GLRB, GRIA, GRIA1, GRIA2, GRIN1, GRIN2B, HTT, Insulin, KCNJ6, KCNMA1, LRP8, MAOB, NR3C1, PDE4A, Pkc(s), PRKN, RELN, RICTOR, SCN1B, SCN2B, SCN5A, SHANK2, SLC1A1, SLC1A6, SNCA, SNPH, SRC (family), TUBB2B, UNC13A	42
Cell-To-Cell Signaling and Interaction, Nervous System Development and Function	synaptic transmission	Synaptic transmission	3.02e-23	Akt, Ampa Receptor, APP, BAIAP2, CACNA1A, CACNA2D3, CaMKII, CD3, CNIH3, GAD2, GLRA2, GLRB, GRIA1, GRIA2, GRIN1, GRIN2B, HTT, Insulin, KCNJ6, KCNMA1, LRP8, NR3C1, PDE4A, Pkc(s), PRKN, RELN, RICTOR, SCN2B, SHANK2, SLC1A1, SLC1A6, SNCA, SNPH, SRC (family), TUBB2B, UNC13A	36
Cellular Assembly and Organization, Cellular Compromise	formation	Formation of cellular inclusion bodies	8.95e-13	APP, AR, BCL2, CACNA1A, GSK3B, HTT, PRKN, SERPINA1, SNCA, SOD1, SQSTM1, UBQLN2	12
Cellular Assembly and Organization, Cellular Function and Maintenance	function	Function of mitochondria	4.62e-13	APP, BCL2, GPX1, HTT, IRS1, MFN2, PRKCD, PRKN, SNCA, SNPH, SOD1, SQSTM1	12
Cellular Assembly and Organization, Cellular Function and Maintenance	organization	Microtubule dynamics	1.44e-15	ADAM10, Akt, Ampa Receptor, AMPK, ANK3, Ap1, APP, AR, ARFIP2, BAIAP2, BAX, BCL2, CACNA1A, CaMKII, CAMSAP1, CD3, Collagen type I (complex), CRK, DPYSL3, DPYSL5, EIF4EBP1, ERK1/2, GRIN1, GRIN2B, GSK3B, HTT, INSR, Insulin, LDL, LRP8, LRRC7, MARK1, MFN2, MT-ND6, MTOR, MTORC1, NTRK3, OLFM1, PDIA3, PI3K (complex), PI3K (family), Pkc(s), PRKCD, PRKN, RAB11A, Rab5, RAC2, RELN, RPS6KB1, SCN1B, Secretase g…	59
Cellular Assembly and Organization, Cellular Function and Maintenance	organization	Organization of cytoplasm	1.43e-16	ADAM10, Akt, Ampa Receptor, AMPK, ANK3, Ap1, APP, AR, ARFIP2, BAIAP2, BAX, BCL2, CACNA1A, CaMKII, CAMSAP1, CD3, Collagen type I (complex), CRK, DPYSL3, DPYSL5, EIF4EBP1, ERK1/2, GRIN1, GRIN2B, GSK3B, HTT, INSR, Insulin, LDL, LONP1, LRP8, LRRC7, Marcks, MARK1, MFN2, MT-ND6, MTOR, MTORC1, NSFL1C, NTRK3, OLFM1, PDIA3, PI3K (complex), PI3K (family), Pkc(s), PRKCD, PRKN, RAB11A, Rab5, RAC2, RALBP1, RE…	65
Cellular Assembly and Organization, Cellular Function and Maintenance	organization	Organization of cytoskeleton	9.84e-16	ADAM10, Akt, Ampa Receptor, AMPK, ANK3, Ap1, APP, AR, ARFIP2, BAIAP2, BAX, BCL2, CACNA1A, CaMKII, CAMSAP1, CD3, Collagen type I (complex), CRK, DPYSL3, DPYSL5, EIF4EBP1, ERK1/2, GRIN1, GRIN2B, GSK3B, HTT, INSR, Insulin, LDL, LRP8, LRRC7, Marcks, MARK1, MFN2, MT-ND6, MTOR, MTORC1, NTRK3, OLFM1, PDIA3, PI3K (complex), PI3K (family), Pkc(s), PRKCD, PRKN, RAB11A, Rab5, RAC2, RALBP1, RELN, RICTOR, RPS…	62
Cellular Assembly and Organization, Cellular Function and Maintenance, Nervous System Development and Function, Tissue Morphology	quantity	Quantity of axons	4.77e-12	AR, BAX, BCL2, GSK3B, HTT, MT-ND6, MTORC1, NTRK3, SOD1, UBQLN2	10
Cellular Compromise	degeneration	Degeneration of cells	2.21e-17	Akt, ANK3, APP, AR, BAX, BCL2, CACNA1A, CASP8, DPYSL3, ERK1/2, GPX1, GRIA2, GRIN1, GRIN2B, GSK3B, HTT, INSR, KCNJ6, KCNMA1, LRP8, MFN2, NTRK3, PFKM, Pkc(s), PRKN, SLC1A1, SNCA, SOD1, TP73, Vegf	30
Cellular Development, Cellular Growth and Proliferation, Digestive System Development and Function, Hepatic System Development and Function, Liver Proliferation, Organ Development	proliferation	Proliferation of liver cells	0.0164	Akt, AMPK, BCL2, CaMKII, CEBPB, Collagen type I (complex), ERK1/2, GSK3B, INSR, Insulin, PI3K (complex), RPS6KB1, Vegf	13
Cellular Development, Cellular Growth and Proliferation, Digestive System Development and Function, Hepatic System Development and Function, Liver Proliferation, Organ Development, Tissue Development	proliferation	Proliferation of hepatocytes	0.00518	Akt, AMPK, BCL2, CEBPB, Collagen type I (complex), GSK3B, INSR, Insulin, RPS6KB1, Vegf	10
Cellular Development, Cellular Growth and Proliferation, Nervous System Development and Function, Tissue Development	development	Development of neurons	6.58e-18	ADAM10, Akt, Ampa Receptor, AMPK, ANK3, Ap1, APP, AR, BAIAP2, BCL2, CACNA1A, CaMKII, CAMSAP1, COL4A1, CRK, DPYSL3, DPYSL5, EIF4EBP1, ERK1/2, GRIA1, GRIN1, GSK3B, HTT, KCNJ6, LRP8, LRRC7, MARK1, MFN2, mir-1, MTOR, NTRK3, PDIA3, PI3K (complex), Pkc(s), RAB11A, Rab5, RELN, RPS6KB1, Secretase gamma, SHANK2, SNCA, SOD1, SRC (family), TP73, UBQLN2, UNC13A	46
Cellular Development, Cellular Growth and Proliferation, Nervous System Development and Function, Tissue Development	growth	Growth of neurites	1.04e-12	ADAM10, Akt, Ampa Receptor, AMPK, APP, AR, BAIAP2, BAX, BCL2, CaMKII, CRK, DPYSL3, DPYSL5, EIF4EBP1, ERK1/2, GSK3B, HTT, Insulin, MTOR, NTRK3, PDE4A, PDIA3, PI3K (complex), Pkc(s), PRKCD, RAB11A, RELN, SCN1B, SNPH, SOD1, TP73	31
Cellular Development, Cellular Growth and Proliferation, Nervous System Development and Function, Tissue Development	outgrowth	Outgrowth of neurites	1.05e-12	ADAM10, Akt, APP, AR, BAIAP2, BAX, BCL2, CaMKII, CRK, DPYSL3, DPYSL5, ERK1/2, GSK3B, HTT, Insulin, MTOR, NTRK3, PDE4A, PDIA3, PI3K (complex), Pkc(s), PRKCD, RAB11A, RELN, SCN1B, SOD1, TP73	27
Cellular Development, Cellular Growth and Proliferation, Nervous System Development and Function, Tissue Development	proliferation	Proliferation of neuronal cells	3.88e-12	ADAM10, ADCYAP1R1, Akt, Ampa Receptor, AMPK, APP, AR, BAIAP2, BAX, BCL2, CaMKII, CRK, DPYSL3, DPYSL5, EIF4EBP1, ERK1/2, GSK3B, HTT, Insulin, MTOR, NTRK3, PDE4A, PDIA3, PI3K (complex), Pkc(s), PRKCD, RAB11A, RELN, SCN1B, SNPH, SOD1, TP73, Vegf	33
Cellular Development, Cellular Growth and Proliferation, Organ Development, Renal Proliferation, Renal and Urological System Development and Function	proliferation	Proliferation of glomerular cells	0.345	AKR1B1, LDL, PI3K (complex), Vegf	4
Cellular Development, Cellular Growth and Proliferation, Organ Development, Renal Proliferation, Renal and Urological System Development and Function	proliferation	Proliferation of kidney cells	0.113	AKR1B1, BCL2, LDL, PI3K (complex), Vegf	5
Cellular Development, Cellular Growth and Proliferation, Organ Development, Renal Proliferation, Renal and Urological System Development and Function	proliferation	Proliferation of mesangial cells	0.299	AKR1B1, LDL, PI3K (complex)	3
Cellular Development, Cellular Growth and Proliferation, Renal Proliferation, Renal and Urological System Development and Function	cell proliferation	Cell proliferation of kidney cell lines	0.000288	Akt, AMPK, BCL2, CEBPB, Collagen type I (complex), CRK, EIF4EBP1, ERK1/2, MTOR, PFKFB3, SLC36A1	11
Cellular Function and Maintenance	homeostasis	Cellular homeostasis	1.32e-24	ADAM10, AKR1B1, Akt, Ampa Receptor, AMPK, Ap1, APOA1, APP, AR, BAIAP2, BAX, BCL2, CACNA1A, CACNA1E, CaMKII, CASP8, CD3, CEBPB, CNIH3, COL4A1, Collagen type I (complex), EIF4EBP1, ERK1/2, GLRB, GPD2, GRIA, GRIN1, GRIN2B, GSK3B, HSP90B1, HTT, IL13, INSR, Insulin, IRS1, ITPR3, KCNMA1, LONP1, Mff, MFN2, MTOR, MTORC1, NOL3, NR3C1, NUPR1, PFKM, PI3K (complex), PI3K (family), Pkc(s), PRDX2, PRKCD, PRKN,…	80
Cellular Growth and Proliferation	outgrowth	Outgrowth of cells	1.52e-12	ADAM10, Akt, APP, AR, BAIAP2, BAX, BCL2, CaMKII, CRK, DPYSL3, DPYSL5, ERK1/2, GSK3B, HTT, Insulin, MTOR, NTRK3, PDE4A, PDIA3, PI3K (complex), Pkc(s), PRKCD, RAB11A, RELN, SCN1B, SNCA, SOD1, TP73	28
Cellular Movement	cell movement	Cell movement	3.42e-16	ADAM10, ADCYAP1R1, AHSG, AKR1B1, Akt, Ampa Receptor, AMPK, Ap1, APOA1, APP, AR, BAIAP2, BAX, BCAM, BCL2, CACNA1E, CaMKII, CAMSAP1, CASP8, CD3, CEBPB, COL4A1, Collagen type I (complex), CRK, DPYSL3, EIF4EBP1, ERK1/2, GLRB, GRIA2, GSK3B, HSP90B1, HTT, IL13, INSR, Insulin, IRS1, KCNMA1, LDL, LRP8, MARK1, MFN2, mir-1, MTOR, MTORC1, NR3C1, NRDC, NTRK3, NUPR1, PDIA3, PI3K (complex), PI3K (family), Pka …	82
Cellular Movement	invasion	Invasion of cells	2.16e-12	ADAM10, AHSG, Akt, Ampa Receptor, ANK3, APP, AR, BAX, BCL2, CEBPB, Collagen type I (complex), CRK, DPYSL3, EIF4EBP1, ERK1/2, GLRB, GSK3B, HSP90B1, IL13, Insulin, IRS1, KCNMA1, MFN2, mir-1, MTOR, MTORC1, NOL3, NONO, NTRK3, NUPR1, PI3K (complex), PI3K (family), Pkc(s), PPP2R2A, PRKCD, PTGES3, RALBP1, RELN, RICTOR, RPS6KB1, SCN5A, Secretase gamma, SERPINA1, SQSTM1, SRC (family), TP73, Vegf	47
Cellular Movement	migration	Migration of cells	1.02e-12	ADAM10, ADCYAP1R1, AHSG, Akt, Ampa Receptor, AMPK, APOA1, APP, AR, BAX, BCAM, BCL2, CaMKII, CAMSAP1, CASP8, CD3, CEBPB, COL4A1, Collagen type I (complex), CRK, DPYSL3, EIF4EBP1, ERK1/2, GLRB, GRIA2, GSK3B, HSP90B1, HTT, IL13, INSR, Insulin, IRS1, KCNMA1, LDL, LRP8, MARK1, MFN2, mir-1, MTOR, MTORC1, NR3C1, NRDC, NTRK3, NUPR1, PI3K (complex), PI3K (family), Pkc(s), PPP2R2A, PRDX2, PRKCD, PRKN, Rab5…	71
Connective Tissue Disorders, Glomerular Injury, Immunological Disease, Inflammatory Disease, Inflammatory Response, Organismal Injury and Abnormalities, Renal Inflammation, Renal Nephritis, Renal and Urological Disease, Skeletal and Muscular Disorders	systemic lupus erythematosus nephritis class III	Systemic lupus erythematosus nephritis class III	0.0387	NR3C1	1
Connective Tissue Disorders, Glomerular Injury, Immunological Disease, Inflammatory Disease, Inflammatory Response, Organismal Injury and Abnormalities, Renal Inflammation, Renal Nephritis, Renal and Urological Disease, Skeletal and Muscular Disorders	systemic lupus erythematosus nephritis class V	Systemic lupus erythematosus nephritis class V	0.0349	NR3C1	1
Connective Tissue Disorders, Inflammatory Disease, Inflammatory Response, Neurological Disease, Organismal Injury and Abnormalities, Skeletal and Muscular Disorders	cervical spondylotic myelopathy	Cervical spondylotic myelopathy	1e-13	CACNA1A, CACNA2D3, SCN1B, SCN2B, SCN4A, SCN5A, SLC1A1, SLC1A6	8
Connective Tissue Disorders, Inflammatory Disease, Inflammatory Response, Organismal Injury and Abnormalities, Skeletal and Muscular Disorders	inflammation	Inflammation of joint	5.69e-12	ADAM10, AHSG, Ap1, APOA1, AR, CACNA1A, CACNA2D3, CASP8, CEBPB, ERK1/2, FDPS, HSP90B1, HTT, IL13, IRS1, ITPR3, KAZN, LDHB, MTOR, NONO, NR3C1, PDE4A, PDIA3, PRDX2, RBP4, RMDN3, SCN1B, SCN2B, SCN4A, SCN5A, SLC1A1, SLC1A6, SNCA, UQCRC2, Vegf	35
Connective Tissue Disorders, Inflammatory Disease, Organismal Injury and Abnormalities, Skeletal and Muscular Disorders	rheumatic disease	Rheumatic Disease	1.1e-13	ADAM10, AHSG, Ap1, APOA1, AR, BAX, BCL2, CACNA1A, CACNA2D3, CASP8, CEBPB, ERK1/2, FDPS, HSP90B1, HTT, IL13, IRS1, ITPR3, KAZN, LDHB, mir-1, MT-ATP8, MT-CYB, MTOR, NONO, NR3C1, PDE4A, PDIA3, PRDX2, RAC2, RBP4, RMDN3, SCN1B, SCN2B, SCN4A, SCN5A, Secretase gamma, SLC1A1, SLC1A6, SNCA, UQCRC2, Vegf, WARS1	43
Connective Tissue Disorders, Organismal Injury and Abnormalities, Skeletal and Muscular Disorders	non-traumatic arthropathy	Non-traumatic arthropathy	1.03e-12	ADAM10, AHSG, Ap1, APOA1, AR, CACNA1A, CACNA2D3, CEBPB, ERK1/2, FDPS, HSP90B1, IL13, IRS1, ITPR3, KAZN, LDHB, MTOR, NONO, NR3C1, PDE4A, PDIA3, PRDX2, RBP4, RMDN3, SCN1B, SCN2B, SCN4A, SCN5A, SLC1A1, SLC1A6, SNCA, UQCRC2, Vegf	33
Degeneration of liver, Gastrointestinal Disease, Hepatic System Disease, Organismal Injury and Abnormalities	degeneration	Degeneration of liver	0.179	GSK3B	1
Dermatological Diseases and Conditions, Organismal Injury and Abnormalities	skin lesion	Skin lesion	8.5e-18	ADAM10, ADCYAP1R1, ADH7, AHSG, AKR1B1, ANK3, Ap1, APOA1, APP, AR, BAX, BCAM, BCL2, BUB1, CACNA1A, CACNA1E, CACNA2D3, CAMSAP1, CASP8, CCNL2, CD3, CEBPB, CNIH3, COL4A1, DPYSL3, DPYSL5, ERK1/2, GAD2, GGA1, GGA3, GLRA2, GLRB, GNG7, GPAM, GPX1, GRIA1, GRIA2, GRIN1, GRIN2B, GSK3B, HSP90B1, HTT, IL13, INSR, IRS1, ITM2C, ITPR3, KAZN, KCNA4, KCNJ6, KCNMA1, LDHB, LDL, LONP1, LRRC7, LTA4H, MAOB, MARK1, MDH1…	107
Developmental Disorder	autism or intellectual disability	Autism or intellectual disability	1.35e-12	AHSG, ANK3, BCL2, CACNA1A, GAD2, GRIA1, GRIN1, GRIN2B, KCNJ6, KCNMA1, LRRC7, MTOR, NONO, PDIA3, RELN, SCN1B, SCN2B, SCN4A, SCN5A, SERPINA1, SHANK2, SLC1A1, SLC1A6, TUBB2B, UNC13A	25
Developmental Disorder	autism spectrum disorder or intellectual disability	Autism spectrum disorder or intellectual disability	8.56e-13	AHSG, ANK3, APP, BCL2, CACNA1A, GAD2, GRIA1, GRIA2, GRIN1, GRIN2B, KCNJ6, KCNMA1, LRRC7, MTOR, MTORC1, NONO, PDIA3, RELN, SCN1B, SCN2B, SCN4A, SCN5A, SERPINA1, SHANK2, SLC1A1, SLC1A6, TUBB2B, UNC13A	28
Developmental Disorder, Gastrointestinal Disease, Hepatic System Disease, Hereditary Disorder, Inflammatory Disease, Liver Cirrhosis, Liver Fibrosis, Metabolic Disease, Organismal Injury and Abnormalities, Respiratory Disease	alpha-1 antitrypsin deficiency related emphysema-cirrhosis	Alpha-1 antitrypsin deficiency related emphysema-cirrhosis	0.00394	SERPINA1	1
Developmental Disorder, Neurological Disease, Organismal Injury and Abnormalities	mental retardation	Mental retardation	2.54e-12	AHSG, ANK3, BCL2, CACNA1A, GRIA1, GRIN1, GRIN2B, KCNJ6, KCNMA1, LRRC7, MTOR, NONO, PDIA3, RELN, SCN1B, SCN2B, SCN4A, SCN5A, SERPINA1, SHANK2, SLC1A1, SLC1A6, TUBB2B, UNC13A	24
Developmental Disorder, Organismal Injury and Abnormalities, Renal Hypoplasia, Renal and Urological Disease	hypoplasia	Hypoplasia of kidney	0.0338	BAX, BCL2	2
Digestive System Development and Function, Gastrointestinal Disease, Hepatic System Development and Function, Hepatic System Disease, Immunological Disease, Inflammatory Disease, Inflammatory Response, Liver Inflammation/Hepatitis, Organ Development, Organismal Injury and Abnormalities	chronic autoimmune hepatitis	Chronic autoimmune hepatitis	0.133	NR3C1	1
Digestive System Development and Function, Gastrointestinal Disease, Hepatic System Development and Function, Hepatic System Disease, Infectious Diseases, Inflammatory Disease, Inflammatory Response, Liver Inflammation/Hepatitis, Organ Development, Organismal Injury and Abnormalities	chronic hepatitis B	Chronic hepatitis B	0.00532	HSP90B1, NR3C1, TP73	3
Digestive System Development and Function, Gastrointestinal Disease, Hepatic System Development and Function, Hepatic System Disease, Infectious Diseases, Inflammatory Disease, Inflammatory Response, Liver Inflammation/Hepatitis, Organ Development, Organismal Injury and Abnormalities	chronic hepatitis C	Chronic hepatitis C	0.137	INSR, PRKN	2
Digestive System Development and Function, Gastrointestinal Disease, Hepatic System Development and Function, Hepatic System Disease, Infectious Diseases, Inflammatory Disease, Inflammatory Response, Liver Inflammation/Hepatitis, Organ Development, Organismal Injury and Abnormalities	chronic viral hepatitis	Chronic viral hepatitis	0.00242	HSP90B1, INSR, NR3C1, PRKN, TP73	5
Digestive System Development and Function, Gastrointestinal Disease, Hepatic System Development and Function, Hepatic System Disease, Infectious Diseases, Inflammatory Disease, Inflammatory Response, Liver Inflammation/Hepatitis, Organ Development, Organismal Injury and Abnormalities	infection	Infection by Hepatitis C virus	0.104	INSR, MTOR, MTORC1, PRKN	4
Digestive System Development and Function, Gastrointestinal Disease, Hepatic System Development and Function, Hepatic System Disease, Infectious Diseases, Inflammatory Disease, Inflammatory Response, Liver Inflammation/Hepatitis, Organ Development, Organismal Injury and Abnormalities	viral hepatitis	Viral hepatitis	0.00752	HSP90B1, INSR, MTOR, MTORC1, NR3C1, PRKN, TP73	7
Digestive System Development and Function, Gastrointestinal Disease, Hepatic System Development and Function, Hepatic System Disease, Inflammatory Disease, Inflammatory Response, Liver Inflammation/Hepatitis, Liver Steatosis, Metabolic Disease, Organ Development, Organismal Injury and Abnormalities	nonalcoholic steatohepatitis	Nonalcoholic steatohepatitis	0.01	KAZN, PDE4A, TKT	3
Digestive System Development and Function, Gastrointestinal Disease, Hepatic System Development and Function, Hepatic System Disease, Inflammatory Disease, Inflammatory Response, Liver Inflammation/Hepatitis, Liver Steatosis, Metabolic Disease, Organ Development, Organismal Injury and Abnormalities	steatohepatitis	Steatohepatitis	0.00354	KAZN, PDE4A, SOD1, TKT	4
Digestive System Development and Function, Gastrointestinal Disease, Hepatic System Development and Function, Hepatic System Disease, Inflammatory Disease, Inflammatory Response, Liver Inflammation/Hepatitis, Organ Development, Organismal Injury and Abnormalities, Psychological Disorders	acute alcoholic hepatitis	Acute alcoholic hepatitis	0.0976	PDE4A	1
Digestive System Development and Function, Gastrointestinal Disease, Hepatic System Development and Function, Hepatic System Disease, Inflammatory Disease, Inflammatory Response, Liver Inflammation/Hepatitis, Organ Development, Organismal Injury and Abnormalities, Psychological Disorders	alcoholic hepatitis	Severe alcoholic hepatitis	0.00752	NR3C1, PDE4A	2
Digestive System Development and Function, Gastrointestinal Disease, Hepatic System Development and Function, Hepatic System Disease, Inflammatory Disease, Inflammatory Response, Liver Inflammation/Hepatitis, Organ Development, Organismal Injury and Abnormalities	inflammation	Inflammation of liver	0.00109	APOA1, HSP90B1, INSR, KAZN, MTOR, MTORC1, NR3C1, PDE4A, PRKN, SOD1, TKT, TP73	12
Digestive System Development and Function, Gastrointestinal Disease, Hepatic System Development and Function, Hepatic System Disease, Liver Enlargement, Organ Morphology, Organismal Development, Organismal Injury and Abnormalities	hepatomegaly	Hepatomegaly	0.419	INSR	1
Digestive System Development and Function, Hepatic System Development and Function, Liver Proliferation, Organ Development	proliferation	Proliferation of liver	0.000426	CEBPB, TKT	2
Digestive System Development and Function, Hepatic System Development and Function, Liver Regeneration, Organ Morphology	regeneration	Liver Regeneration	0.0863	CASP8, CEBPB	2
Dysfunction of liver, Gastrointestinal Disease, Hepatic System Disease, Organismal Injury and Abnormalities	dysfunction	Dysfunction of liver	0.101	HTT	1
Endocrine System Disorders, Gastrointestinal Disease, Metabolic Disease, Organismal Injury and Abnormalities	diabetes mellitus	Diabetes mellitus	2.52e-19	AHSG, AKR1B1, APOA1, AR, BAX, BCL2, BDH1, CACNA1A, CACNA2D3, CASP8, COL4A1, Cytochrome bc1, DPYSL3, EIF4EBP1, ERK1/2, GAD2, GPD2, GRIN1, GRIN2B, GSK3B, HTT, IL13, INSR, Insulin, IRS1, ITPR3, KCNA4, KCNJ6, KCNMA1, LRP8, MAOB, mir-1, Mitochondrial complex 1, MTOR, NR3C1, PDE4A, PFKFB3, Pka catalytic subunit, PRKCD, PSMB5, PSMD14, PSMD8, RAC2, RBP4, RPS6KB1, SCN1B, SCN5A, SERPINA1, SNCA, SOD1, SQSTM…	54
Endocrine System Disorders, Gastrointestinal Disease, Metabolic Disease, Organismal Injury and Abnormalities	non-insulin-dependent diabetes mellitus	Non-insulin-dependent diabetes mellitus	1.99e-12	AR, BAX, CASP8, GPD2, HTT, INSR, Insulin, IRS1, KCNJ6, MAOB, mir-1, NR3C1, PFKFB3, PRKCD, PSMB5, PSMD14, PSMD8, RAC2, RBP4, SCN5A, SERPINA1, SNCA, SQSTM1, SREBF2, Vegf	25
Free Radical Scavenging	metabolism	Metabolism of reactive oxygen species	2.79e-16	AKR1B1, Akt, Ampa Receptor, AMPK, APOA1, APP, BAX, BCL2, CASP8, CD3, Collagen type I (complex), CYB5R1, Cytochrome bc1, ERK1/2, GPX1, GRIN1, HTT, IL13, INSR, Insulin, LDL, LONP1, MAOB, MFN2, Mitochondrial complex 1, MT-ND6, MTOR, MTORC1, NDUFS3, NOL3, PDE4A, PFKFB3, PI3K (complex), PI3K (family), Pkc(s), PRDX2, PRKCD, PRKN, RAC2, RBP4, RPS6KB1, SERPINA1, SHANK2, SLC1A1, SNCA, SOD1, SQSTM1, SRC (f…	54
Free Radical Scavenging	production	Production of reactive oxygen species	3.33e-13	AKR1B1, Akt, Ampa Receptor, AMPK, APP, BAX, BCL2, CASP8, CD3, Collagen type I (complex), CYB5R1, ERK1/2, GPX1, HTT, IL13, INSR, Insulin, LDL, LONP1, MAOB, MFN2, Mitochondrial complex 1, MT-ND6, MTOR, PDE4A, PFKFB3, PI3K (complex), PI3K (family), Pkc(s), PRDX2, PRKCD, RAC2, RBP4, RPS6KB1, SHANK2, SNCA, SOD1, SQSTM1, SRC (family), TP73, TRAF2, Vegf	42
Free Radical Scavenging	synthesis	Synthesis of reactive oxygen species	4.94e-15	AKR1B1, Akt, Ampa Receptor, AMPK, APOA1, APP, BAX, BCL2, CASP8, CD3, Collagen type I (complex), CYB5R1, Cytochrome bc1, ERK1/2, GPX1, GRIN1, HTT, IL13, INSR, Insulin, LDL, LONP1, MAOB, MFN2, Mitochondrial complex 1, MT-ND6, MTOR, MTORC1, NOL3, PDE4A, PFKFB3, PI3K (complex), PI3K (family), Pkc(s), PRDX2, PRKCD, PRKN, RAC2, RBP4, RPS6KB1, SERPINA1, SHANK2, SNCA, SOD1, SQSTM1, SRC (family), SREBF2, …	52
Gastrointestinal Disease, Hepatic System Disease, Inflammatory Disease, Liver Cirrhosis, Liver Fibrosis, Organismal Injury and Abnormalities	primary biliary cirrhosis	Early stage primary biliary cirrhosis	0.0273	SREBF2	1
Gastrointestinal Disease, Hepatic System Disease, Inflammatory Disease, Liver Cirrhosis, Liver Fibrosis, Organismal Injury and Abnormalities	primary biliary cirrhosis	Primary biliary cirrhosis	0.0155	IL13, LDL, NR3C1, SREBF2	4
Gastrointestinal Disease, Hepatic System Disease, Liver Cholestasis	cholestasis	Cholestasis	0.531	APOA1, ERK1/2	2
Gastrointestinal Disease, Hepatic System Disease, Liver Cirrhosis, Liver Fibrosis, Organismal Injury and Abnormalities	cirrhosis	Cirrhosis of liver	8.66e-05	APOA1, GRIN1, GRIN2B, IL13, LDL, NR3C1, SERPINA1, SREBF2, TP73	9
Gastrointestinal Disease, Hepatic System Disease, Liver Cirrhosis, Liver Fibrosis, Organismal Injury and Abnormalities	compensated cirrhosis	Compensated cirrhosis	0.076	APOA1	1
Gastrointestinal Disease, Hepatic System Disease, Liver Cirrhosis, Liver Fibrosis, Organismal Injury and Abnormalities	decompensated cirrhosis of liver	Decompensated cirrhosis of liver	0.065	APOA1	1
Gastrointestinal Disease, Hepatic System Disease, Liver Damage, Organismal Injury and Abnormalities	damage	Liver Damage	0.00188	APP, BAX, CASP8, NR3C1, PI3K (complex), PRKN, RASGRP1, SERPINA1, SOD1	9
Gastrointestinal Disease, Hepatic System Disease, Liver Damage, Organismal Injury and Abnormalities	hepatic injury	Hepatic injury	0.0365	CASP8, PI3K (complex), PRKN, SERPINA1, SOD1	5
Gastrointestinal Disease, Hepatic System Disease, Liver Damage, Organismal Injury and Abnormalities	hepatotoxicity	Hepatotoxicity	0.0899	RASGRP1, SERPINA1	2
Gastrointestinal Disease, Hepatic System Disease, Liver Damage, Organismal Injury and Abnormalities	histopathological change	Histopathological change of liver	0.0311	APP	1
Gastrointestinal Disease, Hepatic System Disease, Liver Failure, Organismal Injury and Abnormalities	failure	Failure of liver	0.36	MTOR	1
Gastrointestinal Disease, Hepatic System Disease, Liver Fibrosis, Organismal Injury and Abnormalities	fibrosis	Fibrosis of liver	0.000537	APOA1, CEBPB, Collagen type I (complex), GRIN1, GRIN2B, IL13, LDL, NR3C1, SERPINA1, SREBF2, TP73	11
Gastrointestinal Disease, Hepatic System Disease, Liver Steatosis, Metabolic Disease, Organismal Injury and Abnormalities	hepatic steatosis	Hepatic steatosis	0.000111	AMPK, AR, BAX, GPAM, GPD2, IL13, INSR, Insulin, KAZN, PDE4A, SERPINA1, SOD1, TKT	13
Gastrointestinal Disease, Hepatic System Disease, Liver Steatosis, Metabolic Disease, Organismal Injury and Abnormalities	hepatic steatosis	Severe hepatic steatosis	0.0311	AR	1
Gastrointestinal Disease, Hepatic System Disease, Liver Steatosis, Metabolic Disease, Organismal Injury and Abnormalities	microvesicular hepatic steatosis	Microvesicular hepatic steatosis	0.0021	BAX, GPAM, SOD1	3
Gastrointestinal Disease, Hepatic System Disease, Liver Steatosis, Metabolic Disease, Organismal Injury and Abnormalities	nonalcoholic fatty liver disease	Nonalcoholic fatty liver disease	0.0179	KAZN, PDE4A, SOD1, TKT	4
Gastrointestinal Disease, Hepatic System Disease, Organismal Injury and Abnormalities	liver lesion	Liver lesion	3.02e-15	ADAM10, AHSG, Akt, ANK3, Ap1, APOA1, APP, AR, BAX, BCL2, BDH1, BUB1, CACNA1A, CACNA1E, CACNA2D3, CAMSAP1, CASP8, CEBPB, COL4A1, Collagen type I (complex), DPYSL3, EIF4EBP1, ERK1/2, FDPS, GLRA2, GPAM, GPD2, GPX1, GRIA1, GRIA2, GRIN1, GRIN2B, GSK3B, HAGH, HSP90B1, HTT, IL13, INSR, Insulin, IRS1, ITPR3, KAZN, KCNA4, KCNJ6, KCNMA1, LDL, LONP1, LRP8, LRRC7, MAOB, MDH1, MFN2, mir-1, MT-CYB, MTOR, MTORC…	92
Gastrointestinal Disease, Organismal Injury and Abnormalities	gastric lesion	Gastric lesion	3.53e-12	ADAM10, AKR1B1, ANK3, APOA1, APP, AR, BAX, BCAM, BCL2, CACNA1A, CACNA1E, CACNA2D3, CASP8, CCNL2, CD3, CEBPB, COL4A1, DPYSL3, DPYSL5, GLRB, GNG7, GPD2, GRIA1, GRIA2, GRIN2B, GSK3B, HSP90B1, Insulin, IRS1, ITPR3, KCNA4, KCNMA1, LONP1, LRRC7, MFN2, MTOR, MTORC1, NONO, NR3C1, NRDC, NTRK3, OLFM1, PRKCD, PRKN, PSMA2, RABEP1, RELN, RICTOR, RTN2, SCN4A, SCN5A, SERPINA1, SHANK2, SLC1A6, SNPH, TP73, TRAF2,…	63
Glomerular Injury, Immunological Disease, Inflammatory Disease, Inflammatory Response, Organismal Injury and Abnormalities, Renal Inflammation, Renal Nephritis, Renal and Urological Disease	autoimmune glomerulonephritis	Autoimmune glomerulonephritis	0.0171	MTOR, NR3C1, PSMB5	3
Glomerular Injury, Immunological Disease, Inflammatory Disease, Inflammatory Response, Organismal Injury and Abnormalities, Renal Inflammation, Renal Nephritis, Renal and Urological Disease	idiopathic membranous nephropathy	Idiopathic membranous nephropathy	0.00403	MTOR, NR3C1	2
Glomerular Injury, Immunological Disease, Inflammatory Disease, Inflammatory Response, Organismal Injury and Abnormalities, Renal Inflammation, Renal Nephritis, Renal and Urological Disease	IgA nephropathy	IgA nephropathy	0.0364	NR3C1, PSMB5	2
Glomerular Injury, Immunological Disease, Inflammatory Disease, Inflammatory Response, Organismal Injury and Abnormalities, Renal Inflammation, Renal Nephritis, Renal and Urological Disease	IgA nephropathy	Primary IgA nephropathy	0.0349	NR3C1	1
Glomerular Injury, Inflammatory Disease, Inflammatory Response, Organismal Injury and Abnormalities, Renal Inflammation, Renal Nephritis, Renal and Urological Disease	diffuse proliferative lupus nephritis	Diffuse proliferative lupus nephritis	0.0613	NR3C1	1
Glomerular Injury, Inflammatory Disease, Inflammatory Response, Organismal Injury and Abnormalities, Renal Inflammation, Renal Nephritis, Renal and Urological Disease	focal segmental glomerulosclerosis	Primary focal segmental glomerulosclerosis	0.0196	GAD2	1
Glomerular Injury, Inflammatory Disease, Inflammatory Response, Organismal Injury and Abnormalities, Renal Inflammation, Renal Nephritis, Renal and Urological Disease	glomerulonephritis	Glomerulonephritis	2.17e-05	Akt, AR, BAX, BCL2, CEBPB, GAD2, MTOR, NR3C1, PDE4A, PI3K (family), PRKCD, PSMB5	12
Glomerular Injury, Inflammatory Disease, Inflammatory Response, Organismal Injury and Abnormalities, Renal Inflammation, Renal Nephritis, Renal and Urological Disease	glomerulonephritis	Primary glomerulonephritis	0.000274	GAD2, MTOR, NR3C1	3
Glomerular Injury, Inflammatory Disease, Inflammatory Response, Organismal Injury and Abnormalities, Renal Inflammation, Renal Nephritis, Renal and Urological Disease	lupus nephritis	Lupus nephritis	0.0196	Akt, MTOR, NR3C1, PDE4A, PI3K (family), PSMB5	6
Glomerular Injury, Inflammatory Disease, Inflammatory Response, Organismal Injury and Abnormalities, Renal Inflammation, Renal Nephritis, Renal and Urological Disease	lupus nephritis	Stage III lupus nephritis	0.000546	MTOR, NR3C1	2
Glomerular Injury, Inflammatory Disease, Inflammatory Response, Organismal Injury and Abnormalities, Renal Inflammation, Renal Nephritis, Renal and Urological Disease	lupus nephritis	Stage IV lupus nephritis	0.000546	MTOR, NR3C1	2
Glomerular Injury, Inflammatory Disease, Inflammatory Response, Organismal Injury and Abnormalities, Renal Inflammation, Renal Nephritis, Renal and Urological Disease	lupus nephritis	Stage V lupus nephritis	0.000546	MTOR, NR3C1	2
Glomerular Injury, Inflammatory Disease, Inflammatory Response, Organismal Injury and Abnormalities, Renal Inflammation, Renal Nephritis, Renal and Urological Disease	lupus nephritis WHO class III/IV	Lupus nephritis WHO class III/IV	0.0687	NR3C1	1
Glomerular Injury, Kidney Failure, Organismal Injury and Abnormalities, Renal Fibrosis, Renal and Urological Disease	interstitial fibrosis	Interstitial fibrosis of kidney	0.337	MTOR, MTORC1	2
Glomerular Injury, Organ Morphology, Organismal Development, Organismal Injury and Abnormalities, Renal and Urological Disease, Renal and Urological System Development and Function	abnormal morphology	Abnormal morphology of mesangial matrix	0.00625	BCL2, CEBPB	2
Glomerular Injury, Organ Morphology, Organismal Development, Organismal Injury and Abnormalities, Renal and Urological Disease, Renal and Urological System Development and Function	abnormal morphology	Abnormal morphology of renal glomerulus	0.014	BCAM, BCL2, CEBPB	3
Glomerular Injury, Organ Morphology, Organismal Development, Organismal Injury and Abnormalities, Renal and Urological Disease, Renal and Urological System Development and Function	formation	Formation of synechia in renal glomerulus	0.00787	BCL2	1
Glomerular Injury, Organismal Injury and Abnormalities, Renal and Urological Disease	focal segmental glomerulosclerosis	Focal segmental glomerulosclerosis	0.0273	GAD2, NR3C1	2
Glomerular Injury, Organismal Injury and Abnormalities, Renal and Urological Disease	glomerulosclerosis	Glomerulosclerosis	0.0341	BCL2, GAD2, MTOR, MTORC1, NR3C1	5
Glutathione Depletion In Liver	depletion	Depletion of glutathione in liver	0.0976	GPX1	1
Hematological Disease, Immunological Disease	lymphoproliferative disorder	Lymphoproliferative disorder	1.63e-13	ADAM10, ADCYAP1R1, Akt, ANK3, APP, BAX, BCL2, BUB1, CACNA1A, CASP8, CD3, CEBPB, COL4A1, CRK, EIF4EBP1, ERK1/2, FDPS, GAD2, GGA3, GLRB, GRIA1, GRIN2B, GSK3B, HSP90B1, HTT, IL13, ITM2C, ITPR3, KAZN, KCNA4, LONP1, LRRC7, MARK1, mir-1, MT-ATP8, MT-CYB, MT-ND6, MTOR, MTORC1, NONO, NR3C1, NTRK3, PDE4A, PI3K (complex), PI3K (family), Pkc(s), PRKCD, PSMA2, PSMB5, RAC2, RASGRP1, RELN, RICTOR, RPS6KB1, RTN…	63
Hepatic System Development and Function, Liver Proliferation, Organ Morphology, Tissue Morphology	quantity	Quantity of hepatocytes	0.139	CEBPB	1
Hereditary Disorder, Nephrosis, Organismal Injury and Abnormalities, Renal and Urological Disease	steroid-sensitive nephrotic syndrome	Steroid-sensitive nephrotic syndrome	0.00787	NR3C1	1
Hereditary Disorder, Neurological Disease, Organismal Injury and Abnormalities	encephalopathy	Autosomal dominant encephalopathy	8.35e-19	APP, CACNA1A, CACNA1E, COL4A1, EIF4EBP1, GRIN1, GRIN2B, HTT, KCNJ6, MTOR, PRKN, RELN, RTN2, SCN1B, SCN2B, SCN4A, SCN5A, SLC1A1, SLC1A6, SNCA, SOD1, SQSTM1, UBQLN2	23
Hereditary Disorder, Neurological Disease, Organismal Injury and Abnormalities	familial encephalopathy	Familial encephalopathy	3.24e-36	AARS1, ADAM10, AHSG, Akt, ANK3, APP, BAIAP2, BAX, BCL2, CACNA1A, CACNA1E, CACNA2D3, CaMKII, CASP8, COL4A1, Cytochrome bc1, cytochrome-c oxidase, DPYSL3, EIF4EBP1, ETFB, FRRS1L, GAD2, GLRB, GNG7, GPAM, GPD2, GRIN1, GRIN2B, HTT, KAZN, KCNAB2, KCNJ6, KCNMA1, LDHB, LONP1, MAOB, MFN2, Mitochondrial complex 1, MT-ATP8, MT-CYB, MT-ND6, MTOR, MTORC1, NDUFA9, NDUFB8, NDUFS3, NONO, NR3C1, PFKM, PRDX2, PRKN…	74
Hereditary Disorder, Neurological Disease, Organismal Injury and Abnormalities, Psychological Disorders, Skeletal and Muscular Disorders	Huntington disease	Huntington Disease	3.17e-28	Akt, BAIAP2, BAX, BCL2, CACNA2D3, CaMKII, CASP8, Cytochrome bc1, cytochrome-c oxidase, DPYSL3, ETFB, GAD2, GLRB, GNG7, GPAM, GPD2, GRIN1, GRIN2B, HTT, KAZN, KCNAB2, LDHB, MAOB, MFN2, Mitochondrial complex 1, MT-ATP8, MT-CYB, MT-ND6, NDUFS3, PFKM, PRDX2, PSME1, RAB11A, RBP4, RTN2, SCN1B, SCN2B, SCN4A, SCN5A, SERPINA1, SLC1A1, SLC1A6, TOMM20, TOMM70, UQCRC1, UQCRC2	46
Hereditary Disorder, Organismal Injury and Abnormalities, Psychological Disorders	familial psychiatric disease	Familial psychiatric disease	1.11e-37	ADAM10, Akt, ANK3, APP, BAIAP2, BAX, BCL2, CACNA1A, CACNA2D3, CaMKII, CASP8, COL4A1, Cytochrome bc1, cytochrome-c oxidase, DPYSL3, ETFB, GAD2, GLRB, GNG7, GPAM, GPD2, GRIA2, GRIN1, GRIN2B, HTT, KAZN, KCNAB2, KCNMA1, LDHB, MAOB, MFN2, Mitochondrial complex 1, MT-ATP8, MT-CYB, MT-ND6, MTOR, NDUFS3, NR3C1, PFKM, PRDX2, PRKN, PSME1, RAB11A, RBP4, RELN, RTN2, SCN1B, SCN2B, SCN4A, SCN5A, SERPINA1, SHAN…	62
Hereditary Disorder, Organismal Injury and Abnormalities, Skeletal and Muscular Disorders	hereditary myopathy	Hereditary myopathy	5.35e-17	AARS1, APOA1, AR, COL4A1, GPAM, GRIN2B, HSP90B1, LONP1, MFN2, mir-1, MT-ATP8, MT-CYB, MT-ND6, MTOR, NDUFA9, NDUFB8, NDUFS3, NR3C1, PFKM, PSMA2, PSMB5, RBP4, RTN2, SCN1B, SCN2B, SCN4A, SCN5A, SQSTM1, WARS1, YARS2	30
Immunological Disease	systemic autoimmune syndrome	Systemic autoimmune syndrome	6.73e-14	ADAM10, AHSG, AKR1B1, Ap1, APOA1, AR, BAX, BCL2, CASP8, CEBPB, COL4A1, EIF4EBP1, FDPS, GAD2, GPAM, HSP90B1, HTT, IL13, INSR, Insulin, ITPR3, KAZN, LDHB, LRP8, MT-ATP8, MT-CYB, MTOR, NONO, NR3C1, PDE4A, PDIA3, PRDX2, PRKCD, RBP4, RMDN3, RPS6KB1, SCN4A, SCN5A, Secretase gamma, SNCA, TCR, UQCRC2, Vegf, WARS1	44
Increased Levels of Albumin, Molecular Transport	secretion	Increased secretion of albumin	0.0118	APP	1
Increased Levels of Alkaline Phosphatase	localization	Increased localization of alkaline phosphatase	0.133	IRS1	1
Increased Levels of Alkaline Phosphatase	quantity	Increased Levels of Alkaline Phosphatase	0.611	IRS1, LDL	2
Increased Levels of ALT	release	Increased release of ALT	0.0613	PRKCD	1
Increased Levels of Creatinine	quantity	Increased Levels of Creatinine	0.397	AKR1B1	1
Increased Levels of Hematocrit	hematocrit	Increased Levels of Hematocrit	0.0648	PFKM, PRDX2	2
Increased Levels of LDH	activation	Increased activation of LDH	0.156	MTOR, Pkc(s)	2
Increased Levels of LDH	quantity	Increased Levels of LDH	0.168	APP, Insulin, LDL, MTOR, Pkc(s)	5
Increased Levels of LDH	release	Increased release of LDH	0.38	APP	1
Increased Levels of Potassium, Molecular Transport	excretion	Increased excretion of K+	0.0976	AKR1B1	1
Increased Levels of Red Blood Cells	quantity	Increased Levels of Red Blood Cells	0.388	SOD1	1
Infectious Diseases	HIV infection	HIV infection	4.67e-12	ADAM10, APOA1, APP, AR, BCL2, CACNA1A, CACNA2D3, CD3, DPYSL5, FDPS, GPD2, GRIN1, GRIN2B, MAOB, MT-CYB, MTOR, NR3C1, PDE4A, PDIA3, PFKM, PPP2R2A, PSMA2, PTGES3, RTN2, SERPINA1, SRSF6, TOMM70, UQCRC1	28
Infectious Diseases	infection	Infection by RNA virus	5.78e-17	ADAM10, ADH7, AHSG, Akt, ANK3, APOA1, APP, AR, BAIAP2, BCL2, CACNA1A, CACNA2D3, CD3, DPYSL5, EIF4EBP1, FDPS, GPD2, GPX1, GRIA1, GRIN1, GRIN2B, HSP90B1, INSR, KCNA4, MAOB, MT-CYB, MTOR, MTORC1, NR3C1, PDE4A, PDIA3, PFKM, PI3K (complex), PPP2R2A, PRKN, PSMA2, PTGES3, Rab5, RBP4, RPS6KB1, RTN2, SCN1B, SCN5A, SERPINA1, SNCA, SRSF6, TOMM70, UQCRC1, Vegf	49
Infectious Diseases	infection	Viral Infection	3.04e-20	ADAM10, ADH7, AHSG, Akt, AMPK, ANK3, APOA1, APP, AR, ARFIP2, BAIAP2, BAX, BCL2, CACNA1A, CACNA2D3, CD3, DPYSL5, EIF4EBP1, ERK1/2, FDPS, GPD2, GPX1, GRIA1, GRIN1, GRIN2B, GSK3B, HSP90B1, IL13, INSR, KCNA4, LDL, LONP1, LTA4H, MAOB, MDH1, MT-CYB, MTOR, MTORC1, NR3C1, PDE4A, PDIA3, PFKM, PI3K (complex), PI3K (family), Pka catalytic subunit, Pkc(s), PPP2R2A, PRDX2, PRKCD, PRKN, PSMA2, PSMD14, PTGES3, …	75
Inflammatory Disease	chronic inflammatory disorder	Chronic inflammatory disorder	2.69e-12	ADAM10, AHSG, Akt, Ap1, APOA1, APP, BCL2, CD3, CEBPB, FDPS, GLRB, GRIN1, GRIN2B, HSP90B1, IL13, INSR, ITPR3, KAZN, KCNA4, LDHB, LRP8, MT-ND6, MTOR, NONO, NR3C1, PDE4A, PDIA3, PI3K (family), PRDX2, PRKCD, PRKN, PSMB5, RBP4, RMDN3, SCN4A, SCN5A, SNCA, SREBF2, TCR, TP73, UQCRC2, Vegf	42
Inflammatory Disease, Inflammatory Response, Organismal Injury and Abnormalities, Renal Inflammation, Renal Nephritis, Renal and Urological Disease	nephritis	Nephritis	5.12e-05	Akt, AR, BAX, BCL2, CEBPB, COL4A1, GAD2, MTOR, NR3C1, PDE4A, PI3K (family), PRKCD, PSMB5	13
Inflammatory Response, Respiratory Disease	inflammation	Inflammation of respiratory system component	1.57e-13	Ap1, APOA1, AR, BAX, BCL2, CEBPB, ERK1/2, FDPS, GAD2, GLRB, GPX1, GRIN1, GRIN2B, HTT, IL13, INSR, KAZN, KCNMA1, LTA4H, mir-1, MT-CYB, MTOR, NR3C1, PDE4A, PDIA3, SCN1B, SCN5A, SERPINA1, SQSTM1, TKT, TP73, Vegf	32
Kidney Failure, Organismal Injury and Abnormalities, Renal and Urological Disease	acute renal failure	Severe acute renal failure	0.0796	GRIA1	1
Kidney Failure, Organismal Injury and Abnormalities, Renal and Urological Disease	chronic kidney disease	End-stage chronic kidney disease	0.076	GRIA1	1
Kidney Failure, Organismal Injury and Abnormalities, Renal and Urological Disease	chronic renal failure	Chronic renal failure	0.00108	AR, FDPS, GRIA1, MTOR, MTORC1, NR3C1, PDE4A, SCN5A	8
Kidney Failure, Organismal Injury and Abnormalities, Renal and Urological Disease	end stage renal disease	End stage renal disease	0.00178	AR, FDPS, GRIA1, MTOR, MTORC1, NR3C1, SCN5A	7
Kidney Failure, Organismal Injury and Abnormalities, Renal and Urological Disease	failure	Failure of kidney	0.000128	AR, BCL2, FDPS, GAD2, GRIA1, MTOR, MTORC1, NR3C1, PDE4A, SCN1B, SCN5A	11
Kidney Failure, Organismal Injury and Abnormalities, Renal and Urological Disease	renal failure	End-stage renal failure	0.076	GRIA1	1
Liver Cirrhosis	cirrhosis	Cirrhosis	5.11e-06	APOA1, AR, Collagen type I (complex), GRIN1, GRIN2B, IL13, INSR, LDL, NR3C1, PDE4A, SERPINA1, SREBF2, TP73	13
Metabolic Disease, Neurological Disease, Organismal Injury and Abnormalities, Psychological Disorders	Alzheimer disease	Alzheimer disease	1.15e-27	ADAM10, APOA1, APP, AR, BAX, BCL2, CASP8, Collagen type I (complex), Cytochrome bc1, cytochrome-c oxidase, EIF4EBP1, FDPS, GAD2, GGA1, GGA3, GLRB, GRIA2, GRIN1, GRIN2B, GSK3B, HTT, INSR, KAZN, LRP8, MAOB, MFN2, Mitochondrial complex 1, MTOR, NDUFB8, NR3C1, NTRK3, PDE4A, PDIA3, Pkc(s), PRKCD, PRKN, Rab5, RELN, RPS6KB1, SCN1B, SCN5A, SERPINA1, SNCA, SOD1, SREBF2, TP73	46
Metabolic Disease, Organismal Injury and Abnormalities	amyloidosis	Amyloidosis	2.47e-27	ADAM10, APOA1, APP, AR, BAX, BCL2, CASP8, Collagen type I (complex), Cytochrome bc1, cytochrome-c oxidase, EIF4EBP1, FDPS, GAD2, GGA1, GGA3, GLRB, GRIA2, GRIN1, GRIN2B, GSK3B, HTT, INSR, KAZN, LRP8, MAOB, MFN2, Mitochondrial complex 1, MTOR, NDUFB8, NR3C1, NTRK3, PDE4A, PDIA3, Pkc(s), PRKCD, PRKN, PSMB5, Rab5, RELN, RPS6KB1, SCN1B, SCN5A, SERPINA1, SNCA, SOD1, SREBF2, TP73	47
Metabolic Disease, Organismal Injury and Abnormalities	glucose metabolism disorder	Glucose metabolism disorder	6.02e-21	ADCYAP1R1, AHSG, AKR1B1, Akt, APOA1, AR, BAX, BCL2, BDH1, CACNA1A, CACNA1E, CACNA2D3, CaMKII, CASP8, CEBPB, COL4A1, Cytochrome bc1, DPYSL3, EIF4EBP1, ERK1/2, GAD2, GPAM, GPD2, GPX1, GRIN1, GRIN2B, GSK3B, HTT, IL13, INSR, Insulin, IRS1, ITPR3, KCNA4, KCNJ6, KCNMA1, LDL, LRP8, MAOB, MFN2, mir-1, Mitochondrial complex 1, MTOR, NR3C1, PDE4A, PFKFB3, PI3K (complex), PI3K (family), Pka catalytic subuni…	67
Molecular Transport	transport	Transport of inorganic cation	4.51e-12	ANK3, BCL2, CACNA1A, CACNA1E, CACNA2D3, GRIN1, GRIN2B, IL13, Insulin, ITPR3, KCNA4, KCNJ6, KCNMA1, MT-CYB, Pkc(s), SCN1B, SCN2B, SCN4A, SCN5A, SLC1A1, SLC36A1	21
Molecular Transport	transport	Transport of ion	5.46e-12	ANK3, BCL2, CACNA1A, CACNA1E, CACNA2D3, CYB5R1, GLRA2, GLRB, GRIN1, GRIN2B, IL13, Insulin, ITPR3, KCNA4, KCNJ6, KCNMA1, MT-CYB, Pkc(s), SCN1B, SCN2B, SCN4A, SCN5A, SLC1A1, SLC1A6, SLC36A1	25
Molecular Transport	transport	Transport of molecule	2.8e-24	Akt, AMPK, ANK3, Ap1, APOA1, APP, BCL2, CACNA1A, CACNA1E, CACNA2D3, CaMKII, CD3, CEBPB, Collagen type I (complex), CYB5R1, ERK1/2, GAD2, GGA1, GLRA2, GLRB, GPAM, GRIA2, GRIN1, GRIN2B, GSK3B, HTT, IL13, INSR, Insulin, IRS1, ITPR3, KCNA4, KCNJ6, KCNMA1, LDL, MAOB, Marcks, Mff, MFN2, MT-CYB, MTOR, NR3C1, PFKFB3, PI3K (complex), PI3K (family), Pkc(s), PRKCD, PRKN, RAB11A, RABEP1, RAC2, RALBP1, RBP4, …	74
Nephrosis, Organismal Injury and Abnormalities, Renal and Urological Disease	idiopathic nephrotic syndrome without uremia	Idiopathic nephrotic syndrome without uremia	0.00787	NR3C1	1
Nephrosis, Organismal Injury and Abnormalities, Renal and Urological Disease	minimal change nephrotic syndrome	Minimal change nephrotic syndrome	0.000203	GAD2, MTOR, NR3C1	3
Nephrosis, Organismal Injury and Abnormalities, Renal and Urological Disease	nephrosis	Idiopathic nephrosis	0.00253	GAD2, NR3C1	2
Nephrosis, Organismal Injury and Abnormalities, Renal and Urological Disease	nephrosis	Nephrosis	0.00216	AR, GAD2, MTOR, NR3C1, PDE4A	5
Nervous System Development and Function	morphology	Morphology of central nervous system	9.31e-14	ADH7, ANK3, APP, BAX, CACNA1A, CAMSAP1, CASP8, CEBPB, DPYSL3, GRIA1, GRIA2, GRIN1, GRIN2B, HTT, IRS1, LRP8, NTRK3, PRKN, RELN, RICTOR, SCN1B, SHANK2, SNCA, TKT, TP73	25
Nervous System Development and Function	morphology	Morphology of nervous system	1.85e-22	ADAM10, ADCYAP1R1, ADH7, Ampa Receptor, AMPK, ANK3, Ap1, APP, AR, BAIAP2, BAX, BCL2, CACNA1A, CACNA2D3, CAMSAP1, CASP8, CEBPB, DPYSL3, DPYSL5, ERK1/2, GRIA1, GRIA2, GRIN1, GRIN2B, GSK3B, HTT, IL13, IRS1, LRP8, LRRC7, MAOB, MFN2, MT-ND6, MTOR, NTRK3, PI3K (complex), PRKN, RELN, RICTOR, RPS6KB1, SCN1B, Secretase gamma, SHANK2, SNCA, SNPH, SOD1, TKT, TP73, UBQLN2, UNC13A	50
Nervous System Development and Function, Neurological Disease	abnormal morphology	Abnormal morphology of nervous system	6.65e-13	ADH7, Ampa Receptor, AMPK, ANK3, APP, AR, BAX, BCL2, CACNA1A, CASP8, CEBPB, GRIA1, GRIA2, GRIN1, GRIN2B, GSK3B, HTT, IL13, LRP8, MAOB, NTRK3, PI3K (complex), PRKN, RPS6KB1, SCN1B, Secretase gamma, SHANK2, SNCA, SNPH, SOD1, TP73, UBQLN2, UNC13A	33
Nervous System Development and Function, Organ Morphology, Organismal Development	morphology	Morphology of brain	5.78e-12	ADH7, ANK3, APP, BAX, CACNA1A, CAMSAP1, CASP8, CEBPB, DPYSL3, GRIA2, GRIN1, GRIN2B, HTT, IRS1, LRP8, PRKN, RELN, RICTOR, SHANK2, SNCA, TKT, TP73	22
Nervous System Development and Function, Tissue Morphology	morphology	Morphology of nervous tissue	7.32e-20	ADAM10, ADCYAP1R1, Ampa Receptor, AMPK, Ap1, APP, AR, BAIAP2, BAX, BCL2, CACNA1A, CACNA2D3, CASP8, CEBPB, DPYSL3, DPYSL5, ERK1/2, GRIA1, GRIN1, GSK3B, HTT, IL13, LRP8, LRRC7, MAOB, MFN2, MT-ND6, MTOR, NTRK3, PI3K (complex), PRKN, RICTOR, RPS6KB1, SCN1B, Secretase gamma, SHANK2, SNCA, SNPH, SOD1, TP73, UBQLN2, UNC13A	42
Nervous System Development and Function, Tissue Morphology	quantity	Quantity of neurons	1.03e-14	ADAM10, Ampa Receptor, ANK3, APP, AR, BAX, BCL2, CACNA1A, CaMKII, ERK1/2, GPX1, GRIN1, GRIN2B, GSK3B, HTT, IL13, MT-ND6, MTORC1, NTRK3, PI3K (complex), Pkc(s), PRKN, RELN, SLC1A1, SNCA, SOD1, SQSTM1, TP73, UBQLN2, UNC13A	30
Neurological Disease	ataxia	Ataxia	6.16e-17	ANK3, APP, BAX, CACNA1A, Cytochrome bc1, GRIN1, HTT, KCNMA1, LRP8, MFN2, Mitochondrial complex 1, MT-CYB, MT-ND6, RELN, SARS1, SCN1B, SCN2B, SCN4A, SCN5A, SLC1A1, SLC1A6, SNCA, SQSTM1	23
Neurological Disease	convulsion	Convulsion	4.63e-12	AARS1, Ampa Receptor, CACNA1A, CACNA1E, CACNA2D3, FRRS1L, GAD2, GNG7, GRIA1, GRIA2, GRIN2B, HTT, KCNJ6, SCN1B, SCN5A	15
Neurological Disease	degeneration	Degeneration of central nervous system	3.01e-13	ANK3, APP, CACNA1A, GRIA2, GRIN1, GRIN2B, GSK3B, HTT, KCNJ6, PRKN, SLC1A1, SNCA, SOD1, SQSTM1, TP73	15
Neurological Disease	degeneration	Degeneration of nervous system	3.28e-18	Akt, ANK3, APP, AR, BAX, BCL2, CACNA1A, CASP8, DPYSL3, GPX1, GRIA2, GRIN1, GRIN2B, GSK3B, HTT, KCNJ6, KCNMA1, LRP8, MFN2, NTRK3, PRKN, SLC1A1, SNCA, SOD1, SQSTM1, TP73, Vegf	27
Neurological Disease	dyskinesia	Dyskinesia	2.4e-31	Akt, BAIAP2, BAX, BCL2, CACNA1A, CACNA2D3, CaMKII, CASP8, Cytochrome bc1, cytochrome-c oxidase, DPYSL3, ETFB, FRRS1L, GAD2, GLRB, GNG7, GPAM, GPD2, GRIA2, GRIN1, GRIN2B, HTT, KAZN, KCNAB2, KCNMA1, LDHB, MAOB, MFN2, Mitochondrial complex 1, MT-ATP8, MT-CYB, MT-ND6, NDUFS3, PFKM, PRDX2, PRKN, PSME1, RAB11A, RBP4, RTN2, SCN1B, SCN2B, SCN4A, SCN5A, SERPINA1, SLC1A1, SLC1A6, TOMM20, TOMM70, UQCRC1, UQ…	51
Neurological Disease	epilepsy or neurodevelopmental disorder	Epilepsy or neurodevelopmental disorder	3.53e-15	AARS1, Ampa Receptor, BAIAP2, CACNA1A, CACNA1E, CACNA2D3, FRRS1L, GAD2, GRIA1, GRIA2, GRIN1, GRIN2B, HSP90B1, HTT, KCNMA1, MDH1, MTOR, NR3C1, RELN, SARS1, SCN1B, SCN2B, SCN4A, SCN5A, SHANK2, SLC1A1, TP73, TUBB2B, UNC13A	29
Neurological Disease	motor dysfunction or movement disorder	Motor dysfunction or movement disorder	5.5e-40	Akt, Ampa Receptor, ANK3, APP, AR, BAIAP2, BAX, BCL2, CACNA1A, CACNA2D3, CaMKII, CASP8, Cytochrome bc1, cytochrome-c oxidase, DPYSL3, ERK1/2, ETFB, FDPS, FRRS1L, GAD2, GLRB, GNG7, GPAM, GPD2, GRIA1, GRIA2, GRIN1, GRIN2B, GSK3B, HTT, KAZN, KCNA4, KCNAB2, KCNMA1, LDHB, LRP8, MAOB, MDH1, MFN2, Mitochondrial complex 1, MT-ATP8, MT-CYB, MT-ND6, MTOR, NDUFS3, NOL3, NTRK3, PDE4A, PFKM, PRDX2, PRKN, PSME…	74
Neurological Disease	movement disorder	Movement Disorders	3.45e-39	Akt, Ampa Receptor, ANK3, APP, AR, BAIAP2, BAX, BCL2, CACNA1A, CACNA2D3, CaMKII, CASP8, Cytochrome bc1, cytochrome-c oxidase, DPYSL3, ERK1/2, ETFB, FDPS, FRRS1L, GAD2, GLRB, GNG7, GPAM, GPD2, GRIA1, GRIA2, GRIN1, GRIN2B, GSK3B, HTT, KAZN, KCNA4, KCNAB2, KCNMA1, LDHB, LRP8, MAOB, MDH1, MFN2, Mitochondrial complex 1, MT-ATP8, MT-CYB, MT-ND6, MTOR, NDUFS3, NOL3, NTRK3, PDE4A, PFKM, PRDX2, PRKN, PSME…	73
Neurological Disease	neurodegeneration	Neurodegeneration	4.67e-16	Akt, ANK3, APP, AR, BAX, BCL2, CACNA1A, DPYSL3, GPX1, GRIA2, GRIN1, GRIN2B, GSK3B, HTT, KCNJ6, KCNMA1, LRP8, MFN2, NTRK3, PRKN, SLC1A1, SNCA, SOD1, SQSTM1, TP73, Vegf	26
Neurological Disease	neurodegeneration	Neurodegeneration of central nervous system	2.13e-13	ANK3, APP, CACNA1A, GRIA2, GRIN1, GRIN2B, GSK3B, HTT, KCNJ6, PRKN, SNCA, SOD1, SQSTM1, TP73	14
Neurological Disease	neurological disorder	Progressive neurological disorder	2.13e-36	ADAM10, Ampa Receptor, ANK3, APOA1, APP, AR, BAX, BCL2, CACNA1A, CASP8, Collagen type I (complex), Cytochrome bc1, cytochrome-c oxidase, EIF4EBP1, ERK1/2, FDPS, GAD2, GGA1, GGA3, GLRB, GRIA1, GRIA2, GRIN1, GRIN2B, GSK3B, HSP90B1, HTT, INSR, KAZN, KCNA4, KCNMA1, LDHB, LRP8, MAOB, MDH1, MFN2, mir-1, Mitochondrial complex 1, MT-CYB, MT-ND6, MTOR, NDUFB8, NR3C1, NTRK3, PDE4A, PDIA3, PI3K (family), Pk…	72
Neurological Disease	neurological signs	Neurological signs	5.04e-42	Akt, APOA1, APP, AR, BAIAP2, BAX, BCL2, CACNA1A, CACNA2D3, CaMKII, CASP8, CEBPB, Cytochrome bc1, cytochrome-c oxidase, DPYSL3, ETFB, FRRS1L, GAD2, GLRB, GNG7, GPAM, GPD2, GRIA2, GRIN1, GRIN2B, GSK3B, HTT, KAZN, KCNAB2, KCNMA1, LDHB, LRP8, LRRC7, MAOB, MFN2, Mitochondrial complex 1, MT-ATP8, MT-CYB, MT-ND6, MTOR, NDUFS3, NR3C1, NTRK3, PFKM, Pkc(s), PRDX2, PRKN, PSME1, RAB11A, RBP4, RTN2, SCN1B, SC…	65
Neurological Disease	progressive motor neuropathy	Progressive motor neuropathy	4.13e-23	ADAM10, Ampa Receptor, APP, BAX, BCL2, CASP8, ERK1/2, FDPS, GAD2, GRIA1, GRIN1, GRIN2B, GSK3B, KCNA4, KCNMA1, LDHB, MAOB, MDH1, mir-1, MT-CYB, MT-ND6, NR3C1, PDE4A, PDIA3, PRDX2, PRKN, PTGES3, SCN1B, SCN2B, SCN4A, SCN5A, SLC1A1, SLC1A6, SNCA, SOD1, SQSTM1, SREBF2, TUBB2B, UBQLN2, UNC13A, UQCRC2, Vegf	42
Neurological Disease, Organismal Injury and Abnormalities	brain lesion	Brain lesion	4.31e-16	ADAM10, ADCYAP1R1, ADH7, AKR1B1, Akt, Ampa Receptor, ANK3, APOA1, APP, ARFIP2, BAIAP2, BAX, BCAM, BCL2, BUB1, CACNA1A, CACNA1E, CACNA2D3, CAMSAP1, CASP8, CCNL2, COL4A1, CRK, DPYSL5, EIF4EBP1, ERK1/2, GAD2, GGA1, GLRA2, GLRB, GNG7, GPD2, GPX1, GRIA1, GRIN1, GRIN2B, GSK3B, HAGH, HSP90B1, HTT, INSR, IRS1, ITPR3, KAZN, KCNA4, KCNAB2, LDHB, LONP1, LRP8, LRRC7, MAOB, MFN2, MTOR, MTORC1, NDUFB8, NONO, N…	94
Neurological Disease, Organismal Injury and Abnormalities	cerebral disorder	Cerebral disorder	5.12e-18	ADAM10, AKR1B1, Ampa Receptor, ANK3, APOA1, APP, ARFIP2, BAX, BCL2, CACNA1A, CACNA1E, CAMSAP1, CASP8, CEBPB, COL4A1, CRK, FDPS, GAD2, GPD2, GRIA2, GRIN1, GRIN2B, GSK3B, HAGH, HTT, INSR, ITPR3, LDHB, LRP8, LRRC7, mir-1, MTOR, NDUFB8, NR3C1, NRDC, NSFL1C, PDE4A, PFKFB3, PRKN, PSMB4, PSMD14, PSMD8, PTGES3, RELN, RICTOR, RTN2, SCN1B, SCN2B, SCN4A, SCN5A, SERPINA1, SHANK2, SLC1A1, SLC1A6, SNCA, SOD1, …	64
Neurological Disease, Organismal Injury and Abnormalities	cognitive impairment	Cognitive impairment	2.98e-19	AHSG, ANK3, APOA1, APP, AR, BAIAP2, BAX, BCL2, CACNA1A, CEBPB, COL4A1, GRIA1, GRIN1, GRIN2B, GSK3B, HTT, INSR, Insulin, KCNJ6, KCNMA1, LRRC7, MTOR, MTORC1, NONO, NR3C1, PDIA3, RELN, SCN1B, SCN2B, SCN4A, SCN5A, SERPINA1, SHANK2, SLC1A1, SLC1A6, SNCA, SOD1, TUBB2B, UNC13A, Vegf	40
Neurological Disease, Organismal Injury and Abnormalities	degenerative ataxia	Degenerative ataxia	2.06e-12	APP, CACNA1A, Cytochrome bc1, Mitochondrial complex 1, MT-ND6, SCN1B, SCN2B, SCN4A, SCN5A, SLC1A1, SLC1A6, SNCA	12
Neurological Disease, Organismal Injury and Abnormalities	epilepsy	Epilepsy	1.03e-12	AARS1, Ampa Receptor, BAIAP2, CACNA1A, CACNA1E, CACNA2D3, FRRS1L, GAD2, GRIA1, GRIN1, GRIN2B, HSP90B1, HTT, KCNMA1, MDH1, NR3C1, RELN, SCN1B, SCN2B, SCN4A, SCN5A, SLC1A1	22
Neurological Disease, Organismal Injury and Abnormalities	localization-related epilepsy	Localization-related epilepsy	4.45e-14	Ampa Receptor, CACNA1A, CACNA2D3, GAD2, GRIA1, GRIN1, GRIN2B, HSP90B1, NR3C1, RELN, SCN1B, SCN2B, SCN4A, SCN5A	14
Neurological Disease, Organismal Injury and Abnormalities	neurodegeneration	Neurodegeneration of brain	3.21e-12	ANK3, APP, CACNA1A, GRIA2, GRIN1, GRIN2B, GSK3B, HTT, KCNJ6, PRKN, SNCA, SOD1, TP73	13
Neurological Disease, Organismal Injury and Abnormalities	neurodegeneration	Neurodegeneration of cerebral cortex	3.26e-12	APP, GRIA2, GRIN1, GRIN2B, GSK3B, HTT, PRKN, SNCA, SOD1, TP73	10
Neurological Disease, Organismal Injury and Abnormalities	partial seizure	Partial seizure	9.16e-13	Ampa Receptor, CACNA1A, CACNA2D3, GAD2, GRIA1, GRIN1, GRIN2B, MTOR, MTORC1, SCN1B, SCN2B, SCN4A, SCN5A	13
Neurological Disease, Organismal Injury and Abnormalities	partial seizure with secondary generalization	Partial seizure with secondary generalization	1.91e-12	Ampa Receptor, CACNA1A, CACNA2D3, GRIA1, GRIN1, GRIN2B, SCN1B, SCN2B, SCN4A, SCN5A	10
Neurological Disease, Organismal Injury and Abnormalities	progressive encephalopathy	Progressive encephalopathy	1.33e-34	ADAM10, Ampa Receptor, APOA1, APP, AR, BAX, BCL2, CACNA1A, CASP8, Collagen type I (complex), Cytochrome bc1, cytochrome-c oxidase, EIF4EBP1, ERK1/2, FDPS, GAD2, GGA1, GGA3, GLRB, GRIA1, GRIA2, GRIN1, GRIN2B, GSK3B, HTT, INSR, KAZN, LDHB, LRP8, MAOB, MDH1, MFN2, mir-1, Mitochondrial complex 1, MT-ND6, MTOR, NDUFB8, NR3C1, NTRK3, PDE4A, PDIA3, Pkc(s), PRDX2, PRKCD, PRKN, PTGES3, Rab5, RELN, RPS6KB1…	65
Neurological Disease, Organismal Injury and Abnormalities	seizure disorder	Seizure disorder	8.42e-21	AARS1, ADAM10, Ampa Receptor, ANK3, APP, BAIAP2, BAX, CACNA1A, CACNA1E, CACNA2D3, CAMSAP1, FRRS1L, GAD2, GNG7, GRIA1, GRIA2, GRIN1, GRIN2B, HSP90B1, HTT, KCNA4, KCNAB2, KCNJ6, KCNMA1, MDH1, MT-ND6, MTOR, MTORC1, NR3C1, RELN, SARS1, SCN1B, SCN2B, SCN4A, SCN5A, SLC1A1	36
Neurological Disease, Organismal Injury and Abnormalities	seizures	Seizures	4.64e-21	AARS1, ADAM10, Ampa Receptor, ANK3, APP, BAIAP2, BAX, CACNA1A, CACNA1E, CACNA2D3, CAMSAP1, FRRS1L, GAD2, GNG7, GRIA1, GRIA2, GRIN1, GRIN2B, HTT, KCNA4, KCNAB2, KCNJ6, KCNMA1, MT-ND6, MTOR, MTORC1, NR3C1, RELN, SARS1, SCN1B, SCN2B, SCN4A, SCN5A, SLC1A1	34
Neurological Disease, Organismal Injury and Abnormalities	syndromic encephalopathy	Syndromic encephalopathy	5.32e-16	AARS1, ADAM10, AHSG, APP, CACNA1A, CACNA1E, DPYSL5, EIF4EBP1, FRRS1L, GAD2, GRIA1, GRIN1, GRIN2B, KCNJ6, LONP1, MT-ND6, MTOR, MTORC1, NONO, RELN, SARS1, SCN1B, SCN2B, SCN4A, SCN5A, SERPINA1, SLC1A1, SLC1A6, SNCA	29
Neurological Disease, Organismal Injury and Abnormalities	tonic-clonic seizure	Tonic-clonic seizure	4.06e-12	AARS1, Ampa Receptor, CACNA1A, CACNA1E, CACNA2D3, FRRS1L, GAD2, GNG7, GRIA1, GRIA2, GRIN2B, KCNJ6, SCN1B, SCN5A	14
Neurological Disease, Organismal Injury and Abnormalities, Psychological Disorders	Alzheimer disease or frontotemporal dementia	Alzheimer disease or frontotemporal dementia	1.57e-28	ADAM10, APOA1, APP, AR, BAX, BCL2, CASP8, Collagen type I (complex), Cytochrome bc1, cytochrome-c oxidase, EIF4EBP1, FDPS, GAD2, GGA1, GGA3, GLRB, GRIA2, GRIN1, GRIN2B, GSK3B, HTT, INSR, KAZN, LRP8, MAOB, MFN2, Mitochondrial complex 1, MTOR, NDUFB8, NR3C1, NTRK3, PDE4A, PDIA3, Pkc(s), PRKCD, PRKN, Rab5, RELN, RPS6KB1, SCN1B, SCN5A, SERPINA1, SNCA, SOD1, SQSTM1, SREBF2, TP73	47
Neurological Disease, Organismal Injury and Abnormalities, Psychological Disorders	amyotrophic lateral sclerosis	Amyotrophic lateral sclerosis	1.89e-13	Ampa Receptor, APP, BAX, BCL2, CASP8, GAD2, GRIN1, GRIN2B, mir-1, PDE4A, SCN1B, SCN2B, SCN4A, SCN5A, SLC1A1, SLC1A6, SOD1, SQSTM1, SREBF2, UBQLN2, UNC13A, Vegf	22
Neurological Disease, Organismal Injury and Abnormalities, Psychological Disorders	cerebral degeneration	Cerebral degeneration	1e-15	ADAM10, Ampa Receptor, APP, BAX, BCL2, CASP8, GAD2, GRIA2, GRIN1, GRIN2B, HTT, mir-1, PDE4A, SCN1B, SCN2B, SCN4A, SCN5A, SLC1A1, SLC1A6, SOD1, SQSTM1, SREBF2, UBQLN2, UNC13A, Vegf	25
Neurological Disease, Organismal Injury and Abnormalities, Psychological Disorders	degenerative brain disorder	Degenerative brain disorder	5.59e-18	ADAM10, Ampa Receptor, AMPK, APP, BAX, BCL2, CACNA1A, CASP8, Cytochrome bc1, GAD2, GRIA2, GRIN1, GRIN2B, HTT, KCNMA1, mir-1, Mitochondrial complex 1, MT-ND6, PDE4A, SCN1B, SCN2B, SCN4A, SCN5A, SLC1A1, SLC1A6, SNCA, SOD1, SQSTM1, SREBF2, UBQLN2, UNC13A, Vegf	32
Neurological Disease, Organismal Injury and Abnormalities, Psychological Disorders	dementia	Dementia	4.23e-30	ADAM10, APOA1, APP, AR, BAX, BCL2, CACNA1A, CACNA2D3, CASP8, COL4A1, Collagen type I (complex), Cytochrome bc1, cytochrome-c oxidase, EIF4EBP1, FDPS, GAD2, GGA1, GGA3, GLRB, GRIA2, GRIN1, GRIN2B, GSK3B, HTT, INSR, KAZN, LRP8, MAOB, MFN2, Mitochondrial complex 1, MT-ND6, MTOR, NDUFB8, NR3C1, NTRK3, PDE4A, PDIA3, Pkc(s), PRKCD, PRKN, Rab5, RELN, RPS6KB1, SCN1B, SCN5A, SERPINA1, SNCA, SOD1, SQSTM1, …	51
Neurological Disease, Organismal Injury and Abnormalities, Psychological Disorders	disorder of basal ganglia	Disorder of basal ganglia	2.8e-35	ADAM10, ADH7, Akt, Ampa Receptor, APP, BAIAP2, BAX, BCL2, CACNA2D3, CaMKII, CASP8, Cytochrome bc1, cytochrome-c oxidase, DPYSL3, ERK1/2, ETFB, GAD2, GLRB, GNG7, GPAM, GPD2, GRIA1, GRIN1, GRIN2B, GSK3B, HTT, KAZN, KCNAB2, KCNMA1, LDHB, MAOB, MDH1, MFN2, Mitochondrial complex 1, MT-ATP8, MT-CYB, MT-ND6, NDUFS3, PDE4A, PFKM, PRDX2, PRKN, PSME1, PTGES3, RAB11A, RBP4, RTN2, SCN1B, SCN2B, SCN4A, SCN5A,…	61
Neurological Disease, Organismal Injury and Abnormalities, Psychological Disorders	frontotemporal degeneration spectrum disorder	Frontotemporal degeneration spectrum disorder	5.94e-15	ADAM10, Ampa Receptor, APP, BAX, BCL2, CASP8, GAD2, GRIA2, GRIN1, GRIN2B, mir-1, PDE4A, SCN1B, SCN2B, SCN4A, SCN5A, SLC1A1, SLC1A6, SOD1, SQSTM1, SREBF2, UBQLN2, UNC13A, Vegf	24
Neurological Disease, Organismal Injury and Abnormalities, Psychological Disorders	frontotemporal lobar degeneration or amyotrophic lateral sclerosis	Frontotemporal lobar degeneration or amyotrophic lateral sclerosis	2.77e-14	Ampa Receptor, APP, BAX, BCL2, CASP8, GAD2, GRIA2, GRIN1, GRIN2B, mir-1, PDE4A, SCN1B, SCN2B, SCN4A, SCN5A, SLC1A1, SLC1A6, SOD1, SQSTM1, SREBF2, UBQLN2, UNC13A, Vegf	23
Neurological Disease, Organismal Injury and Abnormalities, Psychological Disorders	multiple system atrophy	Multiple system atrophy	2.66e-14	APP, MT-ND6, SCN1B, SCN2B, SCN4A, SCN5A, SLC1A1, SLC1A6, SNCA	9
Neurological Disease, Organismal Injury and Abnormalities, Psychological Disorders	parkinsonism	Parkinsonism	2.59e-13	Ampa Receptor, APP, BAX, BCL2, ERK1/2, GRIA1, GRIN1, GRIN2B, GSK3B, LDHB, MAOB, MDH1, Mitochondrial complex 1, MT-ND6, PDE4A, PRDX2, PRKN, PTGES3, SCN5A, SNCA, SOD1, TUBB2B	22
Neurological Disease, Organismal Injury and Abnormalities, Psychological Disorders	tauopathy	Tauopathy	3.8e-31	ADAM10, APOA1, APP, AR, BAX, BCL2, CASP8, Collagen type I (complex), Cytochrome bc1, cytochrome-c oxidase, EIF4EBP1, FDPS, GAD2, GGA1, GGA3, GLRB, GRIA2, GRIN1, GRIN2B, GSK3B, HTT, INSR, KAZN, LRP8, MAOB, MFN2, Mitochondrial complex 1, MTOR, NDUFB8, NR3C1, NTRK3, PDE4A, PDIA3, Pkc(s), PRKCD, PRKN, Rab5, RELN, RPS6KB1, SCN1B, SCN2B, SCN4A, SCN5A, SERPINA1, SLC1A1, SLC1A6, SNCA, SOD1, SREBF2, TP73	50
Neurological Disease, Organismal Injury and Abnormalities, Psychological Disorders, Skeletal and Muscular Disorders	Parkinson disease	Parkinson's disease	1.04e-13	Ampa Receptor, APP, BAX, BCL2, ERK1/2, GRIA1, GRIN1, GRIN2B, GSK3B, LDHB, MAOB, MDH1, MT-ND6, PDE4A, PRDX2, PRKN, PTGES3, SCN5A, SNCA, SOD1, TUBB2B	21
Neurological Disease, Psychological Disorders	bipolar disorder	Bipolar disorder	7.74e-17	Akt, ANK3, EIF4EBP1, GAD2, GRIA1, GRIA2, GRIN1, GRIN2B, INSR, MAOB, MTOR, NR3C1, PI3K (family), Pka catalytic subunit, RELN, SCN1B, SCN2B, SCN4A, SCN5A, SHANK2, SLC1A1, SLC1A6, TOMM40, UQCRC2	24
Neurological Disease, Psychological Disorders	schizophrenia	Schizophrenia	1.47e-17	Ampa Receptor, ANK3, APOA1, APP, CACNA1A, CACNA2D3, EIF4EBP1, GAD2, GLRB, GRIN1, GRIN2B, GSK3B, INSR, MAOB, MDH1, MTOR, NR3C1, OLFM1, PGAM1, Pkc(s), PRDX2, PRKCD, RELN, RTN2, SCN1B, SCN2B, SCN4A, SCN5A, SLC1A1, SREBF2	30
Neurological Disease, Skeletal and Muscular Disorders	neuromuscular disease	Neuromuscular disease	1.51e-41	ADAM10, Akt, Ampa Receptor, APP, AR, BAIAP2, BAX, BCL2, CACNA1A, CACNA2D3, CaMKII, CASP8, Cytochrome bc1, cytochrome-c oxidase, DPYSL3, ERK1/2, ETFB, FDPS, GAD2, GLRB, GNG7, GPAM, GPD2, GRIA1, GRIN1, GRIN2B, GSK3B, HSP90B1, HTT, KAZN, KCNA4, KCNAB2, KCNMA1, LDHB, MAOB, MDH1, MFN2, Mitochondrial complex 1, MT-ATP8, MT-CYB, MT-ND6, MTOR, NDUFS3, NR3C1, PDE4A, PDIA3, PFKM, PRDX2, PRKN, PSMA2, PSMB5,…	71
Neurological Disease, Skeletal and Muscular Disorders	neuromuscular disease with neuropathy	Neuromuscular disease with neuropathy	3.87e-17	ADAM10, Ampa Receptor, APP, BAX, BCL2, CACNA1A, ERK1/2, FDPS, GRIA1, GRIN1, GRIN2B, GSK3B, KCNA4, KCNMA1, LDHB, MAOB, MDH1, MT-ND6, NR3C1, PDE4A, PDIA3, PRDX2, PRKN, PTGES3, SCN4A, SCN5A, SNCA, SOD1, TUBB2B, UQCRC2	30
Neurological Disease, Skeletal and Muscular Disorders	progressive neuromuscular disease	Progressive neuromuscular disease	2.85e-17	ADAM10, Ampa Receptor, APP, BAX, BCL2, ERK1/2, FDPS, GRIA1, GRIN1, GRIN2B, GSK3B, HTT, KCNA4, KCNMA1, LDHB, MAOB, MDH1, MT-ND6, NR3C1, PDE4A, PDIA3, PRDX2, PRKN, PTGES3, SCN4A, SCN5A, SNCA, SOD1, TUBB2B, UQCRC2	30
Nutritional Disease	obesity	Obesity	2.83e-12	AHSG, Akt, APP, AR, CEBPB, EIF4EBP1, GAD2, IL13, INSR, Insulin, IRS1, KAZN, KCNMA1, MAOB, MDH1, mir-1, MT-CYB, MTOR, NR3C1, PDE4A, RALBP1, RPS6KB1, SCN1B, SCN2B, SCN4A, SCN5A, SQSTM1	27
Organ Morphology, Organismal Development, Organismal Injury and Abnormalities, Renal Enlargement, Renal and Urological Disease, Renal and Urological System Development and Function	hypertrophy	Hypertrophy of renal glomerulus	0.0173	BCL2, CEBPB, PI3K (complex)	3
Organ Morphology, Organismal Development, Organismal Injury and Abnormalities, Renal Enlargement, Renal and Urological Disease, Renal and Urological System Development and Function	hypertrophy	Hypertrophy of renal tubule	0.0387	BCL2	1
Organismal Development	abnormal morphology	Abnormal morphology of body cavity	6.55e-13	ADAM10, AKR1B1, Akt, ANK3, Ap2 alpha, APOA1, AR, BAX, BCAM, BCL2, CaMKII, CASP8, CEBPB, CRK, EIF4EBP1, ERK1/2, GPX1, GRIN1, GSK3B, HSP90B1, HTT, INSR, Insulin, KAZN, Mff, mir-1, MTOR, MTORC1, NOL3, NR3C1, NTRK3, NUPR1, PFKM, PGP, PI3K (complex), Pkc(s), PRDX2, PRKCD, RASGRP1, RBP4, RPS6KB1, SCN2B, SCN5A, SOD1, TP73, TRAF2, UNC13A	47
Organismal Development	morphology	Morphology of body cavity	7.35e-15	ADAM10, AKR1B1, Akt, ANK3, Ap2 alpha, APOA1, APP, AR, BAX, BCAM, BCL2, BUB1, CaMKII, CASP8, CD3, CEBPB, CRK, EIF4EBP1, ERK1/2, GPX1, GRIN1, GSK3B, HSP90B1, HTT, IL13, INSR, Insulin, IRS1, KAZN, Mff, mir-1, MTOR, MTORC1, NOL3, NR3C1, NTRK3, NUPR1, PFKM, PGP, PI3K (complex), Pkc(s), PRDX2, PRKCD, RASGRP1, RBP4, RELN, RPS6KB1, SCN2B, SCN5A, SOD1, SREBF2, TKT, TP73, TRAF2, UNC13A	55
Organismal Development	size	Size of body	5.89e-18	ADCYAP1R1, ADH7, APP, AR, BAX, BCL2, CACNA1A, CEBPB, EIF4EBP1, GAD2, GPAM, GPD2, GPX1, GRIA1, GRIA2, INSR, IRS1, ITPR3, KCNAB2, KCNMA1, LRP8, LRRC7, NTRK3, PRKCD, PRKN, PTGES3, RPS6KB1, SHANK2, SNCA, SOD1, TKT, TP73, TRAF2	33
Organismal Injury and Abnormalities	benign lesion	Benign lesion	7.31e-13	ADCYAP1R1, APOA1, APP, AR, BCL2, BDH1, CEBPB, COL4A1, EIF4EBP1, ERK1/2, FDPS, GRIA1, GRIA2, GRIN1, GRIN2B, GSK3B, IL13, INSR, ITM2C, LDL, MDH1, MTOR, MTORC1, NR3C1, OLFM1, PI3K (complex), Pkc(s), PRDX2, PRKCD, PRKN, RAB11A, RAC2, RBP4, RELN, Secretase gamma, SERPINA1, SNPH, SOD1, TP73, UNC13A, Vegf	41
Organismal Injury and Abnormalities	degeneration	Organ Degeneration	6.64e-13	ANK3, APP, BCL2, CACNA1A, CASP8, ERK1/2, GPX1, GRIA2, GRIN1, GRIN2B, GSK3B, HTT, INSR, KCNJ6, KCNMA1, LDL, MAOB, NR3C1, NTRK3, PFKM, Pkc(s), PRKN, RBP4, SLC1A1, SNCA, SOD1, SQSTM1, TOMM20, TP73, Vegf	30
Organismal Injury and Abnormalities, Renal Damage, Renal and Urological Disease	acute kidney injury	Acute kidney injury	9.75e-05	AHSG, AR, GAD2, PDE4A, SCN1B, SCN5A	6
Organismal Injury and Abnormalities, Renal Damage, Renal and Urological Disease	damage	Damage of kidney	0.0135	AHSG, AR, Collagen type I (complex), GAD2, Insulin, PDE4A, SCN1B, SCN5A	8
Organismal Injury and Abnormalities, Renal Damage, Renal and Urological Disease	injury	Injury of kidney	0.00359	AHSG, AR, GAD2, Insulin, PDE4A, SCN1B, SCN5A	7
Organismal Injury and Abnormalities, Renal Damage, Renal and Urological Disease	nephrotoxicity	Nephrotoxicity	0.125	HAGH, MTOR, MTORC1	3
Organismal Injury and Abnormalities, Renal Damage, Renal Tubule Injury, Renal and Urological Disease	proximal tubular toxicity	Proximal tubular toxicity	0.31	HAGH	1
Organismal Injury and Abnormalities, Renal Degeneration, Renal and Urological Disease	degeneration	Degeneration of kidney	0.112	BCL2	1
Organismal Survival	lifespan	Lifespan of organism	5.82e-14	BAX, BCL2, CEBPB, GNG7, GRIN1, HTT, KCNAB2, Mff, RPS6KB1, SNCA, SOD1, TOMM40, TP73, TRAF2, UBQLN2	15
Organismal Survival	organismal death	Organismal death	9.2e-18	ADAM10, ADCYAP1R1, ADH7, Akt, ANK3, APOA1, APP, AR, BAX, BCL2, BUB1, CACNA1A, CAMSAP1, CASP8, CEBPB, COL4A1, CRK, EIF4EBP1, GAD2, GNG7, GPD2, GPX1, GRIA2, GRIN1, GRIN2B, GSK3B, HSP90B1, HTT, IL13, INSR, Insulin, ITPR3, KCNAB2, KCNJ6, KCNMA1, LRP8, LRRC7, MDH1, Mff, MFN2, mir-1, MTOR, NR3C1, NTRK3, NUPR1, PDIA3, PFKFB3, PFKM, PGP, Pka catalytic subunit, Pkc(s), PRKCD, PRKN, PSMB4, PTGES3, RAB11A, …	73
Protein Synthesis	metabolism	Metabolism of protein	7.27e-14	ADAM10, AHSG, Akt, Ampa Receptor, AMPK, Ap1, APOA1, APP, BCL2, CaMKII, CASP8, CD3, Collagen type I (complex), CRK, EIF4EBP1, ERK1/2, GGA1, GGA3, GSK3B, HSP90B1, HTT, IL13, INSR, Insulin, IRS1, LDL, LONP1, LTA4H, mir-1, MTOR, MTORC1, NR3C1, NRDC, PI3K (complex), Pkc(s), PRKN, PSMB5, PSMD14, PTGES3, RBP4, RELN, RPS6KB1, SARS1, Secretase gamma, SERPINA1, SNCA, SOD1, SQSTM1, TP73, TRAF2, Vegf, WARS1	52
Psychological Disorders	depressive disorder	Depressive disorder	3.64e-13	APP, AR, CACNA1A, CACNA2D3, FDPS, GAD2, GRIA1, GRIN1, GRIN2B, GSK3B, HTT, MAOB, NR3C1, NUPR1, Pka catalytic subunit, PSMB4, SCN1B, SCN2B, SCN4A, SCN5A, SLC1A1, SLC1A6	22
Psychological Disorders	drug dependence	Drug dependence	2.15e-12	ADH7, APOA1, CACNA1A, CACNA2D3, GAD2, GRIN1, GRIN2B, MAOB, PDE4A, SCN1B, SCN2B, SCN4A, SCN5A, SNCA	14
Psychological Disorders	major affective disorder	Major affective disorder	4.97e-15	Akt, ANK3, EIF4EBP1, GAD2, GRIA1, GRIA2, GRIN1, GRIN2B, INSR, MAOB, MTOR, NR3C1, NUPR1, PI3K (family), Pka catalytic subunit, PSMB4, RELN, SCN1B, SCN2B, SCN4A, SCN5A, SHANK2, SLC1A1, SLC1A6, TOMM40, UQCRC2	26
Psychological Disorders	mood disorder	Mood Disorders	7.91e-20	Akt, ANK3, APP, AR, BCL2, CACNA1A, CACNA2D3, EIF4EBP1, FDPS, GAD2, GRIA1, GRIA2, GRIN1, GRIN2B, GSK3B, HTT, INSR, MAOB, MTOR, NR3C1, NUPR1, PI3K (family), Pka catalytic subunit, PSMB4, RELN, SCN1B, SCN2B, SCN4A, SCN5A, SHANK2, SLC1A1, SLC1A6, TOMM40, UQCRC2	34
Psychological Disorders	psychological disorder	Severe psychological disorder	6.8e-22	Akt, Ampa Receptor, ANK3, APOA1, APP, CACNA1A, CACNA2D3, EIF4EBP1, GAD2, GLRB, GRIA1, GRIA2, GRIN1, GRIN2B, GSK3B, HTT, INSR, MAOB, MDH1, MTOR, NR3C1, NUPR1, OLFM1, PDE4A, PGAM1, PI3K (family), Pka catalytic subunit, Pkc(s), PRDX2, PRKCD, PSMB4, RELN, RTN2, SCN1B, SCN2B, SCN4A, SCN5A, SHANK2, SLC1A1, SLC1A6, SREBF2, TOMM40, UQCRC2	43
Psychological Disorders	schizophrenia spectrum disorder	Schizophrenia spectrum disorder	9.13e-18	Ampa Receptor, ANK3, APOA1, APP, CACNA1A, CACNA2D3, EIF4EBP1, GAD2, GLRB, GRIN1, GRIN2B, GSK3B, INSR, MAOB, MDH1, MTOR, NR3C1, OLFM1, PGAM1, Pkc(s), PRDX2, PRKCD, RELN, RTN2, SCN1B, SCN2B, SCN4A, SCN5A, SHANK2, SLC1A1, SREBF2	31
Tissue Morphology	quantity	Quantity of cells	2.01e-14	ADAM10, Akt, Ampa Receptor, ANK3, APOA1, APP, AR, BAX, BCL2, BUB1, CACNA1A, CACNA1E, CaMKII, CASP8, CD3, CEBPB, DPYSL3, EIF4EBP1, ERK1/2, GAD2, GNG7, GPX1, GRIN1, GRIN2B, GSK3B, HSP90B1, HTT, IL13, INSR, Insulin, IRS1, ITPR3, LDL, MFN2, mir-1, MT-ND6, MTOR, MTORC1, NOL3, NR3C1, NTRK3, PFKM, PI3K (complex), Pkc(s), PRDX2, PRKCD, PRKN, PSMB5, RAC2, RASGRP1, RELN, RICTOR, SERPINA1, SLC1A1, SNCA, SOD…	64
