# Supplementary material for: VNS paired with training enhances recognition memory: mechanistic insights from proteomic analysis of the hippocampal synapse
Source: Front Mol Neurosci. 2024 Dec 16;17:1452327. doi: 10.3389/fnmol.2024.1452327 (PMC11685747; doi:10.3389/fnmol.2024.1452327)
Supplement: Supplementary file 6 [file Table_5.XLSX]

## Sheet: IPA Regulator Analysis, Fig3D
© 2000-2021 QIAGEN. All rights reserved.
Upstream Regulator	Expr Log Ratio	Molecule Type	Predicted Activation State	Bias-corrected z-score	Activation z-score	p-value of overlap	B-H corrected p-value	Target Molecules in Dataset	Mechanistic Network
NFE2L2		transcription regulator	Inhibited	-2.816	-3.176	1.49e-09	1.18e-06	GOT1, GPX1, GSTT2/GSTT2B, HPRT1, ME1, PRDX1, PSMA1, PSMA6, PSMA7, PSMB3, PSMB4, PSMB5, RELN, SLC1A1, SOD1, STIP1, TKT, TUB	18 (2)
UBQLN2		other				1.07e-07	4.23e-05	PSMA1, PSMA3, PSMA6, PSMA7, PSMB3, PSMB4, SQSTM1
MAP4K4		kinase		1.243	1.667	2.2e-07	5.8e-05	DHODH, GLUL, GOT1, LDHB, PDXP, PEX3, PFKM, PGAM1, PGM1
SOD1	-0.255	enzyme				3.11e-07	6.15e-05	ASL, DPYSL3, GNG7, GRIN1, KCNAB2, PSMB5, SCN1B, SHANK2, SOD1, SQSTM1, STIP1, TFRC	28 (4)
SLITRK5		other				1.57e-06	0.000249	GRIA1, GRIA2, GRIN2B
Peg13		other		1.26	1	5.12e-05	0.00471	GAD2, GRIA1, GRIA2, GRIN1
NFE2L1		transcription regulator		-1.751	-1.982	5.12e-05	0.00471	PSMA1, PSMA6, PSMA7, PSMB5	8 (3)
GRIA1	0.254	ion channel				5.42e-05	0.00471	GRIA1, GRIN1
NEURL1		enzyme				5.42e-05	0.00471	GRIA1, GRIA2
HTT	-0.334	transcription regulator		-0.883	-0.937	5.95e-05	0.00471	BAIAP2, CACNA2D3, FHL1, GNG7, GPI, GRIA1, GRIN1, GRIN2B, LDHB, MICU1, PFKM, SERPINA1, SQSTM1	15 (2)
EIF2AK3		kinase				7.96e-05	0.00573	AARS1, CYB5R1, SARS1, SCN5A, SQSTM1, WARS1, YARS1	8 (2)
MTOR	-0.038	kinase		-1.341	-1.463	0.000145	0.00959	AKR1B1, FDPS, LDHB, MDH1, PGP, PSMB5, SERPINA1, SOD1, SQSTM1	49 (8)
BAIAP2	0.239	kinase				0.000162	0.00986	GRIN1, GRIN2B
APP	-0.086	other		0.935	0.9	0.000289	0.0164	GRIA1, GRIN1, GRIN2B, LDHB, PGAM1, PRDX2, RELN, SOD1, SQSTM1, STIP1, TUBB2B	39 (8)
PLAGL1		transcription regulator				0.000322	0.017	ADCYAP1R1, SORD
DTNBP1		other				0.000411	0.0193	GAD2, GRIN1, GRIN2B
TP53		transcription regulator		-0.366	-0.439	0.000453	0.0193	ACSL3, ADGRB1, AKR1B1, ASL, CLIC4, Crip2, CSNK1D, FDPS, FHL1, GLUL, GPX1, KCNMA1, LDHB, ME1, Pcmt1, PFKM, PPM1F, PRDX2, PRPSAP1, PSMA1, SOD1, STIP1, TFRC, TKT, XPNPEP1	48 (8)
LRP1	0.103	transmembrane receptor	Activated	1.947	2	0.000469	0.0193	GRIA1, GRIN1, MFN2, SQSTM1
PSEN1		peptidase		1.384	1.412	0.000483	0.0193	GRIN1, GRIN2B, KCNAB2, PGAM1, RELN, SOD1, SQSTM1, STIP1, TUBB2B, WARS1	30 (5)
ADAM10	0.007	peptidase				0.000489	0.0193	AHSG, GAD2, GRIN2B, HPRT1, RABEP1, TUBB2B
WT1		transcription regulator				0.000558	0.0204	CLIC4, FDPS, SQSTM1, SRSF6, TSC22D1, WARS1, YARS1
MAPT	-0.124	other				0.000567	0.0204	AARS1, DPYSL3, GRIN1, GRIN2B, LDHB, MDH1, PGAM1, SOD1, SQSTM1, STIP1, TUBB2B, UNC13A	37 (7)
MMP12		peptidase				0.000782	0.0234	PGM1, PSMA1, PSMA3, PSMA6
miR-132-3p (and other miRNAs w/seed AACAGUC)		mature microRNA				0.000798	0.0234	GRIA1, GRIN2B
TP53RK		kinase				0.000798	0.0234	PSMA3, PSMB5
GABBR2	0.097	G-protein coupled receptor				0.000798	0.0234	GRIA1, GRIA2
COX6A2		enzyme				0.000798	0.0234	GPX1, SLC1A1
PDE6B		enzyme				0.00111	0.0314	GPX1, SOD1	18 (3)
APOE	-0.011	transporter	Inhibited	-2.197	-2	0.00126	0.0344	ADGRB1, BCAM, BDH1, GLUL, GRIA1, GRIA2, GRIN2B, RELN, SOD1
PPARD		ligand-dependent nuclear receptor		1.184	1.069	0.00173	0.0456	BDH1, GPD2, LDHB, RASGRP1, SORD, TMEM120A, TUB
MAPK8IP1	-0.157	other				0.00189	0.0482	GRIN1, GRIN2B
AFAP1-AS1		other				0.00235	0.0524	ARHGDIA, RAB11A
hemoglobin		complex				0.00235	0.0524	ME1, TFRC
CALCB		other				0.00235	0.0524	GPX1, SOD1	27 (3)
HSF2		transcription regulator				0.00236	0.0524	PSMA1, PSMB5, RELN
26s Proteasome		complex		-0.144	0.036	0.00238	0.0524	GRIA1, GRIN1, PSMB3, PSMB5, SQSTM1	15 (2)
GH1		growth factor				0.00276	0.0591	GRIN1, GRIN2B, TKT
C9orf72		other				0.00286	0.0595	GLUL, SLC1A1
SLC2A3	0.008	transporter				0.00341	0.0692	GPI, PGAM1
PPARGC1A		transcription regulator		-0.156	-0.271	0.0038	0.0752	BDH1, FDPS, GPX1, LDHB, ME1, MFN2, PGAM1, SOD1	60 (10)
STIM1	0.02	ion channel				0.00401	0.0756	GPX1, PRDX1	18 (3)
GRIN1	0.26	ion channel				0.00401	0.0756	GRIN1, GRIN2B
mir-122		microRNA		1.72	1.981	0.00466	0.0858	CLIC4, MARK1, WARS1, YARS1
RICTOR		other	Activated	2.398	2.646	0.00508	0.0914	PSMA1, PSMA3, PSMA6, PSMA7, PSMB3, PSMB4, PSMB5
FANCD2		other				0.00535	0.0929	GPX1, SOD1
DSCAM		other		2.136	1.982	0.00543	0.0929	SHANK2, SLC1A1, SYNPO, UNC5A
CD38	0.074	enzyme		0.058	-0.246	0.00563	0.0929	GSTT2/GSTT2B, KCNAB2, LRRC8C, PGM1, TUBB2B
MC4R		G-protein coupled receptor				0.00608	0.0929	GRIA1, PSMA1
SMYD1		transcription regulator				0.00671	0.0929	BDH1, PFKM, TKT
BLOC1S5		other				0.00686	0.0929	GRIN1, GRIN2B
mir-132		microRNA				0.00686	0.0929	GRIA1, GRIN2B
Na K ATPase		group				0.00739	0.0929	GRIA1
PPME1	-0.053	enzyme				0.00739	0.0929	PPP2R2A
MYH7B		other				0.00739	0.0929	GRIA1
NPAS1		transcription regulator				0.00739	0.0929	RELN
SRR	-0.005	enzyme				0.00739	0.0929	GRIN1
CLSTN1	0.253	other				0.00739	0.0929	GRIN2B
SRSF10		other				0.00739	0.0929	GRIA2
TRNAU1AP		other				0.00739	0.0929	GPX1
ADCY1		enzyme				0.00739	0.0929	GRIA1
MPG		enzyme				0.00739	0.0929	HPRT1
LOC101929295		other				0.00739	0.0929	TFRC
RIN1		other				0.00739	0.0929	GRIA1
CYB561A3		other				0.00768	0.095	TFRC, TP53I11	26 (3)
MAT1A	-0.384	enzyme				0.00854	0.1	LTA4H, SOD1
CUL4B		other				0.00854	0.1	PSMA1, SOD1
IREB2	-0.255	translation regulator				0.00854	0.1	LDHB, TFRC	33 (5)
PTF1A		transcription regulator				0.00865	0.1	CACNA2D3, GAD2, IPCEF1
HNF4A		transcription regulator		-0.609	-0.684	0.00895	0.1	ADGRB1, BDH1, CSPG5, FHL1, GPX1, SERPINA1, SOD1, SYNPO, TFRC	29 (6)
Gcg		other				0.00907	0.1	ASL, ME1, TFRC
SNCA	-0.172	enzyme				0.0091	0.1	BAIAP2, GRIN2B, LDHB, LRRC7, MARK1, PSMA3, SOD1	24 (3)
Growth hormone		group				0.00912	0.1	AKR1B1, FDPS, SOD1, TKT, TSC22D1	16 (4)
NGFR		transmembrane receptor				0.00944	0.102	GRIA2, GRIN2B
DDIT3		transcription regulator				0.00995	0.107	SARS1, SERPINA1, WARS1
NR3C1	-0.687	ligand-dependent nuclear receptor		1.114	1.057	0.0102	0.108	CACNA2D3, GLUL, GPX1, GRIA1, GRIA2, GRIN1, GRIN2B, PSMA6, RAB11A, SERPINA1, SLC1A6
ATP5IF1	0.344	other				0.0109	0.113	GPD2, LDHB, PRDX2
IL5		cytokine		-0.123	-0.447	0.0112	0.113	GSTT2/GSTT2B, KCNAB2, LRRC8C, PGM1, TUBB2B
IL15		cytokine		-0.256	-0.447	0.0114	0.113	GPD2, GPI, PGM1, TFRC, TKT
LIPE		enzyme				0.0122	0.113	ADH7, PAM, PRDX2, TKT
BSCL2		other				0.0124	0.113	GRIA1, GRIA2, MARK1
RCAN1		other				0.0124	0.113	Mff, SOD1
BDNF		growth factor		0.125	-0.064	0.0125	0.113	GAD2, GRIA1, GRIN1, RELN
PRKN		enzyme				0.0135	0.113	PRDX1, PRDX2
EIF4EBP2		translation regulator				0.0146	0.113	GRIA1, GRIA2
Camkk		group				0.0147	0.113	GRIA1
PLEKHM1		other				0.0147	0.113	SQSTM1
ZFAT		transcription regulator				0.0147	0.113	SQSTM1
LCLAT1		enzyme				0.0147	0.113	MFN2
RTN2		other				0.0147	0.113	SLC1A1
RNF43		enzyme				0.0147	0.113	GLUL
TMEM106B	-0.138	other				0.0147	0.113	SQSTM1
GLRX3	-0.073	enzyme				0.0147	0.113	TFRC
SH3GLB1	-0.029	enzyme				0.0147	0.113	SQSTM1
ASIC1	-0.039	ion channel				0.0147	0.113	GRIA1	15 (3)
miR-483-5p (miRNAs w/seed AGACGGG)		mature microRNA				0.0147	0.113	ARHGDIA
mir-370		microRNA				0.0147	0.113	GAD2
NUBP1	-0.4	other				0.0147	0.113	TFRC
PICK1	0.199	enzyme				0.0147	0.113	SLC1A1
IBTK		other				0.0147	0.113	SQSTM1
NPAS3		transcription regulator				0.0147	0.113	RELN
SCLY	0.144	enzyme				0.0147	0.113	GRIN1
NDUFS1	0.094	enzyme				0.0147	0.113	GPX1
FTL		enzyme				0.0147	0.113	TFRC
Histone h4		group				0.0163	0.124	GRIA2, RASGRP1, SHANK2, SYNPO
CD300LF		other				0.0169	0.126	GPD2, GPI
PLA2R1		transmembrane receptor				0.0169	0.126	ACSL3, HAGH
FOXO1		transcription regulator				0.018	0.134	FDPS, GPD2, GPI, GPX1, ME1, SOD1, TKT	37 (6)
UCHL1	-0.061	peptidase				0.0194	0.141	LDHB, PFKM, PSMB5
LONP1	0.083	peptidase				0.0194	0.141	PGAM1, SARS1, SOD1
NCOA2		transcription regulator				0.0208	0.144	GPD2, GPX1, PRDX1, SQSTM1	5 (2)
MYCL		transcription regulator				0.0215	0.144	SLC25A46, TOMM20, YARS1
Hmgn3		other				0.0219	0.144	AHSG, SERPINA1
SOCS2-AS1		other				0.022	0.144	ACSL3
XIST		other				0.022	0.144	HPRT1
ULK1		kinase				0.022	0.144	SQSTM1
mir-329		microRNA				0.022	0.144	GAD2
miR-370-3p (and other miRNAs w/seed CCUGCUG)		mature microRNA				0.022	0.144	GAD2
GRM2	0.234	G-protein coupled receptor				0.022	0.144	SLC1A1
TOP2B		enzyme				0.022	0.144	RELN
GRIA2	0.211	ion channel				0.022	0.144	GRIA1
AMFR		transmembrane receptor				0.022	0.144	MFN2
HNRNPA2B1	-0.141	other				0.0227	0.148	FHL1, NTRK3, SERPINA1, SLC1A1
NR1D1		ligand-dependent nuclear receptor				0.0233	0.15	MDH1, ME1	9 (3)
PML		transcription regulator				0.0252	0.157	ME1, NSFL1C, PRDX1
PITX2		transcription regulator				0.0252	0.157	NMRAL1, PRDX2, SOD1
S100A9		other		-0.913	-1	0.0253	0.157	ENTPD2, KCNMA1, NTRK3, UNC5A
ATG7	0.038	enzyme				0.0283	0.157	HPRT1, SQSTM1, SYNPO
GSR	-0.073	enzyme				0.029	0.157	ME1, TKT
voltage-gated calcium channel		complex				0.0292	0.157	ITPR3
PFKFB4		kinase				0.0292	0.157	TKT
PDE8A		enzyme				0.0292	0.157	FDPS
FDX2		transporter				0.0292	0.157	TFRC	25 (3)
SIDT2		transporter				0.0292	0.157	SQSTM1
SPG7	0.055	peptidase				0.0292	0.157	MICU1
CLASP2	0.173	other				0.0292	0.157	GRIA1
LGI1	0.176	other				0.0292	0.157	GRIA1
TBR1		transcription regulator				0.0292	0.157	RELN
DDX21		enzyme				0.0292	0.157	PSMB4
TF	-0.128	transporter				0.0292	0.157	TFRC
BOK		other				0.0292	0.157	ITPR3
PFN1	-0.09	other				0.0292	0.157	SQSTM1
CADM1	0.139	other				0.0292	0.157	GRIA1
OPTN		other				0.0292	0.157	PSMB5
FDXR	-0.094	enzyme				0.0292	0.157	TFRC	25 (3)
YWHAB	-0.141	other				0.0292	0.157	BCAM
FBLN5		other				0.0292	0.157	SERPINA1
CYP4V2		enzyme				0.0292	0.157	SQSTM1
TSC2	-0.388	other		1.045	1.236	0.0311	0.166	LDHB, NTRK3, PSMA1, PSMB5	23 (7)
EGLN		group		1.693	1.982	0.0317	0.169	GPI, PAM, PGAM1, PGM1
S100A8		other		-0.937	-1	0.0323	0.171	ENTPD2, KCNMA1, NTRK3, UNC5A
CYP1A1		enzyme				0.0325	0.171	GSTM2, SHANK2, TSC22D1
TXNRD1	0.332	enzyme				0.0336	0.171	ME1, TKT
FGF21		growth factor				0.0352	0.171	BDH1, ME1	33 (5)
CLEC11A		growth factor				0.0352	0.171	TKT, TSC22D1
LEP		growth factor		0.502	0.447	0.0353	0.171	ACSL3, ASL, GPX1, PRDX1, SOD1, SORD	35 (5)
NR1H4		ligand-dependent nuclear receptor		0.992	1	0.0356	0.171	GPX1, PGAM1, PGM1, SERPINA1	42 (6)
Pdgf (complex)		complex				0.0364	0.171	GRIA1
LRRK2		kinase				0.0364	0.171	SQSTM1
INSL5		other				0.0364	0.171	PFKM
NLGN2	0.093	enzyme				0.0364	0.171	GAD2
ALDH3A2	0.056	enzyme				0.0364	0.171	SOD1
LRP8		transmembrane receptor				0.0364	0.171	RELN
GNB5	-0.052	enzyme				0.0364	0.171	RGS6
mir-28		microRNA				0.0364	0.171	ARHGDIA
TAF10		transcription regulator				0.0364	0.171	HPRT1
PSMB1	-0.166	peptidase				0.0364	0.171	PSMB5	15 (3)
ABCC8		transporter				0.0364	0.171	SOD1
NOCT		transcription regulator				0.0364	0.171	FRRS1L
FTH1	-0.155	enzyme				0.0364	0.171	TFRC
KLF1		transcription regulator				0.0368	0.172	BCAM, TFRC
PPARG		ligand-dependent nuclear receptor		-1.194	-1.308	0.0401	0.181	BDH1, FDPS, MCTP1, MDH1, SERPINA1, SOD1, TKT	35 (5)
ABCB6	-0.026	transporter				0.0402	0.181	HAGH, PRDX2
MECP2	-0.056	transcription regulator				0.0419	0.181	GRIA1, KCNJ6, RELN
Atg5	-0.669	other				0.0435	0.181	SQSTM1
DOHH		enzyme				0.0435	0.181	PRDX2
SNHG15		other				0.0435	0.181	SQSTM1
ZNRF3		enzyme				0.0435	0.181	GLUL
PRKG2		kinase				0.0435	0.181	GRIA1
DLX1		transcription regulator				0.0435	0.181	GAD2
ERCC4		enzyme				0.0435	0.181	HPRT1
CYSLTR1		G-protein coupled receptor				0.0435	0.181	SOD1
EMX2		transcription regulator				0.0435	0.181	RELN
SPTBN2	0.017	other				0.0435	0.181	SLC1A6
ABCB7	0.03	transporter				0.0435	0.181	TFRC
CBLC		enzyme				0.0435	0.181	SQSTM1
ACO1	-0.158	enzyme				0.0435	0.181	TFRC
ERCC3		enzyme				0.0435	0.181	HPRT1
CYP1A2		enzyme				0.0436	0.181	GSTM2, SHANK2
ATF6		transcription regulator				0.0436	0.181	FDPS, PRDX2
MED13		transcription regulator				0.0436	0.181	GPD2, TKT
HNRNPH1		other				0.0436	0.181	FHL1, PRPSAP1
RTN4	-0.03	other				0.0454	0.187	ARHGDIA, DPYSL5
THRA		ligand-dependent nuclear receptor				0.0482	0.192	GPD2, SQSTM1, TOMM20	5 (2)
Esrra		transcription regulator				0.0482	0.192	BDH1, GOT1, PGM1
CST5		other	Inhibited	-2.402	-2.236	0.0544	0.204	FHL1, ITPR3, PPP2R2A, PRDX1, PRDX2
EGF		growth factor		-1.771	-1.953	0.0604	0.213	PSMB3, PSMB4, PSMB5, SERPINA1
ESR2		ligand-dependent nuclear receptor	Inhibited	-2.11	-2.236	0.102	0.27	ADH7, DPYSL3, FDPS, GAD2, HPRT1, RELN
MYC		transcription regulator		-1.809	-1.98	0.436	0.545	Crip2, GOT1, GPI, LDHB, PGAM1, TFRC, TKT
