# Supplementary material for: VNS paired with training enhances recognition memory: mechanistic insights from proteomic analysis of the hippocampal synapse
Source: Front Mol Neurosci. 2024 Dec 16;17:1452327. doi: 10.3389/fnmol.2024.1452327 (PMC11685747; doi:10.3389/fnmol.2024.1452327)
Supplement: Supplementary file 7 [file Table_6.XLSX]

## Sheet: Coefficient r values, Fig4
Accession	Gene_ID	Pearson's Coeeficient r	p for Pearson Coefficient	r2		136
Q6QDP7	Creb3l2	0.944131	0.0157189	0.891383
Q99PS8	Hrg	-0.900199	0.0372759	0.810357
O35986	Zranb2	0.894638	0.00653433	0.800377
P22057	Ptgds	-0.85344	0.000414175	0.72836
F2Z3T4	Mbnl2	-0.808681	0.0150912	0.653964
Q642G4	Pex14	-0.787459	0.00082734	0.620091
O35115	Fhl2	0.77743	0.121752	0.604397
Q8K3F3	Ppp1r14b	-0.772957	0.125349	0.597463
Q64591	Decr1	-0.769578	0.00128816	0.59225
O08623	Sqstm1	-0.766236	0.00139338	0.587117
B2GV87	Ptpre	0.754646	0.00181249	0.56949
Q07936	Anxa2	-0.752379	0.00190505	0.566074
P37136	Ache	0.7429	0.00233354	0.551901
P06536	Nr3c1	-0.734522	0.0379572	0.539523
Q920R4	Gprasp1	0.732626	0.15914	0.536741
Q02294	Cacna1b	0.731367	0.00295407	0.534897
P29457	Serpinh1	-0.727808	0.00316966	0.529705
P22791	Hmgcs2	-0.714552	0.0202318	0.510584
P00787	Ctsb	-0.713572	0.00415919	0.509184
Q66H12	Naga	-0.711046	0.00435754	0.505586
Q66H54	Fhip1b	0.704536	0.118052	0.49637
Q5RKH1	Prpf4b	0.696404	0.303596	0.484979
Q5RK00	Mrpl46	-0.69316	0.00598322	0.480471
Q6JE36	Ndrg1	-0.689069	0.00641401	0.474815
Q4QR80	Mrps25	-0.685329	0.0199409	0.469676
A0FKI7	Acbd5	0.682688	0.317312	0.466063
Q793F9	Vps4a	0.681975	0.00721775	0.465089
P19327	Htr1a	0.680562	0.03031	0.463164
D4A055	Cacnb4	0.678585	0.00762837	0.460477
Q4KLP0	Dhtkd1	-0.671383	0.0085608	0.450755
P54282	Cacna1a	0.671325	0.00856869	0.450677
P15127	Insr	0.667325	0.00912369	0.445322
Q4V8K2	Ctnnbl1	0.667197	0.0350666	0.445152
Q64LC9	Rbm4b	-0.662096	0.223451	0.438372
P62775	Mtpn	0.661167	0.338833	0.437142
P82808	Gfpt1	0.66095	0.0743415	0.436855
P47875	Csrp1	-0.659092	0.0103531	0.434402
P13601	Aldh1a7	-0.657497	0.155874	0.432302
Q8K4D8	Aldh1a3	-0.657497	0.155874	0.432302
Q5BJY6	Amdhd2	0.656208	0.0393377	0.430608
Q6AYD9	Nudt19	-0.655974	0.0550401	0.430302
P27139	Ca2	-0.652556	0.0114168	0.42583
Q6AXS3	Dek	0.651791	0.112676	0.424831
Q60587	Hadhb	-0.651494	0.0115974	0.424444
Q9EPF2	Mcam	-0.648083	0.0121919	0.420012
Q68FT3	Pyroxd2	-0.646547	0.0124671	0.418023
Q6U6G5	Zc3h15	-0.645981	0.0125698	0.417291
P24473	Gstk1	-0.645729	0.0126157	0.416966
P61459	Pcbd1	-0.644979	0.355021	0.415997
P20781	Glrb	-0.643201	0.11913	0.413708
P32215	Adcyap1r1	0.641525	0.0134003	0.411555
Q66HG9	Mavs	-0.639646	0.013763	0.409146
Q68FP1	Gsn	-0.636355	0.014416	0.404948
P54283	Cacnb1	0.636153	0.0144567	0.404691
Q4V888	Pip4p2	-0.629321	0.0158909	0.396045
O35162	Hspa13	-0.627769	0.0162312	0.394094
Q63055	Arfrp1	-0.625071	0.0168361	0.390713
P23965	Eci1	-0.624633	0.0169357	0.390167
P10499	Kcna1	0.623292	0.017244	0.388494
P70501	Rbm10	0.621889	0.262694	0.386746
Q63190	Emd	-0.620701	0.100558	0.38527
O88871	Gabbr2	0.618979	0.0182645	0.383135
P15651	Acads	-0.614284	0.0194269	0.377345
O54715	Atp6ap1	0.612863	0.0197895	0.375601
Q6AYU3	Dnajb6	0.611591	0.0201181	0.374044
Q6AYA5	Tmem106b	-0.611142	0.0202354	0.373494
Q64649	Phka1	0.611005	0.0202713	0.373327
P04762	Cat	-0.608708	0.020879	0.370525
Q3T1G7	Cog7	0.607898	0.047246	0.36954
Q62769	Unc13b	0.604764	0.0219542	0.36574
Q9Z0W7	Clic4	-0.602103	0.022703	0.362529
P12007	Ivd	-0.601946	0.0227478	0.36234
P11884	Aldh2	-0.600632	0.0231252	0.360759
Q499N5	Acsf2	-0.599406	0.0234815	0.359288
Q9ESS6	Bcam	-0.598416	0.286372	0.358102
P56574	Idh2	-0.598235	0.0238256	0.357885
P48675	Des	-0.597777	0.210138	0.357338
Q62634	Slc17a7	0.596298	0.0244032	0.355571
P97577	Fez1	0.595703	0.0409657	0.354862
Q9WVC0	Septin7	0.595297	0.0247057	0.354379
P18508	Gabrg2	0.594832	0.0248474	0.353825
P97546	Nptn	0.593526	0.0252481	0.352273
Q62991	Scfd1	-0.591528	0.0258704	0.349905
Q62770	Unc13c	0.589789	0.0264212	0.347851
P14942	Gsta4	0.589719	0.0264438	0.347768
Q6AXT0	Mrpl37	-0.587227	0.0272489	0.344836
P19491	Gria2	0.587058	0.0273041	0.344637
Q5U2N0	Ctps2	-0.586554	0.0274695	0.344046
Q9JI51	Vti1a	0.58093	0.0293652	0.33748
P04906	Gstp1	-0.580239	0.0296048	0.336677
Q64057	Aldh7a1	-0.579558	0.0298421	0.335888
P97738	Nptx2	0.57845	0.0622849	0.334605
P55266	Adar	0.576792	0.0496043	0.332689
Q6MG82	Prrt1	0.57365	0.0319621	0.329074
P97836	Dlgap1	0.56997	0.033338	0.324865
P07150	Anxa1	-0.569631	0.0531861	0.324479
P04182	Oat	-0.568856	0.033763	0.323597
Q6P7S1	Asah1	-0.568797	0.0337854	0.32353
Q9JJ22	Erap1	-0.568106	0.141801	0.322744
Q08850	Stx4	-0.567566	0.03426	0.322131
Q9EPB1	Dpp7	-0.566659	0.0346129	0.321102
F1LNJ2	Snrnp200	0.566217	0.0347856	0.320602
Q4V899	Tmem165	-0.565785	0.0349552	0.320113
P35439	Grin1	0.564911	0.0353003	0.319124
Q6DKG0	Naa35	0.564715	0.0443503	0.318903
P62986	Uba52	-0.564327	0.0705305	0.318465
Q9JIR4	Rims1	0.564295	0.0355448	0.318429
O35077	Gpd1	-0.56311	0.036019	0.317093
Q6IRK9	Cpq	-0.562691	0.0361878	0.316621
P12346	Tf	-0.56223	0.036374	0.316103
Q62931	Gosr1	-0.562199	0.0455169	0.316068
P45479	Ppt1	-0.55983	0.0373558	0.313409
P52555	Erp29	-0.5596	0.0374508	0.313152
Q62902	Lman1	-0.559408	0.0375301	0.312938
Q811U3	Erc1	0.559393	0.0375363	0.312921
O35783	Calu	-0.558556	0.0378844	0.311985
Q568Z6	Ist1	0.557795	0.0382031	0.311135
Q924A5	Slc36a1	0.557748	0.150864	0.311083
P46101	Dpp6	0.556841	0.0386052	0.310072
P13803	Etfa	-0.555858	0.039023	0.308978
Q704S8	Crat	-0.555593	0.039136	0.308684
Q6AY71	Protein C8orf37 homolog	-0.55556	0.0391503	0.308646
Q4V8C3	Eml1	-0.555304	0.0392598	0.308362
P11598	Pdia3	-0.553888	0.0398697	0.306792
Q6NX65	Pdcd10	0.553405	0.0400796	0.306257
Q99068	Lrpap1	-0.553156	0.0401881	0.305981
Q5MJ12	Fbxl16	0.552867	0.0403142	0.305662
Q66H62	Cyld	0.552766	0.0403582	0.30555
P18418	Calr	-0.552547	0.0404542	0.305308
Q6MG08	Abcf1	-0.55155	0.256568	0.304208
Q63377	Atp1b3	0.55152	0.0409058	0.304174
P97690	Smc3	0.551473	0.199398	0.304122
D3ZE85	Frrs1l	0.551347	0.040982	0.303984
D3ZHV2	Macf1	0.550672	0.0412814	0.30324
Q9JKE3	Scamp5	0.549435	0.041834	0.301879
Q9WTW8	Slc23a2	0.548864	0.0420907	0.301252
Q6AY59	Mocs2	-0.548796	0.338111	0.301177
E9PTG8	Stk10	0.547706	0.126884	0.299982
P24268	Ctsd	-0.54496	0.0438784	0.296982
P54748	Pde4a	0.544904	0.205923	0.29692
Q642A4	UPF0598 protein C8orf82 homolog	-0.544604	0.044044	0.296594
O55171	Acot2	-0.544265	0.0442026	0.296224
Q62833	Grk5	0.544191	0.0545213	0.296144
Q02253	Aldh6a1	-0.544114	0.0442731	0.29606
Q9JMJ4	Prpf19	0.543762	0.0444378	0.295678
Q8K3M6	Erc2	0.543285	0.0446621	0.295159
B2RYF7	Washc1	0.542181	0.0848848	0.293961
P11960	Bckdha	-0.541585	0.045468	0.293314
P42676	Nln	-0.541509	0.0455045	0.293231
Q63617	Hyou1	-0.540873	0.0458085	0.292544
D3ZG83	Map3k10	0.539846	0.0463034	0.291433
P11505	Atp2b1	0.539618	0.0464133	0.291188
P52796	Efnb1	0.539547	0.0867119	0.29111
Q9WTY2	Rem2	0.538833	0.0467949	0.290341
Q63622	Dlg2	0.537904	0.0472493	0.28934
P10960	Psap	-0.537835	0.047283	0.289267
Q99P99	Hdac4	0.53778	0.0473099	0.289208
P23574	Gabrg1	0.537697	0.0473506	0.289118
Q1HCL7	Nadk2	-0.537666	0.0473662	0.289084
Q5D006	Usp11	0.537344	0.0475245	0.288739
P23576	Gabra2	0.537322	0.0475353	0.288715
Q00960	Grin2b	0.536897	0.0477451	0.288258
P0C6S7	Anks1b	0.535857	0.0482616	0.287142
Q9R1T5	Aspa	-0.5358	0.04829	0.287081
Q9JI85	Nucb2	-0.535352	0.171516	0.286601
P06761	Hspa5	-0.535132	0.0486235	0.286367
P12928	Pklr	-0.534344	0.35358	0.285523
Q920A6	Scpep1	-0.533896	0.0492457	0.285045
P70583	Dut	-0.533103	0.276099	0.284199
P97519	Hmgcl	-0.533029	0.0496859	0.284119
Q9Z0V5	Prdx4	-0.532583	0.0499132	0.283644
P30337	Chn1	0.532361	0.0500263	0.283409
P04785	P4hb	-0.531537	0.0504493	0.282531
Q498R3	Dnajc10	-0.531504	0.050466	0.282497
P07633	Pccb	-0.53074	0.0508606	0.281685
Q69FB3	Jph4	-0.530209	0.0511362	0.281121
P24329	Tst	-0.529795	0.0513515	0.280683
P50430	Arsb	-0.529612	0.051447	0.280489
P84039	Enpp5	-0.529226	0.0516489	0.28008
Q9JM04	Ipo13	0.529223	0.0941201	0.280077
P19527	Nefl	0.528887	0.0518267	0.279721
P45953	Acadvl	-0.528432	0.0520657	0.27924
P31424	Grm5	0.527906	0.0523434	0.278684
Q66HD0	Hsp90b1	-0.527862	0.0523664	0.278638
P02767	Ttr	-0.527197	0.0527188	0.277937
Q6AYS6	Snx17	0.525728	0.0650014	0.27639
Q63396	Sub1	0.525492	0.0536305	0.276142
P97852	Hsd17b4	-0.524721	0.0540466	0.275332
P43138	Apex1	0.524525	0.0541527	0.275126
Q6W5G4	Plppr2	0.523658	0.0546238	0.274218
Q9Z1T4	Cnksr2	0.523637	0.054635	0.274196
B4F7A1	Lyrm7	-0.522689	0.0668534	0.273203
P08503	Acadm	-0.522676	0.0551612	0.27319
P31016	Dlg4	0.522228	0.0554075	0.272722
O35889	Afdn	0.521713	0.0556915	0.272185
Q5I0P2	Gcsh	-0.521703	0.0556971	0.272174
Q62768	Unc13a	0.521433	0.0558465	0.271892
Q9JLT0	Myh10	0.521346	0.0558944	0.271802
Q4QQR9	Memo1	-0.520419	0.0564104	0.270836
P24054	Sparcl1	-0.519001	0.0572056	0.269362
O35274	Ppp1r9b	0.517957	0.0577963	0.268279
Q6TUG0	Dnajb11	-0.517648	0.0579716	0.26796
Q5XI42	Aldh3b1	0.517629	0.0700183	0.26794
Q5U2S1	Ndfip1	-0.517514	0.125514	0.267821
Q4QQW3	Adhfe1	-0.517403	0.0581112	0.267706
B2RYM5	Brcc3	0.51702	0.0704059	0.26731
Q62976	Kcnma1	0.516984	0.0583507	0.267272
Q66HC5	Nup93	0.51657	0.0585874	0.266845
Q5M9G3	Caprin1	-0.516214	0.0587921	0.266477
D3ZAT9	Faxc	0.515826	0.0860462	0.266076
O35952	Hagh	-0.515558	0.0591697	0.265801
D3ZTX0	Tmed7	-0.514627	0.0597091	0.264841
Q5XII0	Epdr1	-0.514533	0.0597641	0.264744
P07825	Syp	0.514297	0.0599013	0.264502
Q5XIC0	Eci2	-0.514154	0.0599848	0.264354
G3V7W1	Pdcd6	0.513759	0.0602157	0.263948
B2RYW9	Fahd2	-0.513292	0.060489	0.263469
Q9WVK3	Pecr	-0.512409	0.061009	0.262563
P51158	Rab28	0.511819	0.0889394	0.261959
P48550	Kcnj6	0.511227	0.0617091	0.261354
P35053	Gpc1	0.50971	0.0626173	0.259804
O35217	Minpp1	-0.509554	0.10936	0.259646
Q9Z2G8	Nap1l1	0.509055	0.0630122	0.259137
P02770	Alb	-0.508405	0.0634054	0.258476
Q00959	Grin2a	0.508327	0.0634531	0.258396
P21707	Syt1	0.507138	0.0641778	0.257189
Q62918	Nell2	-0.505755	0.0650287	0.255788
Q9EQP5	Prelp	-0.505339	0.165219	0.255367
P05508	Mtnd4	-0.505023	0.0654823	0.255048
P51650	Aldh5a1	-0.504805	0.0656174	0.254828
P16884	Nefh	0.504555	0.0657734	0.254575
Q5PQN9	Mrpl38	-0.50426	0.113719	0.254278
Q6P7A9	Gaa	-0.503749	0.0662765	0.253763
Q3KRD8	Eif6	0.503291	0.114529	0.253302
Q9R1S9	Mdk	-0.503215	0.066612	0.253225
Q8K4Y5	Lgi1	0.501821	0.0674923	0.251824
P84850	D2hgdh	-0.501772	0.0675231	0.251776
Q68FS4	Lap3	-0.501663	0.0675928	0.251665
Q76M68	Iqsec3	0.500496	0.0683367	0.250497
Q8CGU4	Agap2	0.499919	0.0687072	0.249919
P0C644	Ppip5k1	0.499587	0.0689209	0.249587
P0C2X9	Aldh4a1	-0.499213	0.0691618	0.249214
Q9WUL0	Top1	0.499211	0.0691632	0.249212
F1M7Y5	Prkci	0.499065	0.0692577	0.249066
O70351	Hsd17b10	-0.498429	0.0696692	0.248432
B0BN56	Mrps31	-0.496715	0.173748	0.246726
P14604	Echs1	-0.496714	0.0707889	0.246725
P97838	Dlgap3	0.496539	0.0709038	0.246551
Q62625	Map1lc3b	0.496119	0.0711805	0.246134
P10860	Glud1	-0.49558	0.0715363	0.2456
Q5FVH8	Rgs7bp	0.494743	0.0720916	0.244771
Q5XIT9	Mccc2	-0.494432	0.0722985	0.244463
Q04589	Fgfr1	0.494427	0.259349	0.244458
Q9ERH3	Wdr7	0.493909	0.0726477	0.243946
P52873	Pc	-0.49383	0.0727006	0.243868
Q9JIR1	Rimbp2	0.493657	0.0728165	0.243697
P13437	Acaa2	-0.493548	0.0728894	0.24359
Q5PPJ9	Sh3glb2	0.492671	0.0734793	0.242724
P29266	Hibadh	-0.49166	0.0741628	0.24173
Q9JJM9	Septin5	0.491543	0.0742422	0.241615
P50554	Abat	-0.490973	0.0746303	0.241054
P35286	Rab13	-0.490595	0.0748882	0.240683
P54287	Cacnb3	0.490314	0.0750806	0.240407
P24368	Ppib	-0.48912	0.0759007	0.239238
P23565	Ina	0.489117	0.0759028	0.239235
P14882	Pcca	-0.488369	0.0764202	0.238504
Q63083	Nucb1	-0.48831	0.152155	0.238446
D4AAT7	Naxd	-0.487359	0.0771225	0.237519
P11915	Scp2	-0.486999	0.0773736	0.237168
Q6EV70	Pofut1	-0.486837	0.0774869	0.237011
Q5I034	Custos	0.486733	0.0775598	0.236909
Q62936	Dlg3	0.486707	0.077578	0.236884
Q3ZU82	Golga5	-0.485884	0.0781565	0.236083
Q09137	Prkaa2	0.485662	0.0783126	0.235868
Q641X3	Hexa	-0.485376	0.0785148	0.23559
Q6MG48	Prrc2a	-0.483762	0.0796611	0.234025
O08679	Mark2	0.483634	0.079752	0.233902
Q68FU3	Etfb	-0.483564	0.0798021	0.233834
Q62920	Pdlim5	-0.483523	0.0798316	0.233794
P97534	Fkbp1b	0.483389	0.0799274	0.233665
P56571	ES1 protein homolog, mitochondrial	-0.483059	0.080164	0.233346
Q6MG49	Bag6	0.482941	0.0802481	0.233232
Q62876	Syngr1	0.482907	0.0802724	0.2332
P70500	Cdipt	0.482591	0.0804997	0.232894
Q6XVN8	Map1lc3a	0.482122	0.0808373	0.232442
Q5RK19	Snf8	0.482089	0.080861	0.23241
Q62638	Glg1	-0.482071	0.0808743	0.232392
P62024	Phactr1	0.481239	0.0814758	0.231591
D3ZPX4	Plxna3	0.481136	0.0815511	0.231491
Q63450	Camk1	0.480965	0.0816749	0.231327
Q3ZB98	Bcas1	-0.480963	0.0816764	0.231325
Q8CFC9	Lzts1	0.480826	0.334343	0.231194
Q9ESI7	Dcx	0.480237	0.0822052	0.230627
O35828	Coro7	0.47972	0.0825828	0.230131
P30009	Marcks	-0.478517	0.083467	0.228978
Q5EBA1	Supv3l1	-0.478516	0.0834676	0.228978
P63281	Ube2i	-0.478383	0.0835659	0.22885
D4ABY2	Copg2	0.477256	0.0844009	0.227773
O88483	Pdp1	-0.477121	0.0845014	0.227644
Q8K1P7	Smarca4	0.476998	0.137933	0.227528
Q5M7U5	Rab19	0.476822	0.0847235	0.227359
P97532	Mpst	-0.476736	0.0847876	0.227278
Q63065	Pdk1	-0.476452	0.0849997	0.227007
P05503	Mtco1	-0.475614	0.0856278	0.226208
Q5BJX1	Mrpl41	-0.47542	0.085773	0.226025
Q568Z4	Spcs3	0.474943	0.0861325	0.225571
P18886	Cpt2	-0.474902	0.0861637	0.225531
F1MAB7	Dgki	0.474606	0.0863866	0.225251
O35854	Bcat2	-0.474573	0.165778	0.22522
Q63881	Kcnd2	0.47423	0.0866711	0.224894
O88407	Faim2	-0.473968	0.0868701	0.224645
O35430	Apba1	0.473492	0.0872316	0.224195
P09759	Ephb1	0.473104	0.0875267	0.223828
Q63041	A1m	-0.472826	0.0877391	0.223565
Q6AXW1	Glrx2	-0.472772	0.0877808	0.223513
Q78EG7	Ptp4a1	0.472666	0.0878613	0.223413
O35142	Copb2	0.472145	0.0882603	0.222921
P35738	Bckdhb	-0.472001	0.0883708	0.222785
B0BNM1	Naxe	-0.471967	0.0883973	0.222753
B0BNE5	Esd	-0.471962	0.0884006	0.222748
O35152	Bet1l	-0.471134	0.104142	0.221967
P25093	Fah	-0.470473	0.0895492	0.221345
Q9QUH6	Syngap1	0.470262	0.0897133	0.221146
P50442	Gatm	-0.469564	0.0902557	0.22049
P26772	Hspe1	-0.469266	0.0904881	0.220211
P36201	Crip2	-0.469173	0.0905605	0.220124
Q62760	Tomm20	0.469052	0.0906551	0.22001
P09626	Atp4a	0.468912	0.0907649	0.219878
Q9Z2X5	Homer3	0.468719	0.0909156	0.219698
Q9Z339	Gsto1	0.468215	0.0913108	0.219226
B4F777	Hmgn5	0.468204	0.0913198	0.219215
Q9R063	Prdx5	-0.46775	0.0916769	0.21879
Q5RJL0	Ermn	-0.467625	0.0917755	0.218673
P19643	Maob	-0.467611	0.0917859	0.218661
Q400C7	Amz2	0.467325	0.0920118	0.218393
Q8VHW5	Cacng8	0.467073	0.0922109	0.218157
O08773	Rgs14	0.466929	0.0923247	0.218023
P14408	Fh	-0.465791	0.0932292	0.216961
Q64680	Cyp2d4	0.46496	0.0938923	0.216188
P12839	Nefm	0.46451	0.094254	0.215769
P22756	Grik1	0.464485	0.150056	0.215747
Q99ND9	Rwdd1	0.464398	0.0943439	0.215665
B2RYI0	Wdr91	0.464266	0.09445	0.215543
Q9QZA2	Pdcd6ip	0.463588	0.0949959	0.214914
Q6P6S0	Snap47	0.463169	0.095335	0.214525
Q6AYL5	Sf3b4	0.462679	0.0957317	0.214072
P38659	Pdia4	-0.461768	0.0964736	0.213229
P52925	Hmgb2	0.461274	0.131198	0.212773
P17764	Acat1	-0.461044	0.0970654	0.212562
P15390	Scn4a	0.460916	0.0971703	0.212444
P15389	Scn5a	0.460916	0.0971703	0.212444
P60123	Ruvbl1	0.460607	0.0974244	0.212158
P97633	Csnk1a1	0.460336	0.0976472	0.211909
P16975	Sparc	-0.45996	0.0979563	0.211564
Q792I0	Lin7c	-0.459696	0.0981742	0.211321
Q5FVQ8	Nlrx1	0.459568	0.0982802	0.211203
Q9Z272	Git1	0.459427	0.0983973	0.211073
Q6P747	Hp1bp3	0.458248	0.0993761	0.209991
P13264	Gls	-0.458126	0.0994777	0.209879
Q6DTM3	Ahi1	-0.458121	0.183023	0.209874
P56603	Scamp1	0.457963	0.0996136	0.20973
P26817	Grk2	0.457755	0.0997873	0.209539
Q03351	Ntrk3	0.457714	0.099821	0.209502
P07895	Sod2	-0.457622	0.0998979	0.209418
Q80W96	Isca1	-0.457112	0.100325	0.208951
Q8R4A1	Ero1a	-0.457087	0.100346	0.208928
Q8VHF5	Cs	-0.456734	0.100642	0.208606
Q6AXR4	Hexb	-0.456149	0.101134	0.208072
P24587	Akap5	0.455553	0.101639	0.207528
Q3B7T9	Rab11fip1	-0.455403	0.18597	0.207392
P19686	Gucy1a1	0.455238	0.118014	0.207242
Q4V7E8	Lrrfip2	-0.455217	0.118034	0.207222
Q6AXN3	Tmed5	-0.455009	0.102099	0.207033
Q62825	Exoc3	0.454564	0.102477	0.206629
P48721	Hspa9	-0.4543	0.102702	0.206388
Q9ER31	Entpd6	-0.454298	0.102704	0.206386
Q58FK9	Kyat3	-0.454291	0.10271	0.20638
Q9QYU2	Tsfm	-0.454241	0.102753	0.206335
Q5I0E7	Tmed9	-0.453844	0.103091	0.205974
Q6AY97	Ccdc91	-0.453764	0.138421	0.205902
M0R5D6	Rnf157	-0.453593	0.119517	0.205747
Q9Z1Y3	Cdh2	0.453331	0.103531	0.205509
P15205	Map1b	0.451368	0.105222	0.203733
F1LU71	Auh	-0.451176	0.105388	0.20356
P63039	Hspd1	-0.451056	0.105492	0.203452
Q62703	Rcn2	-0.450553	0.10593	0.202998
Q63688	Cyp7b1	0.449889	0.106509	0.2024
Q66HG5	Tm9sf2	-0.44964	0.106726	0.202176
Q68FP5	Snupn	0.448487	0.372374	0.20114
P19490	Gria1	0.448422	0.107796	0.201083
O88664	Taok1	0.447463	0.108643	0.200223
P62255	Ube2g1	0.447452	0.449913	0.200213
Q91Z80	Ppfia4	0.447034	0.109024	0.199839
P16638	Acly	-0.446967	0.109083	0.19978
P82471	Gnaq	0.446788	0.109242	0.19962
P30427	Plec	0.446779	0.109251	0.199611
Q80W83	Ppp2r5b	0.446439	0.109553	0.199308
Q68FX9	Sirt5	-0.446366	0.109618	0.199243
Q5I0C3	Mccc1	-0.446347	0.109635	0.199226
Q8K1P8	SLC16A2	-0.44567	0.451943	0.198622
Q5RJP0	Akr1b7	-0.445636	0.11027	0.198591
P62198	Psmc5	0.445198	0.110663	0.198201
Q9JJK1	Gpm6b	0.444918	0.110914	0.197952
Q63584	Tmed10	-0.444884	0.110945	0.197921
Q9QYJ2	Rasa3	0.444854	0.110971	0.197895
P40241	Cd9	-0.444753	0.111062	0.197805
Q9EQR2	Agps	-0.44434	0.111434	0.197438
Q925Q9	Sh3kbp1	0.444326	0.111447	0.197425
Q5FVH2	Pld3	-0.443855	0.111871	0.197008
Q62826	Hnrnpm	0.443673	0.112036	0.196846
P52590	Nup107	0.443511	0.318884	0.196702
Q9ER34	Aco2	-0.443429	0.112257	0.196629
Q6EV76	Fut8	-0.443215	0.112451	0.19644
Q9WU70	Stxbp5	0.442614	0.112997	0.195907
Q07310	Nrxn3	0.442069	0.113494	0.195425
Q4V8F9	Hsdl2	-0.441858	0.113686	0.195239
P08592	App	-0.441752	0.113783	0.195145
Q6AXV9	Gsto2	0.4414	0.114105	0.194834
E9PU28	Impdh2	-0.441176	0.114311	0.194636
G3V9R8	Hnrnpc	0.441174	0.114313	0.194634
P22509	Fbl	0.441116	0.131335	0.194583
Q9QYC5	Gpr37l1	0.440933	0.114533	0.194422
Q01992	Mipep	-0.440872	0.234914	0.194368
Q62888	Nlgn2	0.440805	0.114651	0.194309
Q52KK3	Slc25a51	-0.440748	0.114704	0.194259
Q6P730	Dab2ip	0.440631	0.114812	0.194155
Q7TMB7	Plppr4	0.440174	0.115232	0.193753
Q5FVI6	Atp6v1c1	0.439495	0.115859	0.193156
D3ZQL7	Tppp	-0.438609	0.116681	0.192378
P16446	Pitpna	0.438608	0.116683	0.192377
Q9ET64	Smpd2	0.438209	0.117054	0.192027
Q5XI78	Ogdh	-0.438041	0.117211	0.19188
Q01066	Pde1b	0.437734	0.117497	0.191611
Q63787	Pik3r1	0.437225	0.117974	0.191166
Q4QQW4	Hdac1	0.437065	0.118124	0.191026
Q99P39	Nfs1	-0.437053	0.118135	0.191015
P41565	Idh3g	-0.436589	0.118571	0.19061
O08815	Slk	0.436289	0.118853	0.190348
P09527	Rab7a	-0.436183	0.118953	0.190255
D3ZAA9	Mpp2	0.435896	0.119224	0.190005
Q63081	Pdia6	-0.435245	0.119839	0.189438
P62804	H4c2	0.434989	0.120082	0.189216
Q9JLA3	Uggt1	-0.434895	0.120171	0.189133
Q9Z1C7	Rapgef4	0.434453	0.12059	0.18875
Q03343	Adcy6	0.434201	0.138206	0.18853
Q5U2R7	Mesd	-0.434175	0.120856	0.188508
O35413	Sorbs2	0.43346	0.121538	0.187888
Q62667	Mvp	-0.433338	0.210918	0.187781
P0C0A1	Vps25	0.433035	0.121945	0.187519
Q64536	Pdk2	-0.4329	0.122074	0.187403
P62483	Kcnab2	0.432483	0.122475	0.187042
P51556	Dgka	-0.432464	0.467051	0.187025
Q07652	Cacna1e	0.432254	0.122695	0.186844
Q9Z250	Lin7a	0.431852	0.123082	0.186496
Q9JMB5	Adrm1	0.431772	0.123159	0.186427
Q02874	Macroh2a1	0.43177	0.123161	0.186426
Q562C6	Lztfl1	0.431646	0.123281	0.186318
Q8R4C0	Capn5	-0.431557	0.123367	0.186242
Q5U1X1	Rexo2	-0.431511	0.123411	0.186202
P14562	Lamp1	-0.431329	0.123588	0.186044
Q9QZA6	Cd151	-0.431269	0.123646	0.185993
P08050	Gja1	-0.431156	0.123755	0.185895
P85973	Pnp	0.431119	0.123791	0.185863
P27615	Scarb2	-0.431078	0.12383	0.185828
O08873	Madd	0.430776	0.124123	0.185568
P23514	Copb1	0.430628	0.124267	0.18544
Q5PPM8	Pip4p1	-0.430505	0.162403	0.185335
B2GV06	Oxct1	-0.43048	0.124411	0.185313
O88382	Magi2	0.43043	0.124459	0.18527
O35831	Cdk17	0.430274	0.12461	0.185136
P25286	Atp6v0a1	0.429753	0.125118	0.184687
Q9QXJ0	Ttl	-0.429687	0.125182	0.184631
Q4QR85	Wdr77	0.429586	0.125281	0.184544
Q8R426	Kcnip1	0.429485	0.143026	0.184457
P32736	Opcml	0.429388	0.125474	0.184374
Q68FX0	Idh3B	-0.429188	0.125669	0.184203
Q6P791	Lamtor1	-0.428863	0.125988	0.183923
Q64568	Atp2b3	0.42873	0.126118	0.18381
Q64428	Hadha	-0.428186	0.126653	0.183343
Q00715	Histone H2B type 1	0.427953	0.126882	0.183144
O35796	C1qbp	-0.427836	0.126997	0.183044
Q5XIJ6	Babam1	0.427798	0.250706	0.183011
Q9JHW1	Cpd	-0.427592	0.127238	0.182835
Q505J3	Wscd1	0.426544	0.128274	0.18194
Q6GX84	Fignl1	0.426533	0.128285	0.18193
P19814	Ttgn1	-0.426447	0.12837	0.181857
P97756	Camkk1	0.426089	0.128725	0.181552
Q9JM53	Aifm1	0.425725	0.129088	0.181242
D4A2Z8	Dhx36	-0.425617	0.129196	0.18115
Q925G1	Hdgfl2	0.425294	0.147399	0.180875
P13233	Cnp	-0.425209	0.129603	0.180803
Q9QYL8	Lypla2	0.425137	0.129675	0.180741
Q9WU49	Carhsp1	-0.424834	0.129978	0.180484
O08662	Pi4ka	0.424769	0.130043	0.180428
P29411	Ak3	-0.42472	0.130092	0.180387
Q9Z2K5	Mlst8	0.424545	0.130267	0.180238
Q99NA5	Idh3a	-0.424327	0.130485	0.180053
P43278	H1-0	0.424263	0.130549	0.179999
Q00729	H2bc1	0.423807	0.131008	0.179612
P84245	H3-3b	0.423681	0.131135	0.179506
P63036	Dnaja1	0.423545	0.131272	0.17939
P0C0S7	H2az1	0.423348	0.13147	0.179224
Q924S5	Lonp1	-0.423135	0.131685	0.179043
P14841	Cst3	-0.422352	0.132477	0.178381
P70618	Mapk14	0.421725	0.404915	0.177852
P61227	Rap2b	0.421234	0.133614	0.177438
Q3B8Q2	Eif4a3	0.421051	0.133801	0.177284
Q07803	Gfm1	-0.420725	0.134133	0.177009
Q63358	Myo9b	-0.420422	0.259859	0.176755
P19356	Hmbs	-0.419912	0.174143	0.176326
P15650	Acadl	-0.419562	0.135325	0.176033
Q9QVC8	Fkbp4	-0.419486	0.135403	0.175969
Q5XIE6	Hibch	-0.419372	0.13552	0.175873
D3ZBN0	H1-5	0.419269	0.135627	0.175787
P97837	Dlgap2	0.41904	0.135863	0.175594
A0A0G2JUG7	Iqsec1	0.418933	0.135974	0.175504
P29975	Aqp1	-0.418774	0.154377	0.175371
Q6TEK4	Vkorc1	-0.418553	0.154617	0.175187
Q01984	Hnmt	-0.418504	0.302114	0.175146
Q9Z0V6	Prdx3	-0.418251	0.136678	0.174934
Q8CFG5	Cacna2d3	0.417906	0.137035	0.174645
Q71UF4	Rbbp7	0.417185	0.137784	0.174043
Q04931	Ssrp1	0.416728	0.202302	0.173662
Q80XF7	Gjc2	-0.416619	0.138374	0.173571
Q9Z1N4	Bpnt1	-0.416282	0.138726	0.17329
P53812	Pitpnb	0.416075	0.138942	0.173119
P08482	Chrm1	0.415893	0.139133	0.172967
Q9R0I8	Pip4k2a	-0.415656	0.139382	0.17277
P69060	Cmas	0.415006	0.140064	0.17223
Q80VL0	Ipcef1	-0.414903	0.158619	0.172144
B2GV71	Ndufaf5	-0.414866	0.140212	0.172114
Q5FVL6	Tspan13	-0.414676	0.26711	0.171956
Q69BT7	Trappc4	0.414667	0.180147	0.171949
P04636	Mdh2	-0.414224	0.140889	0.171581
Q794E4	Hnrnpf	0.413965	0.141161	0.171367
P54290	Cacna2d1	0.413637	0.141509	0.171095
P70541	Eif2b3	0.41329	0.141877	0.170809
Q6P6R2	Dld	-0.413001	0.142184	0.17057
Q71TY3	Rps27	-0.41291	0.142281	0.170494
P48450	Lss	-0.412602	0.236028	0.17024
Q62915	Cask	0.412521	0.142694	0.170174
Q62871	Dync1i2	-0.412002	0.143249	0.169745
P53987	Slc16a1	0.411912	0.143344	0.169671
P42264	Grik3	0.411882	0.161981	0.169647
O08721	Unc5a	0.411606	0.162291	0.169419
P20069	Pmpca	-0.41155	0.143732	0.169373
Q920J4	Txnl1	-0.411473	0.143813	0.16931
Q03626	Mug1	0.411203	0.144103	0.169088
Q3SWS8	Rae1	0.410862	0.144469	0.168808
Q03346	Pmpcb	-0.410754	0.144586	0.168718
Q5RJR2	Twf1	0.4107	0.144643	0.168675
Q9JKA8	Hcn3	-0.410607	0.144743	0.168598
Q63537	Syn2	0.410452	0.144909	0.168471
P81377	Prkar1b	-0.409672	0.145751	0.167831
P83888	Tubg1	0.409484	0.186207	0.167677
Q9WVK7	Hadh	-0.409372	0.146076	0.167585
P55161	Nckap1	0.408246	0.147296	0.166665
P37199	Nup155	0.408029	0.147533	0.166488
P00507	Got2	-0.407953	0.147615	0.166426
Q9Z2F5	Ctbp1	0.407422	0.148195	0.165993
Q5BJS4	Fundc1	0.40736	0.148263	0.165942
P86173	Actl6b	0.40589	0.149875	0.164747
O70277	Trim3	0.405832	0.149938	0.1647
O35049	Smpd3	0.404495	0.151415	0.163616
P48768	Slc8a2	0.404463	0.151451	0.16359
Q8CH84	Elavl2	-0.404362	0.151562	0.163509
P57113	Gstz1	-0.404236	0.151702	0.163407
Q9Z0J5	Txnrd2	-0.403855	0.152125	0.163099
P63159	Hmgb1	0.402864	0.153229	0.1623
Q4VSI4	Usp7	-0.402427	0.153717	0.161948
Q8VHX0	Cacng3	0.402347	0.153807	0.161883
B0BN72	Mcrip1	-0.402059	0.15413	0.161651
B0BNM9	GLTP	-0.401927	0.154278	0.161545
Q64598	Histone H2A type 1-F	0.401874	0.154337	0.161503
Q00728	Histone H2A type 4	0.401874	0.154337	0.161503
P04775	Scn2a	0.401558	0.154692	0.161249
O88923	Adgrl2	0.401315	0.154966	0.161053
Q68FS1	Nubp2	0.40116	0.155139	0.16093
Q66H80	Arcn1	0.401087	0.155223	0.16087
P63081	Atp6v0c	0.400796	0.15555	0.160637
Q62818	Eif2b2	0.400676	0.19679	0.160542
G3V9D0	Poglut1	-0.400589	0.155783	0.160472
Q03114	Cdk5	0.40056	0.155816	0.160448
Q9ERE4	Golph3	-0.40045	0.155941	0.16036
Q9Z269	Vapb	-0.400363	0.156039	0.160291
P09456	Prkar1a	-0.400291	0.15612	0.160233
P0CC09	H2ac18	0.400249	0.156168	0.160199
P07872	Acox1	-0.399849	0.15662	0.15988
P15865	H1-4	0.399729	0.156756	0.159783
Q3B7D1	Ube2z	0.399417	0.157111	0.159534
Q5BJT7	Ccdc93	0.399395	0.157135	0.159517
D3ZHA0	Flnc	-0.399391	0.15714	0.159513
Q4V898	Rbmx	0.399326	0.157214	0.159461
Q63604	Ntrk2	0.398983	0.157604	0.159187
P0C8E4	Map3k7	-0.398657	0.157974	0.158928
Q9Z173	Adgrl3	0.398624	0.158012	0.158901
Q4FZX5	Msrb2	-0.39849	0.158166	0.158794
Q9R0E0	Ugcg	-0.398412	0.177532	0.158732
P47820	Ace	-0.398281	0.199731	0.158628
Q5I0K3	Clybl	-0.398272	0.158414	0.15862
Q8CGS5	Elac2	-0.39822	0.199806	0.158579
Q1WIM2	Cadm2	0.39787	0.158873	0.158301
P26284	Pdha1	-0.397595	0.159188	0.158082
P54758	Epha6	0.397477	0.159323	0.157988
Q8VGC3	Cacnb2	0.39727	0.15956	0.157824
Q561R9	Lactb2	-0.396548	0.201874	0.157251
Q5RKH6	Os9	0.396495	0.160451	0.157208
P11275	Camk2a	0.396192	0.1608	0.156968
Q02356	Ampd2	-0.396056	0.160957	0.15686
Q5U2U0	Clpx	-0.395225	0.181345	0.156203
P09605	Ckmt2	-0.394658	0.162574	0.155755
Q6YAT4	Sgce	-0.394559	0.229812	0.155677
Q8K4G6	Macrod1	-0.394284	0.163008	0.15546
P49432	Pdhb	-0.394094	0.16323	0.15531
Q00566	Mecp2	0.393577	0.163833	0.154903
Q8CJB9	Rnf40	-0.392912	0.3356	0.15438
P06349	H1-6	0.392814	0.164725	0.154303
P30839	Aldh3a2	-0.392468	0.16513	0.154032
P20760	Igg-2a	-0.392082	0.165583	0.153728
Q63159	Coq3	-0.391898	0.165799	0.153584
Q62758	Htr4	0.39164	0.166103	0.153382
P15178	Dars1	-0.391475	0.166297	0.153253
P41777	Nolc1	0.391264	0.337814	0.153087
Q5U2Q3	Ester hydrolase C11orf54 homolog	-0.391191	0.166632	0.153031
P09217	Prkcz	-0.39107	0.385679	0.152936
Q62651	Ech1	-0.390897	0.166979	0.1528
Q01177	Plg	-0.390868	0.186642	0.152778
Q6J1Y9	Usp19	0.390582	0.186993	0.152554
A0A0G2JXN2	Trim46	0.390194	0.167811	0.152252
P21775	Acaa1a	-0.389	0.16923	0.151321
P70711	Ube2d2b	0.388971	0.169265	0.151299
Q63486	Rraga	0.388894	0.169357	0.151238
P85834	Tufm	-0.388759	0.169518	0.151134
Q5RJQ4	Sirt2	-0.38852	0.169804	0.150947
Q9Z1W6	Mtdh	-0.388249	0.170127	0.150738
Q9WTV5	Psmd9	0.388089	0.170319	0.150613
Q64270	Eif2b1	0.388039	0.170379	0.150574
O08654	Phaf1	0.387859	0.170594	0.150434
P47971	Nptx1	0.387724	0.170756	0.15033
P54759	Epha7	0.387534	0.170983	0.150183
D4A3K5	H1-1	0.387307	0.171256	0.150006
Q9Z0U4	Gabbr1	0.387175	0.171415	0.149904
Q4KLG9	Zfand2b	0.387166	0.171426	0.149897
Q63788	Pik3r2	0.386883	0.171765	0.149679
Q7TS56	Cbr4	-0.386823	0.171838	0.149632
B2GUZ1	Usp4	0.385494	0.173443	0.148605
P48679	Lmna	0.385004	0.174036	0.148228
Q5HZE2	Tmem120a	0.384826	0.194147	0.148091
Q5BJU5	Cnih2	0.384391	0.217311	0.147756
Q5XIG0	Nudt9	-0.38414	0.175088	0.147563
P29348	Gnat3	-0.384128	0.175101	0.147555
Q63569	Psmc3	-0.384027	0.175225	0.147477
Q5U2R6	P33monox	0.383839	0.175455	0.147332
Q9R1N3	Slc4a7	0.383696	0.175629	0.147223
P15800	Lamb2	-0.38332	0.196047	0.146934
D4ABP9	Fbxo3	0.383264	0.176156	0.146892
P17046	Lamp2	-0.383165	0.176278	0.146815
P32089	Slc25a1	-0.382649	0.17691	0.14642
Q9QYK3	Nrbf2	-0.382362	0.309827	0.1462
O08875	Dclk1	0.381094	0.178824	0.145233
P50279	Stx2	0.381032	0.198956	0.145185
P21575	Dnm1	0.380854	0.179121	0.14505
Q812D1	Psip1	0.380584	0.179455	0.144844
Q6IRE4	Tsg101	0.380466	0.179601	0.144754
P19492	Gria3	0.380376	0.179713	0.144686
Q63707	Dhodh	0.380271	0.179843	0.144606
Q62733	Tmpo	0.38027	0.179844	0.144605
Q9Z254	Gipc1	0.38026	0.179857	0.144597
P01026	C3	-0.380244	0.179876	0.144585
P61983	Ywhag	0.380098	0.180057	0.144474
O70257	Stx7	-0.380096	0.180059	0.144473
A0JPQ9	Chid1	-0.379085	0.181317	0.143705
A1L1L2	Tmem214	-0.378961	0.314511	0.143611
Q812E9	Gpm6a	0.378152	0.182483	0.142999
Q6AXT8	Sf3a2	0.378095	0.281357	0.142956
P29410	Ak2	-0.377945	0.182741	0.142842
P0C2C1	Mrpl30	-0.377698	0.316259	0.142656
Q66HF8	Aldh1b1	-0.377251	0.183611	0.142319
P20761	Igh-1a	0.377223	0.404179	0.142297
P39069	Ak1	-0.377155	0.183733	0.142246
Q6PDU4	Leprotl1	0.376886	0.204294	0.142043
Q7TP98	Ilf2	0.376824	0.184149	0.141996
Q63487	RragB	0.376797	0.184182	0.141976
P63045	Vamp2	0.376598	0.184434	0.141826
P25809	Ckmt1	-0.376457	0.184611	0.14172
P08461	Dlat	-0.376405	0.184676	0.141681
O54861	Sort1	-0.376369	0.184722	0.141654
D4A208	Srgap2	0.376291	0.18482	0.141595
Q63632	Slc12a4	-0.376074	0.185095	0.141431
B5DF89	Cul3	0.376	0.185187	0.141376
Q9WVI4	Gucy1a2	0.375584	0.185713	0.141064
Q6P6T4	Eml2	-0.375186	0.186218	0.140765
P15087	Cpe	-0.375091	0.186338	0.140694
Q4KLL4	Tm9sf4	-0.375086	0.186344	0.14069
Q07116	Suox	-0.375055	0.186385	0.140666
D4A1R8	Cpne1	0.374546	0.187031	0.140284
P20272	Cnr1	0.374495	0.187096	0.140246
Q6AYT3	Rtcb	-0.374413	0.187199	0.140185
Q9QZM5	Abi1	0.37426	0.187394	0.140071
P30349	Lta4h	-0.374165	0.187515	0.139999
Q6AYG3	Prune1	0.37343	0.188453	0.13945
Q9Z1Z3	Epn2	0.373144	0.188818	0.139237
Q62636	Rap1b	0.373133	0.188833	0.139228
B0BN93	Psmd13	0.372974	0.189035	0.13911
O55043	Arhgef7	0.372849	0.189197	0.139016
Q5BJ92	Ppp4c	0.372161	0.289593	0.138504
Q09426	Ugt8	-0.372091	0.190168	0.138452
Q01205	Dlst	-0.371941	0.190362	0.13834
O88943	Kcnq2	0.371888	0.190429	0.138301
P84060	Dtnb	0.37169	0.190684	0.138153
Q9QXY2	Srcin1	0.371218	0.191292	0.137803
O35095	Ncdn	0.370821	0.191804	0.137508
Q498U4	Sarnp	0.370729	0.191924	0.13744
Q9WU82	Ctnnb1	0.370616	0.19207	0.137356
Q63357	Myo1d	-0.370424	0.192319	0.137214
B0BNL4	Slc48a1	-0.370288	0.212973	0.137113
Q01728	Slc8a1	0.369191	0.193918	0.136302
Q63570	Psmc4	0.369135	0.193991	0.136261
D3ZW55	Itpa	0.36876	0.194479	0.135984
A7VJC2	Hnrnpa2b1	0.368555	0.194747	0.135833
Q6AYR2	Ndrg3	0.368531	0.194778	0.135815
Q5MPA9	Dclk2	0.368024	0.19544	0.135442
Q5FVC2	Arhgef2	0.367491	0.196138	0.13505
Q761X5	Unc5c	0.367377	0.196288	0.134966
P83565	Mrpl40	-0.367375	0.196291	0.134964
Q5PQL5	Ptdss1	-0.367357	0.196314	0.134951
P22462	Kcnc2	-0.367293	0.196397	0.134904
D4A6L0	Gpr158	0.367239	0.196468	0.134865
Q568Z9	Phyhip	0.367072	0.196688	0.134742
P97696	Cyth3	0.367047	0.196721	0.134723
O08836	Igbp1	-0.36699	0.217394	0.134682
Q63619	Coq7	-0.366971	0.418098	0.134667
P48508	Gclm	0.366925	0.196881	0.134634
P51607	Renbp	-0.366523	0.197409	0.134339
Q62640	Grid1	0.365855	0.19829	0.13385
Q5U216	Ddx39a	0.36583	0.198322	0.133832
P82450	Siae	-0.365466	0.24272	0.133565
P35400	Grm7	0.36494	0.199499	0.133181
P21932	Adcy3	0.36466	0.19987	0.132977
Q62967	Mvd	0.364577	0.300304	0.132917
F1LMY4	Ryr1	0.364491	0.244074	0.132854
Q6MGB5	Hsd17b8	-0.364354	0.200277	0.132754
P70615	Lmnb1	0.364232	0.200439	0.132665
Q63376	Nrxn2	0.364165	0.200527	0.132616
Q6DGG9	Camlg	-0.36407	0.200655	0.132547
P07871	Acaa1b	-0.364028	0.20071	0.132516
Q91XU1	Qki	-0.363976	0.20078	0.132478
P35289	Rab15	0.363447	0.201484	0.132094
Q63413	Ddx39b	0.36336	0.2016	0.13203
P84889	Vangl2	0.363094	0.201954	0.131837
Q5BJU7	Wasf1	0.362968	0.202123	0.131746
Q7TP47	Syncrip	-0.362948	0.20215	0.131731
P47819	Gfap	0.362287	0.203034	0.131252
Q62839	Golga2	-0.362155	0.20321	0.131156
Q9EQT5	Tinagl1	-0.361877	0.304168	0.130955
P85970	Arpc2	0.361775	0.203719	0.130881
Q923W4	Hdgfl3	0.361482	0.204114	0.130669
Q9QWN8	Sptbn2	0.361433	0.20418	0.130634
Q9WV63	Kif2a	0.361333	0.204314	0.130562
Q63638	Speg	0.360823	0.205001	0.130193
Q08406	Cntfr	0.360702	0.205163	0.130106
Q9JLS3	Taok2	0.360701	0.205165	0.130105
Q6PTT0	Acy1b	-0.360656	0.205226	0.130072
Q66HA5	Cc2d1a	0.360641	0.205246	0.130062
A6JUQ6	Clvs2	0.360319	0.20568	0.12983
O88656	Arpc1b	0.360276	0.38066	0.129799
Q63941	Rab3b	-0.360199	0.205843	0.129743
Q7M767	Ube2v2	0.359907	0.206238	0.129533
Q5U2N3	Pitpnm1	0.358903	0.207598	0.128812
P09951	Syn1	0.358689	0.207889	0.128658
P41516	Top2a	0.358664	0.3088	0.12864
Q63716	Prdx1	-0.358606	0.208002	0.128598
Q9R1K2	Tenm2	0.358422	0.208253	0.128466
P11250	Rpl34	-0.357813	0.209082	0.12803
D3ZBM7	Hace1	0.357262	0.209835	0.127636
Q5XIF6	Tuba4a	0.35676	0.210522	0.127278
Q6AYP2	Mfap3l	0.356664	0.255109	0.127209
Q7TQ16	Uqcrq	-0.356643	0.210683	0.127194
P62839	Ube2d2	0.356613	0.210725	0.127173
P61078	Ube2d3	0.356613	0.210725	0.127173
Q91Y81	Septin2	0.356376	0.21105	0.127004
Q5RKI1	Eif4a2	0.356169	0.211334	0.126856
P0C7J6	Lrfn1	0.355694	0.256496	0.126518
P63090	Ptn	0.355275	0.212564	0.12622
P13383	Ncl	0.354832	0.213176	0.125905
Q5GH59	Xkr4	0.354583	0.21352	0.125729
P24050	Rps5	-0.354164	0.214099	0.125432
O88761	Psmd1	0.354124	0.214154	0.125404
Q63186	Eif2b4	0.35391	0.214451	0.125253
P28023	Dctn1	0.353849	0.214536	0.125209
Q9EQS0	Taldo1	-0.353204	0.215432	0.124753
Q496Z0	Elp2	0.352997	0.21572	0.124607
Q9JJ31	Cul5	0.35283	0.215952	0.124489
Q99PD4	Arpc1a	0.352728	0.216094	0.124417
P34926	Map1a	0.352427	0.216514	0.124205
P04218	Cd200	0.352226	0.216794	0.124063
Q9JKW1	Timm22	0.351557	0.217729	0.123592
Q6VBQ5	Myadm	0.351075	0.218405	0.123253
Q6MG12	Uncharacterized protein C6orf136 homolog	0.35087	0.218692	0.12311
Q5M9F8	Scyl1	0.350445	0.264079	0.122812
P17475	Serpina1	-0.350377	0.219384	0.122764
P55770	Snu13	0.350176	0.240808	0.122624
Q3T1J9	Mob1a	0.349283	0.220926	0.121999
Q5HZY0	Ubxn4	-0.348897	0.221473	0.121729
Q811Q2	Clic6	-0.348425	0.22214	0.1214
Q9Z2L9	Ndrg4	0.347962	0.222797	0.121078
P19969	Gabra5	0.347744	0.223106	0.120926
P70617	Ninj1	0.347709	0.223156	0.120902
P14659	Hspa2	0.347533	0.223407	0.120779
Q498E0	Txndc12	-0.347305	0.268678	0.120621
A0JPJ7	Ola1	0.346992	0.224177	0.120403
Q4G017	Nisch	0.346642	0.224676	0.120161
Q6PCT8	Sdhd	0.346563	0.224789	0.120106
Q6QIX3	Slc30a3	0.346513	0.22486	0.120071
D3ZUM2	Sarm1	0.346291	0.225177	0.119918
O08838	Amph	0.345958	0.225655	0.119687
P70587	Lrrc7	0.345927	0.225698	0.119666
Q00954	Scn1b	0.345623	0.226133	0.119455
Q5BK81	Ptgr2	-0.345542	0.22625	0.119399
Q08163	Cap1	0.345357	0.226514	0.119272
P13086	Suclg1	-0.34523	0.226697	0.119184
Q6R518	Gpn3	0.345078	0.226915	0.119079
Q5FVJ5	Bmerb1	0.345054	0.226951	0.119062
O35112	Alcam	-0.344973	0.227066	0.119006
G3V9T7	Get3	0.344497	0.22775	0.118678
Q5XIE0	Anp32e	-0.344323	0.273087	0.118558
Q5FVJ0	Rufy3	0.344271	0.228077	0.118522
P68101	Eif2s1	0.344023	0.228434	0.118352
F1M0Z1	Trio	0.34395	0.228539	0.118302
Q06486	Csnk1d	0.343097	0.229771	0.117716
Q9WTT2	Clpb	-0.342929	0.230015	0.1176
Q5FWT5	Qrsl1	-0.342904	0.405676	0.117583
Q5RKJ1	Maea	-0.34266	0.230405	0.117416
P63086	Mapk1	0.342623	0.230459	0.11739
Q62806	Znf148	0.342419	0.332778	0.117251
A2VCW9	Aass	-0.342302	0.302815	0.11717
Q62609	Olfm1	0.342208	0.23106	0.117107
Q4KLF8	Arpc5	0.342133	0.231169	0.117055
Q3ZAV8	Edc4	0.341529	0.277255	0.116642
B2RYG6	Otub1	0.341287	0.2324	0.116477
Q63666	Vamp1	0.341061	0.23273	0.116323
P0C0R5	Pik3r4	0.340471	0.233592	0.11592
Q4AEF8	Copg1	0.340372	0.233736	0.115853
D4A4T9	Chordc1	0.34019	0.234003	0.115729
B5DFC8	Eif3c	0.340156	0.234052	0.115706
B3GNI6	Septin11	0.339999	0.234282	0.115599
P05712	Rab2a	0.339944	0.234362	0.115562
Q56A18	Smarce1	0.339899	0.370812	0.115531
P46844	Blvra	0.339837	0.234519	0.115489
P16086	Sptan1	0.339638	0.234812	0.115354
Q6P7P5	Bzw1	0.339533	0.234965	0.115283
Q5HZV9	Ppp1r7	0.338992	0.235759	0.114916
D4AEC2	Camsap2	0.338987	0.235767	0.114912
P57097	Mertk	-0.338867	0.235944	0.114831
Q5FWY5	Aip	0.33856	0.236395	0.114623
Q09167	Srsf5	-0.338141	0.237014	0.114339
Q9JLP1	Khdrbs3	0.338136	0.237021	0.114336
Q4G074	Kifbp	0.337501	0.237958	0.113907
D4AD37	Bpnt2	-0.337302	0.238253	0.113773
Q66HR0	Slc12a9	-0.337274	0.238294	0.113754
Q5PQN6	Vipas39	0.33693	0.238804	0.113522
P48199	Crp	-0.336891	0.414496	0.113496
P86410	Ralgapb	0.336577	0.239328	0.113284
P08413	Camk2b	0.336377	0.239624	0.113149
Q62940	Nedd4	0.336152	0.239958	0.112998
P13234	Camk4	0.336152	0.239959	0.112998
P58751	Reln	0.334769	0.263543	0.11207
Q4QQS3	Oscp1	0.334437	0.242516	0.111848
Q02293	Fntb	0.334401	0.242569	0.111824
Q9QX73	Arhgef9	0.334397	0.242576	0.111821
P51907	Slc1a1	0.334289	0.242736	0.111749
O88778	Bsn	0.334287	0.24274	0.111748
Q765A7	Pgap1	-0.33391	0.243305	0.111496
P16232	Hsd11b1	0.333749	0.243546	0.111389
Q6UPE1	Etfdh	-0.333677	0.243654	0.11134
P47727	Cbr1	-0.333662	0.243677	0.11133
Q5YLM1	Dagla	0.333292	0.244233	0.111083
Q6AY04	Maip1	0.332731	0.245076	0.11071
Q63692	Cdc37	0.332648	0.245201	0.110654
P13668	Stmn1	-0.332305	0.245717	0.110427
Q7TSU1	Arfgef2	0.332253	0.245796	0.110392
O88831	Camkk2	0.332221	0.245844	0.110371
P28841	Pcsk2	-0.332058	0.24609	0.110263
P11506	Atp2b2	0.332023	0.246143	0.11024
Q5XHZ0	Trap1	-0.332011	0.246161	0.110231
Q5SGE0	Lrpprc	-0.331659	0.246694	0.109997
A0MZ67	Shtn1	0.331346	0.26876	0.10979
P47987	Pllp	-0.331046	0.24762	0.109592
Q9ESM0	Ip6k1	0.330995	0.320094	0.109557
B2RYN7	Spast	0.330902	0.247839	0.109496
A1L108	Arpc5l	0.330755	0.248063	0.109399
P31000	Vim	-0.33045	0.248525	0.109197
Q80W89	Ndufa11	0.330255	0.248821	0.109068
O88900	Grb14	0.330111	0.294666	0.108973
Q5XIE1	Them6	-0.330006	0.29483	0.108904
B0LPN4	Ryr2	0.329761	0.249573	0.108742
Q3B7D0	Cpox	-0.329723	0.32207	0.108717
Q9EPH8	Pabpc1	-0.329713	0.249646	0.108711
Q6AYT4	Pabir1	0.329674	0.587978	0.108685
Q5I0L7	Kti12	0.329518	0.352481	0.108582
P43244	Matr3	0.329442	0.250059	0.108532
P81128	Arhgap35	0.329426	0.250083	0.108521
O88588	Pacs1	0.329344	0.250208	0.108467
P51156	Rab26	0.329295	0.250282	0.108435
Q53B90	Rab43	0.329295	0.250282	0.108435
Q923V4	Fbxo6	0.329281	0.250304	0.108426
P84079	Arf1	0.329203	0.250423	0.108374
Q641Z6	Ehd1	0.328815	0.251014	0.10812
Q99M64	Pi4k2a	-0.328778	0.251072	0.108095
Q63421	Pde1c	0.328719	0.272804	0.108056
D4A631	Arfgef1	0.327965	0.252316	0.107561
Q66HF9	Lrrfip1	-0.327849	0.252493	0.107485
P62859	Rps28	-0.327601	0.252873	0.107323
P18421	Psmb1	0.327332	0.253287	0.107146
Q3KRE8	Tubb2b	-0.32723	0.253443	0.10708
P62997	Tra2b	0.327151	0.275235	0.107028
P0C588	Cnnm4	-0.326711	0.254242	0.10674
P97576	Grpel1	-0.326389	0.254738	0.10653
Q8CHM7	Hacl1	0.326351	0.254796	0.106505
Q8K4M9	Osbpl1a	-0.326098	0.255186	0.10634
P0C0A2	Vps36	0.325871	0.255538	0.106192
P60905	Dnajc5	0.325581	0.255986	0.106003
Q5SGD7	Cnksr3	0.32548	0.256141	0.105937
P84100	Rpl19	-0.32532	0.256388	0.105833
Q4KLK9	Ssu72	0.32493	0.2787	0.105579
P02696	Rbp1	0.324652	0.257423	0.105399
P01015	Agt	-0.324636	0.257448	0.105389
Q80Z29	Nampt	0.32459	0.25752	0.105359
Q5XIK7	Katnal1	0.323395	0.259378	0.104584
Q9WUH4	Fhl1	-0.323173	0.259723	0.104441
P08644	Kras	-0.322924	0.260113	0.10428
P49816	Tsc2	0.32282	0.260274	0.104213
P27653	Mthfd1	-0.322799	0.260308	0.104199
Q01986	Map2k1	0.322771	0.260351	0.104181
Q5XIT1	Mapre3	0.322618	0.26059	0.104082
Q62845	Cntn4	0.322299	0.261088	0.103877
B5DFK7	Abhd17c	0.32224	0.261181	0.103839
Q6LED0	Histone H3.1	0.322091	0.283165	0.103743
P50545	Hck	0.322091	0.261414	0.103743
Q01621	Lck	0.322091	0.261414	0.103743
Q4KM34	Cdk20	0.322091	0.261414	0.103743
Q62726	Cilk1	0.322091	0.261414	0.103743
P20793	Mak	0.322091	0.261414	0.103743
Q498D6	Fgfr4	0.322091	0.261414	0.103743
O35346	Ptk2	0.321955	0.261628	0.103655
Q2TL32	Ubr4	0.321933	0.261661	0.103641
Q62824	Exoc4	0.321854	0.261785	0.10359
Q9QZH7	Fbxl20	0.321822	0.334491	0.103569
Q9WTT7	Bzw2	-0.321796	0.261877	0.103552
P52296	Kpnb1	0.32164	0.262121	0.103452
P50475	Aars1	-0.321393	0.262508	0.103294
O55165	Kif3c	0.32109	0.262985	0.103099
O09175	Rnpep	0.320275	0.264266	0.102576
Q9ERR2	Commd5	0.320181	0.264414	0.102516
P20759	Ig gamma-1 chain C region	-0.319953	0.536447	0.10237
Q8R478	Wbp2	0.319849	0.264939	0.102303
P0C5X8	Ttyh1	0.319722	0.265138	0.102222
P13635	Cp	-0.319621	0.265298	0.102158
Q91V33	Khdrbs1	0.319394	0.265657	0.102012
Q3T1K5	Capza2	0.319164	0.266021	0.101865
Q76EQ0	Srr	0.319088	0.266141	0.101817
P31423	Grm4	-0.318789	0.266614	0.101627
Q6AY23	Pycr2	-0.318616	0.266889	0.101516
Q6QI25	Ormdl3	0.318613	0.266894	0.101514
Q68SB1	Stau2	0.318365	0.267286	0.101356
P62718	Rpl18a	-0.317981	0.267896	0.101112
Q9WUD2	Trpv2	-0.317879	0.268059	0.101047
P02466	Col1a2	-0.317756	0.314181	0.100969
P49134	Itgb1	-0.317391	0.268835	0.100737
P0C2C0	Mrpl22	-0.317381	0.268851	0.100731
Q9JIL3	Ilf3	0.317331	0.26893	0.100699
Q62910	Synj1	0.31726	0.269044	0.100654
Q4KM30	Desi1	-0.317091	0.372	0.100547
Q5M7W7	Pars2	-0.316866	0.269672	0.100404
Q6PDU1	Srsf2	-0.31665	0.270016	0.100267
P19836	Pcyt1a	0.315918	0.445887	0.099804
Q9WUS0	Ak4	-0.315791	0.271389	0.0997238
O35787	Kif1c	0.314803	0.447581	0.0991011
O55166	Vps52	0.314343	0.273712	0.0988118
O35763	Msn	-0.313846	0.274512	0.0984996
Q7TPK6	Wnk4	0.313764	0.274645	0.098448
P55260	Anxa4	-0.313464	0.275129	0.0982598
Q66H74	Golph3l	-0.313198	0.275559	0.0980931
Q810F4	Fam3c	-0.313168	0.275608	0.0980741
P25409	Gpt	0.312862	0.276102	0.0978826
P20156	Vgf	-0.312813	0.276181	0.097852
Q6P502	Cct3	0.312762	0.276264	0.0978199
P49620	Dgkg	0.312665	0.276421	0.0977591
Q66H39	Abcf3	0.31251	0.34945	0.0976624
P17074	Rps19	-0.312458	0.276756	0.0976298
P49655	Kcnj10	0.312243	0.277104	0.0974957
P37377	Snca	0.311941	0.277594	0.0973069
Q9Z2Q7	Stx8	-0.311502	0.278306	0.0970337
A0A0G2JTR4	Abr	0.311436	0.278414	0.0969922
Q80U96	Xpo1	0.311279	0.278669	0.0968948
Q62751	Ireb2	0.311273	0.278678	0.0968911
Q10728	Ppp1r12a	-0.31112	0.278928	0.0967957
B2GUV7	Eif5b	0.310892	0.279299	0.096654
Q6QI44	Naa25	0.310754	0.279524	0.0965678
P02688	Mbp	-0.310752	0.279526	0.096567
B0BN85	Sugt1	0.310738	0.279551	0.0965578
Q6AY57	Wipi2	-0.310466	0.279993	0.0963892
Q62844	Fyn	0.310371	0.280148	0.0963304
P04897	Gnai2	-0.310276	0.280303	0.0962714
D4ABB4	Fbxl15	0.310224	0.280387	0.0962392
P53678	Ap3m2	0.310211	0.280409	0.0962309
P63047	Sult4a1	0.309956	0.280826	0.0960727
P83953	Kpna1	0.309151	0.282143	0.0955742
Q9QY17	Pacsin2	0.309047	0.282313	0.0955101
P01830	Thy1	0.30897	0.282439	0.0954625
P34058	Hsp90ab1	0.308828	0.282673	0.0953745
O88917	Adgrl1	0.308789	0.282736	0.0953508
Q7TP40	Pcnp	-0.308734	0.456856	0.0953169
Q91ZY8	Trim9	0.308013	0.284011	0.0948718
O88994	Mtarc2	-0.30762	0.284657	0.0946302
Q6QBQ4	Plscr3	-0.307603	0.284686	0.0946194
Q9EPJ3	Mrps26	-0.307539	0.357575	0.0945804
P52481	Cap2	0.307493	0.284866	0.0945522
Q9R1K8	Rasgrp1	0.306994	0.28569	0.0942451
P10959	Ces1c	-0.306848	0.331987	0.0941554
Q4V8K5	Brox	0.30679	0.286025	0.0941203
Q99P82	Cldn11	-0.306475	0.286546	0.093927
O35567	Atic	-0.30631	0.28682	0.0938257
B0BNA5	Cotl1	0.306078	0.287204	0.0936835
Q6UPE0	Chdh	-0.305929	0.28745	0.0935924
Q5I6B8	Pip5k1c	0.305925	0.287456	0.0935904
Q6AYQ8	Fahd1	-0.305828	0.287616	0.093531
D3ZML2	Brsk2	0.305648	0.287915	0.0934208
O35795	Entpd2	0.305574	0.288039	0.0933752
P70483	Strn	-0.30546	0.288227	0.0933058
Q5RKI9	Mrrf	0.305335	0.288434	0.0932297
P51799	Clcn7	-0.305156	0.288731	0.0931203
Q6AYS7	Acy1a	-0.30486	0.289224	0.0929395
Q80X08	Washc2	0.304787	0.289344	0.0928952
P49621	Dgkb	0.304609	0.28964	0.0927869
Q4FZT8	Spryd4	-0.304515	0.289798	0.0927291
Q4G069	Rmdn1	-0.304324	0.290115	0.0926132
Q5FVQ9	Tbce	0.304195	0.29033	0.0925347
P97603	Neo1	-0.304028	0.290608	0.0924333
A1A5P0	Cdc42ep1	-0.303985	0.290681	0.0924066
Q1M168	Atcay	0.303963	0.290716	0.0923936
P54319	Plaa	0.303863	0.290884	0.0923326
P97685	Nfasc	0.303433	0.291602	0.0920713
P02650	Apoe	0.303397	0.291661	0.0920497
F1M386	Rapgef2	0.303136	0.292098	0.0918911
P63025	Vamp3	0.303134	0.2921	0.0918903
A0JPP1	Drap1	0.303018	0.314231	0.0918201
P51111	Htt	0.302855	0.292567	0.0917212
Q9JHW0	Psmb7	0.302741	0.292758	0.0916522
P70566	Tmod2	0.302444	0.293256	0.0914723
P35745	Acyp2	-0.302077	0.29387	0.0912507
P43425	Gng7	0.30159	0.294689	0.0909562
Q6P6U0	Fgr	0.301468	0.294893	0.0908831
A8WCF8	Tprg1l	0.301362	0.295072	0.0908191
P61589	Rhoa	-0.301262	0.29524	0.090759
Q5PPN7	Ccdc51	-0.300839	0.295952	0.0905043
Q63347	Psmc2	0.300727	0.29614	0.090437
Q9Z214	Homer1	0.300632	0.296302	0.0903794
P0C5W1	Map1s	0.300451	0.296606	0.0902709
Q3MID3	Arfgap2	0.30042	0.296659	0.0902521
Q9JLD2	Serpini1	-0.300376	0.296732	0.0902258
D4A0X3	Kiaa1107	-0.299839	0.29764	0.0899032
Q9JLJ3	Aldh9a1	-0.299828	0.297658	0.089897
Q5XI83	Vps35l	0.299786	0.297728	0.0898719
P07722	Mag	-0.299773	0.297751	0.0898639
Q62682	Cntn3	0.299344	0.298477	0.0896066
Q6AYQ3	Fars2	-0.298979	0.299095	0.0893885
Q5U2R3	Frmd8	0.29874	0.345568	0.0892458
P0DMW0	Hspa1a	0.298553	0.299818	0.0891337
Q05764	Add2	0.298288	0.300268	0.0889757
P20280	Rpl21	0.297977	0.300796	0.0887903
B0BND0	Enpp6	-0.297931	0.300874	0.088763
Q8K585	Hmga1	0.297923	0.322841	0.0887581
P97527	Cntn5	-0.297705	0.323213	0.0886282
P16970	Abcd3	-0.29756	0.301506	0.0885418
Q7TPJ0	Ssr1	-0.297378	0.301815	0.0884339
Q63372	Nrxn1	0.297246	0.302041	0.0883552
Q9WU34	Septin3	0.29712	0.302256	0.08828
P0C5H9	Manf	-0.296942	0.302559	0.0881747
Q5PQN1	Herc4	0.296415	0.303459	0.0878619
Q80Z30	Ppm1e	0.2964	0.303485	0.0878528
Q9ESW0	Ddb1	-0.296376	0.303527	0.0878384
Q6P4Z9	Cops8	0.296056	0.304073	0.0876493
P02454	Col1a1	-0.295997	0.304174	0.0876142
Q4V7C6	Gmps	0.295996	0.304176	0.0876137
Q5RJK8	Acbd6	0.29593	0.304288	0.0875748
Q1WIM3	Cadm3	0.29582	0.304477	0.0875096
P14173	Ddc	0.295586	0.407	0.087371
Q62717	Cadps	0.295581	0.304887	0.087368
B1WC61	Acad9	-0.295489	0.305044	0.0873138
Q8K4V4	Snx27	-0.295482	0.305057	0.0873095
O35052	Cds1	-0.295256	0.305444	0.087176
P56558	Ogt	0.295206	0.30553	0.0871466
P62634	Cnbp	-0.294996	0.305891	0.0870224
Q63053	Arc	0.294788	0.306247	0.0869001
Q3MHU5	Retreg2	0.294654	0.306478	0.0868209
B0LT89	Stk24	0.294288	0.307108	0.0866052
P49803	Rgs7	0.294199	0.30726	0.0865533
P0C089	Ptpmt1	0.293929	0.307726	0.086394
Q6IMX7	Hspbp1	0.293755	0.308025	0.086292
Q157S1	Crtc1	0.293744	0.308045	0.0862853
Q63942	Rab3d	0.293494	0.308476	0.0861386
P97874	Gak	0.293338	0.308744	0.0860473
Q4KM31	Limd2	0.29307	0.309208	0.0858898
O54921	Exoc2	0.292851	0.309587	0.0857615
Q5I0I4	Dmac2	-0.292663	0.309912	0.0856514
Q4KM73	Cmpk1	0.29228	0.310574	0.0854278
Q3MIE4	Vat1	-0.292277	0.310579	0.085426
Q5I0K8	Mrps7	-0.29215	0.3108	0.0853514
P62813	Gabra1	-0.292019	0.311027	0.0852751
P27321	Cast	0.292019	0.311027	0.085275
P38656	Ssb	-0.291978	0.311097	0.0852513
O35303	Dnm1l	0.291789	0.311426	0.0851407
O35179	Sh3gl2	0.291643	0.311679	0.0850557
Q5HZY2	Sar1b	0.29161	0.311736	0.0850363
Q5PPK9	Eipr1	0.291575	0.311797	0.085016
P22002	Cacna1c	0.291367	0.312158	0.0848947
O08776	Ndufaf3	-0.291352	0.312184	0.0848859
Q5M7U6	Actr2	0.291169	0.312502	0.0847793
A0A0G2K344	Pik3ca	0.291135	0.31256	0.0847598
Q63644	Rock1	0.291053	0.312703	0.084712
Q91Z79	Ppfia3	0.290988	0.312817	0.0846739
Q9R0T3	Dnajc3	-0.290949	0.358894	0.0846513
B2GV24	Ufl1	0.290424	0.313799	0.0843459
P35332	Hpcal4	0.290167	0.314247	0.0841968
P20595	Gucy1b1	0.290117	0.314335	0.0841677
Q9JIX3	Fhit	-0.290085	0.314389	0.0841496
P11345	Raf1	0.28993	0.486078	0.0840592
A0A0G2K2P5	Tjp1	0.289917	0.314682	0.084052
P04646	Rpl35a	-0.289707	0.315049	0.0839302
Q68FR9	Eef1d	-0.288849	0.316549	0.083434
Q9JKY3	Zbtb18	0.288825	0.450993	0.0834201
Q8VHV7	Hnrnph1	0.288703	0.316805	0.0833495
Q9JJW1	Tspan2	-0.288681	0.316844	0.0833366
Q66HL2	Cttn	0.288653	0.316894	0.0833204
Q6GMN2	Baiap2	0.28857	0.317039	0.0832724
Q64611	Csad	-0.288505	0.317152	0.0832354
Q6P0K8	Jup	0.288349	0.317426	0.0831452
Q5M868	Gba2	0.288284	0.317541	0.0831075
Q64605	Ptprs	0.288228	0.317639	0.0830753
Q6AZ61	Lmbrd1	-0.288215	0.31766	0.0830681
Q9QZC4	Pcyt1b	0.287962	0.318105	0.0829221
Q3KR51	Nsg2	-0.287821	0.318352	0.0828411
P35465	Pak1	0.287819	0.318356	0.0828399
Q71RJ2	Cacng2	0.287688	0.318587	0.0827644
Q4QQT4	Ppp2r1b	0.287641	0.318669	0.0827374
E9PSK7	Mapk8ip3	0.287216	0.319417	0.0824929
P62898	Cycs	-0.28683	0.320096	0.0822717
O89000	Dpyd	-0.286822	0.32011	0.0822671
Q9JIS1	Rims2	0.286817	0.32012	0.0822637
O35092	Timm17a	-0.286639	0.320433	0.082162
P17659	Kcna6	-0.286283	0.321062	0.0819577
P15791	Camk2d	-0.286183	0.321237	0.0819009
P12785	Fasn	0.285899	0.321739	0.0817384
Q641Z2	Ptpn9	0.285628	0.322219	0.0815832
Q64303	Pak2	0.285086	0.323178	0.0812741
Q9R080	Gpsm1	0.285004	0.323323	0.0812274
O35093	Timm23	0.284961	0.535635	0.0812026
Q05695	L1cam	0.284711	0.323844	0.0810601
Q80Z70	Sel1l	-0.284467	0.324277	0.0809212
Q63468	Prpsap1	-0.284282	0.324604	0.0808164
P53563	Bcl2l1	-0.284042	0.426408	0.0806799
Q07205	Eif5	0.283966	0.325166	0.0806369
Q8VBU2	Ndrg2	0.283917	0.325253	0.0806089
Q5XIJ5	Abhd17a	0.283488	0.459774	0.0803656
Q6P7B0	Wars1	-0.28276	0.327314	0.0799532
Q9QZ86	Nop58	0.282526	0.327732	0.0798209
P60868	Rps20	-0.281956	0.328752	0.079499
P07687	Ephx1	-0.281122	0.330246	0.0790294
P05982	Nqo1	-0.280856	0.330723	0.0788799
Q9ER24	Atxn10	0.28072	0.330966	0.0788039
D4ABL6	Mctp1	0.28062	0.331147	0.0787473
P40748	Syt3	0.280402	0.331537	0.0786255
P82995	Hsp90aa1	0.2803	0.331722	0.078568
Q3MQ06	Atg5	-0.280224	0.331857	0.0785256
Q8R508	Fat3	0.280223	0.501439	0.0785251
P63329	Ppp3ca	0.279716	0.332772	0.0782411
Q63633	Slc12a5	0.279586	0.333007	0.0781681
Q9Z136	Tsc1	0.279326	0.333475	0.0780229
Q8VIF7	Selenbp1	-0.279148	0.333796	0.0779237
Q9EP80	Pick1	0.279078	0.333922	0.0778845
P49793	Nup98	0.278997	0.467221	0.0778393
P11497	Acaca	0.278989	0.334082	0.0778351
P42335	Itpkb	0.27883	0.33437	0.0777463
P16290	Pgam2	-0.278762	0.380273	0.0777081
P18265	Gsk3a	0.278623	0.334744	0.077631
Q499S9	Rhbdf1	-0.278577	0.435744	0.077605
P62912	Rpl32	-0.278446	0.335064	0.0775322
Q62763	Csnk1g3	-0.278266	0.335389	0.0774321
Q6URK4	Hnrnpa3	0.278176	0.335552	0.077382
P69682	Necap1	0.277919	0.336018	0.0772389
Q641Y0	Ddost	-0.277747	0.336329	0.0771435
P61980	Hnrnpk	0.277713	0.33639	0.0771247
Q8CGV7	Thtpa	0.27758	0.336632	0.0770508
Q7TP52	Cmbl	0.277435	0.358769	0.07697
Q9QX74	Shank2	0.277423	0.336917	0.0769634
Q75WE7	Vwa5a	-0.277316	0.33711	0.0769044
Q62720	Slc30a1	-0.277214	0.337296	0.0768477
Q99MZ4	Ggt7	0.276708	0.338214	0.0765676
O08957	Nrn1	0.276621	0.338373	0.0765193
Q6P4Z6	Lcmt1	0.276373	0.338825	0.0763818
Q7TT49	Cdc42bpb	0.275869	0.339742	0.0761037
Q8VHK7	Hdgf	-0.27576	0.339941	0.0760435
O88881	Begain	0.275547	0.340329	0.0759263
P31596	Slc1a2	0.275274	0.340827	0.0757758
Q8K586	Rasl2-9	0.274662	0.341946	0.0754392
P10868	Gamt	0.274612	0.342037	0.0754116
Q5FVJ4	Rell2	0.274551	0.363992	0.0753783
P70582	Nup54	-0.274496	0.725504	0.0753479
Q6BBI8	Ufc1	0.274413	0.3424	0.0753027
Q32PZ3	Unc45a	0.274242	0.443213	0.0752089
Q7TNJ2	Abca7	0.274241	0.443216	0.0752081
P19139	Csnk2a1	-0.274194	0.342802	0.0751823
Q68FW7	Tars2	-0.27413	0.342919	0.0751473
D4AE59	Stk11	0.274043	0.343078	0.0750998
P61265	Stx1b	0.273889	0.343361	0.0750151
B3DMA0	Tp53i11	-0.27352	0.344037	0.0748132
Q8R1R5	Cd99l2	0.273447	0.344172	0.0747732
O54783	Chkb	-0.273379	0.344296	0.0747361
Q9Z2Z8	Dhcr7	-0.273311	0.444827	0.0746988
P97608	Oplah	-0.273294	0.344452	0.0746897
O70143	Shc3	0.273162	0.344695	0.0746174
Q9Z311	Mecr	-0.272751	0.345451	0.0743929
P54777	Pex6	-0.272532	0.391449	0.0742739
Q9P290	Slc22a17	-0.272434	0.346033	0.0742204
P14646	Pde4b	0.272351	0.601574	0.0741753
Q04631	Fnta	0.272285	0.346308	0.074139
Q9JHZ9	Slc38a3	0.272261	0.346351	0.0741263
Q5RJR8	Lrrc59	-0.27208	0.346686	0.0740274
Q3KRD5	Tomm34	-0.272019	0.346798	0.0739945
Q63345	Mog	-0.271806	0.34719	0.0738787
Q64542	Atp2b4	-0.271575	0.347618	0.0737527
P08104	Scn3a	0.271412	0.347918	0.0736645
P09034	Ass1	-0.271257	0.348205	0.0735802
P62944	Ap2b1	0.270693	0.349247	0.0732746
Q99MB4	Cbwd1	0.270512	0.349581	0.073177
F1LQ48	Hnrnpl	0.270424	0.349745	0.0731291
Q9Z1A6	Hdlbp	-0.270299	0.349977	0.0730614
Q63151	Acsl3	0.269949	0.350625	0.0728723
P12938	Cyp2d3	0.269858	0.350794	0.0728233
Q80W98	Sgtb	0.269591	0.351289	0.0726793
Q63488	Slc20a2	-0.269457	0.351537	0.0726072
Q5BJT1	Ankrd34a	0.269416	0.351614	0.0725851
F1M775	Diaph1	0.269412	0.351621	0.072583
P62890	Rpl30	0.269175	0.352061	0.0724554
P97711	Grk6	0.269171	0.373843	0.0724531
P0C6C0	Sphkap	0.269153	0.352103	0.0724432
Q63448	Acox3	-0.269106	0.35219	0.0724179
Q5U1Y4	Akr1e2	0.269066	0.374037	0.0723964
Q9QYP2	Celsr2	0.269047	0.374072	0.0723862
Q68FR2	Bin2	0.268623	0.353088	0.0721586
P42260	Grik2	0.268368	0.353564	0.0720211
Q7TSY2	Lhfpl4	0.26831	0.353671	0.0719904
Q63259	Ptprn	0.268284	0.35372	0.0719762
P60203	Plp1	-0.268108	0.354048	0.0718819
Q587K4	Lrrc73	0.268069	0.354121	0.071861
Q6IMY8	Hnrnpu	0.267577	0.355039	0.0715973
Q9JLZ1	Glrx3	0.267556	0.355077	0.0715864
F1LTR1	Wdr26	-0.26755	0.35509	0.0715828
P36970	Gpx4	-0.267121	0.35589	0.0713538
P63301	Selenow	-0.266938	0.609103	0.071256
P63035	Cyth2	0.266775	0.356537	0.071169
P28818	Rasgrf1	0.266751	0.356583	0.0711561
Q9R085	Usp15	0.266593	0.356879	0.0710716
Q8CGU9	Tph2	0.26644	0.357166	0.07099
Q63270	Aco1	0.266259	0.357504	0.0708939
Q06437	Pdha2	-0.265812	0.358342	0.0706562
Q5XIG6	Galk2	0.265304	0.430429	0.0703859
P36506	Map2k2	0.265025	0.35982	0.0702385
Q6AYT0	Cryz	-0.264527	0.38246	0.0699743
P50904	Rasa1	0.264496	0.360817	0.069958
Q4KLZ6	Tkfc	0.264433	0.360936	0.0699246
Q6AYR6	Hdhd2	-0.264388	0.361019	0.0699013
Q5PQS2	Znf365	0.264311	0.432222	0.0698601
P29315	Rnh1	0.264081	0.361599	0.0697388
B4F795	Slc44a2	0.263493	0.362709	0.0694284
P97536	Cand1	0.263401	0.362882	0.0693803
P47853	Bgn	-0.263336	0.384686	0.0693457
Q5U308	Lrrc8d	0.263332	0.363013	0.0693438
Q5HZW3	Asphd2	0.263315	0.363044	0.069335
Q63564	Sv2b	0.263003	0.363636	0.0691704
D4A1J9	Lrfn5	-0.262945	0.363744	0.0691403
Q02765	Ctss	-0.262741	0.435063	0.0690327
Q5U1Z0	Rab3gap2	0.262712	0.364185	0.0690178
Q9JIH7	Wnk1	0.262686	0.364235	0.0690038
P07632	Sod1	-0.262657	0.364289	0.0689889
P13832	Rlc-a	-0.262636	0.36433	0.0689774
Q80ZG1	Ric8a	0.262608	0.364383	0.0689628
P61150	Fgf12	0.262583	0.364431	0.0689496
P54757	Epha5	0.262582	0.364433	0.068949
Q5FVI3	Lrrc57	0.262503	0.364582	0.0689076
B5DEN9	Vps28	0.26225	0.365062	0.0687749
Q5XIS2	Cptp	0.262205	0.365147	0.0687513
Q4V8B2	Dcun1d3	0.262109	0.365328	0.0687011
Q498R7	Czib	-0.262053	0.365435	0.0686717
Q62847	Add3	0.26205	0.36544	0.0686702
P58775	Tpm2	-0.261906	0.365713	0.0685949
P63100	Ppp3r1	0.261382	0.366709	0.0683204
O08835	Syt11	0.261266	0.366928	0.0682601
Q63862	Myh11	-0.261179	0.532105	0.0682142
P62494	Rab11a	0.260974	0.367484	0.0681074
Q9EQX9	Ube2n	0.260962	0.367507	0.0681011
D4A770	Protein C12orf4 homolog	0.260854	0.367713	0.0680448
P48284	Ca4	-0.260639	0.368122	0.0679327
Q4FZT2	Ppme1	0.260294	0.368779	0.0677529
O35764	Nptxr	0.260231	0.3689	0.06772
P41562	Idh1	-0.260072	0.369203	0.0676373
F1LQX4	Arhgap44	0.259973	0.369392	0.0675858
P62864	Fau	-0.259943	0.369449	0.0675703
O35760	Idi1	-0.259893	0.369544	0.0675444
P70549	Slc8a3	0.259496	0.370302	0.0673381
P18645	Gale	0.259376	0.441181	0.0672761
Q9EPT8	Clic5	-0.259302	0.500465	0.0672374
P29534	Vcam1	0.259131	0.371	0.0671487
P49242	Rps3a	-0.258873	0.371493	0.0670153
Q01062	Pde2a	0.258748	0.371732	0.0669507
P62919	Rpl8	-0.258528	0.372154	0.0668365
Q6P7Q1	Babam2	0.257982	0.373201	0.0665545
P20070	Cyb5r3	-0.257909	0.37334	0.0665171
Q5U211	Snx3	0.257686	0.373769	0.066402
Q99MC0	Ppp1r14a	-0.257657	0.373825	0.0663869
P29066	Arrb1	0.257252	0.374601	0.0661788
Q3T1I4	Prrc1	0.257126	0.396402	0.0661139
P18484	Ap2a2	0.256929	0.375223	0.0660125
Q8R491	Ehd3	0.256894	0.375291	0.0659944
Q62639	Rheb	0.256866	0.375344	0.0659804
Q5U2R0	Mat2b	0.256677	0.375708	0.0658831
Q5XIG8	Strap	0.256638	0.375783	0.0658633
P25886	Rpl29	-0.256616	0.375826	0.0658518
B5DFN3	Uqcc2	-0.256585	0.375886	0.0658357
P63182	Cbln1	-0.256584	0.397435	0.0658352
P98087	Cbln2	-0.256584	0.397435	0.0658352
P27008	Parp1	0.256411	0.421133	0.0657464
B0BNF1	Septin8	0.256402	0.376238	0.065742
P52631	Stat3	0.256374	0.376291	0.0657278
Q62813	Lsamp	-0.256215	0.376599	0.0656459
P23593	Apod	-0.255963	0.377085	0.0655168
Q4KLH4	Pspc1	0.255586	0.377811	0.0653243
Q63511	Kcnj9	0.255425	0.399643	0.0652421
Q9Z2I7	Svop	0.255361	0.378246	0.0652093
Q8K1Q0	Nmt1	0.254907	0.379124	0.0649778
Q68G38	Tor1a	-0.25465	0.401126	0.0648464
F1M4A4	Kif1a	0.254503	0.379906	0.064772
O35116	Ctnnd2	0.254094	0.380698	0.0645639
P35570	Irs1	0.253975	0.509617	0.0645032
Q63406	Mcf2l	-0.253793	0.426056	0.0644106
Q9WTV0	Preb	-0.253739	0.381387	0.0643835
Q5M7W5	Map4	0.253052	0.382723	0.0640351
Q5I0G4	Gars1	-0.252994	0.382834	0.0640062
P54921	Napa	0.252755	0.383299	0.0638853
P12711	Adh5	0.252422	0.383949	0.0637167
Q5XI72	Eif4h	0.252208	0.384365	0.0636089
P97612	Faah	0.252134	0.384509	0.0635717
P00159	Mt-Cyb	0.251944	0.384879	0.0634759
P08011	Mgst1	0.251781	0.406634	0.0633935
Q9ESV6	Gapdhs	-0.251461	0.385823	0.0632326
O70352	Cd82	-0.25135	0.386039	0.0631768
O88941	Mogs	-0.251187	0.386358	0.0630947
Q9JID2	Gna11	0.251185	0.386361	0.0630941
Q9Z0G8	Wipf3	0.251097	0.386534	0.0630497
Q76K24	Ankrd46	0.250785	0.387143	0.0628932
E9PT87	Mylk3	0.250249	0.388192	0.0626248
P20689	Mylk2	0.250249	0.388192	0.0626248
Q63538	Mapk12	0.250249	0.388192	0.0626248
Q9WTY9	Mapk13	0.250249	0.388192	0.0626248
P17425	Hmgcs1	0.250153	0.388382	0.0625763
Q5HZE0	Slc25a29	-0.250115	0.388455	0.0625576
Q62764	Ybx3	0.249773	0.750227	0.0623865
P61621	Sec61a1	-0.249602	0.389461	0.0623013
Q925G0	Rbm3	-0.24935	0.517617	0.0621754
Q6AXQ5	Pde12	-0.248814	0.412371	0.0619082
P47196	Akt1	0.248696	0.391242	0.0618498
P85845	Fscn1	-0.248481	0.391664	0.061743
P62282	Rps11	-0.248419	0.391788	0.0617118
Q5BJQ0	Coq8a	-0.247614	0.393373	0.0613129
Q1AAU6	Asap1	0.247317	0.393959	0.0611657
D3ZVF4	Trappc2	0.24728	0.394032	0.0611475
Q64537	Capns1	0.246804	0.394973	0.0609122
Q566R0	Them4	-0.246793	0.394995	0.0609069
Q9QYF3	Myo5a	0.246575	0.395426	0.0607993
Q08013	Ssr3	-0.245803	0.396955	0.060419
P63079	Gabrb3	0.245695	0.397168	0.0603662
P08932	T-kininogen 2	-0.245572	0.524188	0.0603058
Q62807	Syt17	0.245506	0.397543	0.0602734
Q6PCT3	Tpd52l2	0.24548	0.397596	0.0602602
Q99MI7	Uba3	-0.245013	0.398522	0.0600316
P61805	Dad1	-0.244943	0.398661	0.0599971
Q5U2X6	Ccdc47	-0.24486	0.398826	0.0599565
P62083	Rps7	-0.244369	0.399803	0.0597161
Q5U2Y1	Gtf2i	0.243044	0.402444	0.0590703
O70196	Prep	0.242977	0.402578	0.0590377
P17078	Rpl35	-0.242846	0.402839	0.0589741
P05714	Rab4a	0.242675	0.403181	0.058891
Q5XIA8	Ghitm	-0.242393	0.403744	0.0587544
C0HL12	Adgrb1	0.242363	0.403804	0.05874
Q66HR2	Mapre1	0.242294	0.403942	0.0587065
Q5XI52	Vezt	0.242208	0.425289	0.0586647
P70600	Ptk2b	0.242109	0.404313	0.0586167
P07153	Rpn1	-0.241664	0.405204	0.0584015
P13697	Me1	-0.241324	0.405886	0.0582371
D3ZN43	Ndufaf6	-0.241281	0.405972	0.0582165
P62271	Rps18	-0.241261	0.406012	0.0582069
O88637	Pcyt2	-0.241244	0.406046	0.0581985
O88884	Akap1	-0.241124	0.406286	0.0581409
Q5FVQ4	Mlec	-0.240813	0.40691	0.0579911
Q64060	Ddx4	0.240785	0.406967	0.0579774
P42346	Mtor	0.240259	0.408023	0.0577246
Q924K2	Faf1	0.240238	0.408065	0.0577145
P70567	Tmod1	0.240153	0.408238	0.0576733
D3ZQG6	Trim2	0.24015	0.408243	0.0576721
P14056	Araf	-0.239987	0.408571	0.0575939
P49187	Mapk10	0.239962	0.408622	0.0575817
P32232	Cbs	0.23988	0.408786	0.0575426
Q8K3X8	Hsbp1	0.239685	0.409178	0.0574491
O08816	Wasl	0.239276	0.410003	0.057253
P63269	Actg2	0.239219	0.410119	0.0572255
Q9JM80	Pag1	0.239128	0.698459	0.0571823
Q498T4	Mrpl2	-0.238409	0.411753	0.0568388
Q66H59	Npl	0.237734	0.537926	0.0565175
P24090	Ahsg	-0.237517	0.413558	0.0564142
P09495	Tpm4	-0.237484	0.413623	0.0563988
P62907	Rpl10a	-0.237413	0.413768	0.0563648
P49088	Asns	0.237393	0.413807	0.0563556
Q6P7A2	Ube4a	0.237352	0.413891	0.0563361
Q9JHU0	Dpysl5	-0.237231	0.414137	0.0562784
Q62747	Syt7	0.237211	0.414178	0.0562688
Q5I0K5	Abhd10	-0.237001	0.414602	0.0561696
P20171	Hras	0.236854	0.4149	0.0560999
P02091	Hbb	-0.23664	0.415334	0.0559986
P58200	Vti1b	-0.236508	0.415602	0.0559362
Q9EQG6	Kidins220	-0.236488	0.415643	0.0559267
P62870	Elob	0.235977	0.41668	0.0556853
F1LP64	Trip12	0.23583	0.43795	0.0556158
P20417	Ptpn1	-0.235178	0.418306	0.0553089
Q99P67	Sost	-0.235086	0.418495	0.0552654
P25235	Rpn2	-0.235009	0.418652	0.0552291
Q63616	Vps33b	0.234582	0.419521	0.0550289
Q63092	Camkv	0.234295	0.420108	0.054894
Q9WVA1	Timm8a	-0.234216	0.544137	0.054857
Q8VHK0	Acot8	-0.234199	0.420302	0.0548494
Q63965	Sfxn1	-0.234004	0.420701	0.054758
Q9EQV6	Tpp1	-0.233894	0.420927	0.0547064
Q6JP77	Akap7	0.2332	0.465737	0.0543823
P41542	Uso1	0.23312	0.42251	0.0543448
Q1HAQ0	Lpcat1	0.233069	0.465994	0.0543214
Q4KM86	Ggact	0.233067	0.443493	0.05432
A0JPM9	Eif3j	0.233065	0.422622	0.0543193
P63138	Gabrb2	0.233003	0.422748	0.0542905
Q9QXQ0	Actn4	-0.232637	0.423499	0.0541199
Q4G064	Coq5	-0.232619	0.423535	0.0541118
Q9EPJ0	Nucks1	0.232156	0.424485	0.0538965
P09812	Pygm	0.232111	0.424578	0.0538754
P26769	Adcy2	-0.231991	0.424823	0.05382
P60825	Cirbp	0.231984	0.445675	0.0538164
Q2A121	Fto	0.231517	0.617413	0.0535999
P0CC10	Lrrc4b	0.231202	0.426445	0.0534545
Q9Z2X3	Psmd10	-0.231095	0.426665	0.0534049
D2XV59	Gtpbp1	0.23108	0.426696	0.053398
Q91ZN1	Coro1a	0.231014	0.426832	0.0533674
P97879	Grip1	0.230938	0.426988	0.0533325
P63102	Ywhaz	0.230685	0.427509	0.0532156
Q2PS20	Jph2	-0.230498	0.448676	0.0531293
P34064	Psma5	0.230459	0.427974	0.0531115
Q99MZ8	Lasp1	-0.230372	0.428154	0.0530712
Q5U1Z2	Trappc3	0.230329	0.428243	0.0530515
P24051	Rps27l	-0.230227	0.428452	0.0530047
P29476	Nos1	-0.229854	0.429223	0.0528327
Q5FVM6	Mtmr12	0.229687	0.429568	0.052756
P62278	Rps13	-0.22937	0.430221	0.0526107
P21533	Rpl6	-0.228945	0.431101	0.0524156
P97694	Cyth1	0.228908	0.431176	0.052399
P15384	Kcna3	0.228861	0.431274	0.0523773
Q8CGU6	Ncstn	0.228816	0.431368	0.0523566
Q63054	Ica1	0.228674	0.431661	0.0522918
P62738	Acta2	0.228194	0.432654	0.0520726
P23711	Hmox2	-0.227984	0.43309	0.0519767
F1M5N7	Kif21b	0.227782	0.433509	0.0518846
Q68FW9	Cops3	0.227494	0.434107	0.0517533
P35815	Ppm1b	-0.227194	0.43473	0.051617
Q0ZHH6	Atl3	-0.227043	0.435043	0.0515485
Q924S1	Agpat4	0.226815	0.435517	0.051445
Q5I0L4	Nubp1	0.226716	0.435722	0.0514003
P61751	Arf4	0.226237	0.436718	0.0511834
P35213	Ywhab	0.225969	0.437276	0.0510622
P17256	Mvk	0.225904	0.437413	0.0510324
Q91XV6	Fxyd6	-0.225573	0.438103	0.050883
P97544	Plpp3	0.225064	0.439163	0.050654
P20673	Asl	-0.225023	0.439251	0.0506352
P55068	Bcan	0.2249	0.439506	0.0505801
Q6AYC2	Irgm	0.224661	0.460562	0.0504726
Q9JHW5	Vamp7	0.224493	0.440358	0.0503969
D4AE41	Rbmxl1	0.224456	0.440434	0.0503805
P53676	Ap3m1	0.223891	0.441616	0.0501274
Q4V8H8	Ehd2	-0.223808	0.534216	0.0500898
G3V9R3	Sult1d1	0.223727	0.462477	0.0500538
Q498T9	Lrrc8c	0.223534	0.442364	0.0499675
Q3KRC6	Lrrc8e	0.223534	0.442364	0.0499675
P12001	Rpl18	-0.2233	0.442855	0.0498628
P62752	Rpl23a	-0.222734	0.444041	0.0496104
Q01956	Kcnc3	0.222688	0.444137	0.0495901
Q9Z244	Gmpr	-0.222434	0.444671	0.049477
P0DSP1	Sorl1	-0.222348	0.444851	0.0494388
Q63429	Ubc	0.222248	0.445062	0.0493942
P0CG51	Ubb	0.222248	0.445062	0.0493942
Q4V8K3	Naa11	0.221687	0.446242	0.0491451
P35427	Rpl13a	-0.221641	0.446339	0.0491246
O88267	Acot1	-0.220769	0.448175	0.0487391
P97878	Exoc5	-0.220618	0.448494	0.0486722
Q4V8B0	Oxr1	0.220571	0.448592	0.0486517
P18266	Gsk3b	0.220511	0.44872	0.0486249
Q5XID7	Armcx3	0.220093	0.449601	0.048441
P21807	Prph	0.219106	0.451688	0.0480076
P09895	Rpl5	-0.21901	0.451892	0.0479653
Q68FQ2	Jam3	-0.218857	0.452215	0.0478985
Q5EB81	Cyb5r1	0.218797	0.452342	0.0478723
P54900	Scn2b	0.218691	0.452567	0.0478259
Q5XIQ4	Mgrn1	-0.218482	0.453011	0.0477343
Q3B8Q0	Mapre2	0.218173	0.453666	0.0475993
Q62796	Ralbp1	-0.217883	0.454281	0.047473
P62747	Rhob	-0.217837	0.45438	0.0474527
Q08326	Rabif	0.217537	0.497026	0.0473224
A0A0G2JV04	Gga3	0.217273	0.455576	0.0472077
P63012	Rab3a	0.217228	0.455673	0.0471879
B5DF91	Elavl1	0.21699	0.456178	0.0470848
P62856	Rps26	-0.216883	0.456406	0.0470382
P84586	Rbmxrtl	0.216873	0.456428	0.0470338
Q923M1	Msra	-0.216602	0.457003	0.0469166
Q8VHK2	Caskin1	0.216184	0.457894	0.0467356
Q6MFY6	Ppp1r11	-0.216179	0.457905	0.0467334
Q5PPI4	Lamp5	0.215967	0.458356	0.0466419
Q9R0L4	Cand2	0.215945	0.478586	0.0466322
O54923	Exoc6	0.215894	0.458513	0.0466102
P19132	Fth1	0.215715	0.458894	0.046533
Q5XI51	Kif2b	0.215598	0.47931	0.0464826
Q03555	Gphn	0.215426	0.459511	0.0464083
P62815	Atp6v1b2	0.215194	0.460006	0.0463085
Q04970	Nras	-0.215161	0.460078	0.0462941
P61203	Cops2	0.214866	0.460708	0.0461673
B2DD29	Brsk1	0.214639	0.461192	0.04607
Q641W2	Myg1	0.214634	0.461203	0.0460679
Q9QYW3	Mob4	-0.214489	0.461513	0.0460056
Q5EB96	Septin1	0.214463	0.461569	0.0459943
D3ZKT0	Tamm41	-0.214363	0.461784	0.0459513
Q99PF5	Khsrp	-0.214299	0.461921	0.0459239
P62168	Ncs1	0.214113	0.462318	0.0458444
Q9ESM2	Hapln2	-0.213932	0.462706	0.0457668
O88775	Emb	0.213813	0.46296	0.0457161
C0HLM6	Smim20	-0.213799	0.46299	0.0457101
F1M3J4	Abcc4	0.213627	0.463358	0.0456367
Q08603	Rabggtb	0.213622	0.46337	0.0456343
Q6PST4	Atl1	0.213417	0.463809	0.0455469
P51583	Paics	0.213339	0.463977	0.0455133
Q5U2S5	Snx24	0.213032	0.484683	0.0453827
Q02563	Sv2a	0.213001	0.464702	0.0453692
P0CAX5	Ophn1	-0.212845	0.465036	0.0453031
Q4V8C7	Prkra	-0.212827	0.465075	0.0452953
Q64350	Eif2b5	0.212702	0.5552	0.045242
P48303	S1pr1	0.212476	0.46583	0.0451459
O08680	Epha3	0.212414	0.465961	0.0451198
Q62868	Rock2	0.212191	0.466442	0.0450248
P08483	Chrm3	0.211823	0.467233	0.0448691
P69736	Edf1	-0.211679	0.467543	0.044808
Q99J82	Ilk	0.211482	0.467968	0.0447245
Q63327	Mobp	-0.21137	0.468209	0.0446772
Q9WVR6	Slc7a8	-0.21135	0.468251	0.0446689
P60841	Ensa	0.210836	0.46936	0.0444517
P41123	Rpl13	-0.210676	0.469705	0.0443842
D3ZVR7	Prxl2b	0.210304	0.470507	0.0442278
O55007	Ralgapa1	0.210256	0.470611	0.0442075
Q6Q7Y5	Gna13	-0.210084	0.470982	0.0441354
P12749	Rpl26	-0.210027	0.471105	0.0441115
Q9JJP9	Ubqln1	0.209911	0.53559	0.0440625
Q6AY09	Hnrnph2	0.209902	0.471376	0.0440588
Q9QYU4	Crym	-0.209464	0.472323	0.043875
Q5XI55	Ngly1	0.209056	0.473206	0.0437042
Q8R424	Stambp	0.208866	0.473616	0.0436252
Q6IN33	Rcan1	0.208856	0.473639	0.0436207
P18422	Psma3	-0.208597	0.4742	0.0435127
Q9R064	Gorasp2	0.207887	0.475739	0.043217
Q64548	Rtn1	0.207822	0.475881	0.0431899
Q05140	Snap91	0.207796	0.475937	0.0431792
O35509	Rab11b	-0.207786	0.475958	0.0431752
Q5U204	Lamtor3	-0.207664	0.476223	0.0431245
P69735	Rab3gap1	0.207235	0.477157	0.0429461
D3ZWJ9	Fam234b	-0.206922	0.497586	0.0428167
P55067	Ncan	-0.206608	0.478519	0.0426869
P13852	Prnp	-0.206593	0.478553	0.0426805
Q5QD51	Akap12	-0.206267	0.479263	0.042546
Q62645	Grin2d	0.20596	0.47993	0.0424197
P62501	Tsc22d1	-0.205832	0.48021	0.0423668
Q5PQX1	Tor1aip1	0.205557	0.480809	0.0422538
Q62761	Csnk1g1	0.205544	0.480837	0.0422485
P62425	Rpl7a	-0.205527	0.480874	0.0422415
P56522	Fdxr	-0.204919	0.482203	0.0419916
Q9WV25	Puf60	0.204828	0.482402	0.0419544
Q4KM45	UPF0687 protein C20orf27 homolog	0.20466	0.502403	0.0418856
P62828	Ran	0.204569	0.482968	0.0418483
Q5BK32	Faf2	-0.204298	0.483559	0.0417378
Q63610	Tpm3	0.20404	0.484124	0.0416324
Q6IMF3	Krt1	0.203934	0.484356	0.0415891
Q9ET20	Scamp4	-0.20361	0.485066	0.0414571
P97710	Sirpa	0.203594	0.485101	0.0414504
Q62829	Pak3	0.202933	0.486549	0.041182
M0RAS4	Igsf21	-0.20271	0.487039	0.0410913
O89046	Coro1b	-0.202663	0.487142	0.0410723
O88767	Park7	-0.202543	0.487405	0.0410238
Q6RUV5	Rac1	-0.201979	0.488645	0.0407954
Q5HZX7	Ldah	-0.201937	0.508228	0.0407785
P47861	Syt5	0.201334	0.490064	0.0405352
P14669	Anxa3	-0.200726	0.491403	0.0402908
P97686	Nrcam	0.200389	0.492145	0.0401558
P62260	Ywhae	0.200359	0.492211	0.0401438
Q7TNZ6	Strada	0.200348	0.492237	0.0401391
P28492	Gls2	0.200205	0.579187	0.0400822
Q66X93	Snd1	-0.199849	0.493336	0.0399398
P97521	Slc25a20	-0.198841	0.495565	0.0395378
Q4KM62	Palmd	0.198386	0.496571	0.0393572
Q6AYK6	Cacybp	-0.197937	0.497568	0.0391789
Q62780	Ddx46	0.197878	0.497697	0.0391558
Q5XIU5	Psmf1	0.197481	0.498579	0.0389986
P13084	Npm1	0.197472	0.498598	0.0389952
Q4KLH5	Agfg1	0.197284	0.499016	0.0389209
F1LNI5	Ppm1g	0.197197	0.611066	0.0388865
O88350	Rbbp9	0.197006	0.499633	0.0388113
O70377	Snap23	0.196869	0.499937	0.0387574
Q05030	Pdgfrb	0.196315	0.501169	0.0385396
Q91ZT1	Flt4	0.196315	0.501169	0.0385396
O08775	Kdr	0.196315	0.501169	0.0385396
D3ZSZ3	Nlk	0.196315	0.501169	0.0385396
P53767	Flt1	0.196315	0.501169	0.0385396
P20786	Pdgfra	0.196315	0.501169	0.0385396
Q9Z2A6	Mapk15	0.196315	0.501169	0.0385396
P63029	Tpt1	-0.19609	0.50167	0.0384511
P63142	Kcna2	0.196057	0.501742	0.0384384
F1LYQ8	Farp1	0.19585	0.502203	0.0383573
P0C170	Histone H2A type 1-E	0.19572	0.542113	0.0383063
A9UMV8	H2aj	0.19572	0.542113	0.0383063
Q4FZT6	Histone H2A type 3	0.19572	0.542113	0.0383063
P02262	Histone H2A type 1	0.19572	0.542113	0.0383063
P0C169	Histone H2A type 1-C	0.19572	0.542113	0.0383063
Q923S8	Pank4	0.195638	0.502674	0.0382744
Q6AY55	Dcakd	0.195593	0.502774	0.0382568
Q5FWT1	Fam98a	-0.195306	0.503415	0.0381444
P21531	Rpl3	-0.195268	0.5035	0.0381296
P11167	Slc2a1	-0.195004	0.504089	0.0380264
P26453	Bsg	0.194842	0.50445	0.0379634
D3ZAF6	Atp5mf	0.194799	0.504545	0.0379468
P62744	Ap2s1	-0.194729	0.504702	0.0379193
P62982	Rps27a	0.194333	0.505586	0.0377652
P15146	Map2	-0.194288	0.505685	0.037748
P50878	Rpl4	-0.194214	0.505851	0.0377192
Q5U2X7	Timm21	0.193878	0.506602	0.0375886
Q5XIH4	Lias	-0.19349	0.64616	0.0374383
Q62785	Pdap1	-0.192961	0.508654	0.0372339
Q5BJP3	Ufm1	0.192712	0.54846	0.037138
Q99JE4	Rasgrf2	0.192341	0.510042	0.0369953
P14668	Anxa5	-0.192336	0.510054	0.0369931
Q9ES40	Arl6ip5	0.192198	0.510363	0.0369402
P29314	Rps9	-0.192073	0.510643	0.0368922
Q8VHF0	Mark3	0.19204	0.510718	0.0368792
P48037	Anxa6	0.191908	0.511014	0.0368287
Q00657	Cspg4	-0.191868	0.511103	0.0368134
P61765	Stxbp1	0.191686	0.511513	0.0367433
Q9ES73	Maged1	0.191619	0.511662	0.0367179
Q64244	Cd38	0.191591	0.511724	0.0367073
Q64578	Atp2a1	0.191543	0.511832	0.0366889
P60711	Actb	0.191427	0.512095	0.0366441
P63259	Actg1	0.191427	0.512095	0.0366441
O88794	Pnpo	0.191325	0.512323	0.0366053
Q63484	Akt3	0.19112	0.512784	0.0365267
P34901	Sdc4	-0.191063	0.512912	0.036505
P47858	Pfkm	-0.190437	0.51432	0.0362661
P63088	Ppp1cc	0.190055	0.51518	0.0361208
Q68FR6	Eef1g	0.190032	0.515231	0.0361122
Q5XI29	Cpsf7	0.189966	0.515379	0.0360872
Q62718	Ntm	0.189534	0.516355	0.035923
Q66H20	Ptbp2	0.189446	0.516551	0.03589
P97888	Ppp2r2c	0.189416	0.51662	0.0358784
P59215	Gnao1	0.188987	0.517587	0.0357161
P61212	Arl1	0.188705	0.518225	0.0356095
P06214	Alad	0.188549	0.518578	0.0355505
P21588	Nt5e	-0.188527	0.518626	0.0355424
O54701	Slc24a2	0.188261	0.519227	0.0354422
P28480	Tcp1	-0.18808	0.519635	0.0353742
Q66HR5	Calcoco1	0.187989	0.519843	0.0353397
P10688	Plcd1	-0.187809	0.52025	0.0352721
Q63100	Dync1i1	0.187679	0.520543	0.0352234
Q5QJC9	Bag5	-0.187428	0.521111	0.0351293
P54690	Bcat1	0.18733	0.521332	0.0350927
O88377	Pip4k2b	0.187118	0.521814	0.035013
P06866	Hp	-0.18708	0.560426	0.0349991
Q4V8C2	Zw10	0.18661	0.522964	0.0348234
Q68FQ7	Rpap3	0.186579	0.605772	0.0348118
Q6AYN4	Phyhipl	0.186479	0.523261	0.0347745
Q9JK72	Ccs	0.186388	0.523468	0.0347404
Q6AYK3	Isyna1	-0.186376	0.523495	0.0347361
Q02485	Cacna1s	0.186116	0.562485	0.0346392
Q8CFG6	Cacna2d2	-0.186108	0.524103	0.0346362
O54800	Cdh8	-0.186031	0.542849	0.0346076
Q5XFW8	Sec13	-0.185884	0.524613	0.0345527
P15387	Kcnb1	-0.185651	0.525141	0.0344663
Q7TNY6	Acbd3	-0.185454	0.607986	0.0343933
Q6AY19	Coq8b	-0.185286	0.52597	0.034331
P0DJJ3	Sgip1	0.185259	0.526032	0.0343208
F1LP90	Mink1	0.185143	0.526295	0.0342781
O54874	Cdc42bpa	0.185118	0.526351	0.0342688
Q5FVM4	Nono	-0.185085	0.526426	0.0342566
Q6AY30	Sccpdh	-0.184924	0.526794	0.0341968
Q9JLU4	Shank3	0.184436	0.527905	0.0340165
Q8CFD0	Sfxn5	-0.184381	0.528029	0.0339965
Q9QX69	Lancl1	0.184089	0.528694	0.0338888
O70511	Ank3	0.184088	0.528698	0.0338883
Q6AXX6	Prxl2a	0.184015	0.528864	0.0338614
P97839	Dlgap4	0.183983	0.528937	0.0338496
Q9QXU8	Dync1li1	0.18397	0.528966	0.0338449
P49185	Mapk8	0.183931	0.529054	0.0338306
Q63433	Pkn1	0.183809	0.529332	0.0337858
Q6P9X4	Ptp4a2	0.183631	0.529739	0.0337202
O35263	Pafah1b3	0.18357	0.529877	0.0336981
P62832	Rpl23	0.183519	0.529993	0.0336794
Q0VGK2	Ttc39c	-0.183397	0.530271	0.0336346
P04276	Gc	-0.183332	0.568449	0.0336105
P62963	Pfn1	0.183094	0.530963	0.0335235
P63245	Rack1	-0.182837	0.53155	0.0334295
Q6AXS4	Atp6ap2	0.182725	0.531805	0.0333886
Q5XIM9	Cct2	0.182384	0.532585	0.033264
P11507	Atp2a2	0.182376	0.532604	0.033261
Q5XIF5	Degs1	-0.182182	0.533047	0.0331904
O55148	Gas7	0.181976	0.533518	0.0331153
P11348	Qdpr	-0.181949	0.53358	0.0331055
Q62985	Sh2b1	0.18144	0.534745	0.0329205
Q2IBD0	St7	-0.181375	0.534893	0.032897
P97689	Slc14a1	0.181307	0.53505	0.0328722
Q5HZE4	Mri1	0.181093	0.535541	0.0327946
P04256	Hnrnpa1	0.180976	0.535809	0.0327522
D3ZXK7	Rnf123	0.180944	0.535881	0.0327408
Q9JL55	Gde1	-0.1809	0.535982	0.0327248
P14141	Ca3	-0.180208	0.555768	0.0324751
Q68FS3	Fbxo7	0.180148	0.537708	0.0324532
P41243	Matk	0.180088	0.537846	0.0324315
F1LXF1	Bcr	0.180062	0.537906	0.0324222
P68370	Tuba1a	0.180044	0.537946	0.0324159
Q9ES39	Nde1	0.179802	0.538501	0.0323289
P47245	Nrdc	-0.179691	0.538756	0.032289
P17220	Psma2	-0.17955	0.53908	0.0322383
P02625	Pvalb	0.179308	0.620133	0.0321515
O88600	Hspa4	0.179289	0.53968	0.0321446
D3ZFD0	Myo18a	0.179232	0.539813	0.032124
P37397	Cnn3	-0.179223	0.539833	0.0321208
P62246	Rps15a	-0.178842	0.540708	0.0319845
Q7TP36	Shroom2	0.178801	0.540802	0.0319699
D4A7P2	Lrrtm2	-0.178255	0.542061	0.0317747
O35165	Gosr2	0.177968	0.54272	0.0316728
P97924	Kalrn	0.177854	0.542984	0.0316321
P28037	Aldh1l1	-0.177824	0.543054	0.0316212
O35431	Apba2	0.177781	0.543151	0.0316062
Q63475	Ptprn2	-0.177768	0.543181	0.0316016
Q9Z0J8	Negr1	-0.177666	0.543418	0.0315651
Q9QZK5	Htra1	-0.177593	0.543585	0.0315394
P09216	Prkce	0.177565	0.543651	0.0315293
O55173	Pdpk1	0.177077	0.544777	0.0313561
O88763	Pik3c3	0.176875	0.545243	0.0312848
F1LTE0	Tanc2	0.17678	0.545462	0.0312512
Q641X8	Eif3e	0.176311	0.546546	0.0310856
A2VD12	Pbxip1	0.176284	0.546608	0.0310761
Q6IG02	Krt2	-0.176227	0.604229	0.0310561
P19629	Ldhc	0.176211	0.546778	0.0310502
P51794	Clcn4	-0.1762	0.546804	0.0310463
Q80VJ4	Gpcpd1	0.176099	0.547035	0.031011
P51647	Aldh1a1	0.176074	0.547095	0.0310019
Q498C8	Rer1	-0.175987	0.547295	0.0309715
P06687	Atp1a3	0.175984	0.547302	0.0309704
P07340	Atp1b1	0.175718	0.547917	0.0308769
Q5M7V8	Thrap3	0.17549	0.651544	0.0307966
B2RZC9	Krtcap2	-0.175177	0.549169	0.0306871
Q6AYG5	Echdc1	0.174633	0.550431	0.0304967
Q80W92	Vac14	-0.174578	0.550559	0.0304773
O08697	Arl2	-0.174512	0.550712	0.0304543
F1LSG8	Vps50	0.174481	0.550784	0.0304435
Q5FVG2	Epb41l5	-0.174293	0.551219	0.030378
Q91Y78	Uchl3	-0.174209	0.551415	0.0303486
P42533	F3	0.174042	0.588527	0.0302906
P70473	Amacr	0.173716	0.589238	0.0301771
Q9JK00	Scn3b	-0.173698	0.570364	0.030171
Q9JKS6	Pclo	0.173185	0.553793	0.029993
P62755	Rps6	-0.172989	0.554247	0.0299254
P40329	Rars1	-0.172863	0.554542	0.0298815
Q920F5	Mlycd	-0.172657	0.55502	0.0298105
Q6P6Q9	Micu1	0.172575	0.555212	0.0297821
Q64194	Lipa	0.172469	0.573137	0.0297455
G3V928	Lrp1	-0.172345	0.555746	0.0297029
Q62897	Kcnd3	-0.172246	0.555978	0.0296686
P47709	Rph3a	0.172049	0.556436	0.0296009
O08562	Scn9a	0.171709	0.557228	0.029484
P23358	Rpl12	-0.171176	0.558472	0.0293011
Q9WTP0	Epb41l1	0.170258	0.560615	0.0289878
P38650	Dync1h1	0.170255	0.560622	0.0289867
P61107	Rab14	0.170107	0.560967	0.0289365
O35550	Rabep1	-0.169973	0.561282	0.0288907
D3ZR35	Smim13	0.169817	0.597748	0.0288378
Q6AYP5	Cadm1	0.169628	0.562088	0.0287736
P23978	Slc6a1	0.169353	0.562731	0.0286804
P32362	Urod	0.169151	0.563205	0.028612
P01041	Cstb	-0.169117	0.563284	0.0286005
P58405	Strn3	0.168921	0.563743	0.0285342
Q6PEC0	Nudt2	0.168706	0.564246	0.0284617
Q9QYJ4	Abcb9	-0.168701	0.581671	0.0284599
P85968	Pgd	0.168692	0.564279	0.028457
Q6AY69	Atg101	0.168691	0.664392	0.0284565
Q63228	Gmfb	0.168416	0.564925	0.028364
Q91ZQ0	Vmp1	0.168193	0.565448	0.028289
P83868	Ptges3	0.167891	0.566157	0.0281875
P05426	Rpl7	-0.167774	0.566431	0.0281482
P84092	Ap2m1	0.167738	0.566517	0.0281359
Q68A21	Purb	0.16772	0.566559	0.0281299
Q75Q41	Tomm22	-0.167297	0.567551	0.0279883
P13596	Ncam1	0.167189	0.567805	0.0279522
P83941	Eloc	0.167057	0.568117	0.0279079
P19627	Gnaz	0.167016	0.568211	0.0278944
Q08851	Stx5	-0.166909	0.568464	0.0278585
Q63279	Krt19	-0.166849	0.604258	0.0278387
Q6IFW5	Krt12	-0.166849	0.604258	0.0278387
P22909	Adra2a	-0.166787	0.568751	0.0278178
Q9ES67	Arhgef11	0.166699	0.568956	0.0277887
P31977	Ezr	-0.166178	0.570183	0.0276151
Q6AYT7	Abhd12	-0.166116	0.570328	0.0275946
P50399	Gdi2	-0.16603	0.57053	0.0275661
Q4G009	Mcts1	0.165955	0.570707	0.0275411
O08730	Gyg1	0.16497	0.573029	0.027215
P86182	Ccdc22	0.16477	0.5735	0.0271491
Q924N5	Acsbg1	0.164663	0.573752	0.027114
Q5XIA1	Ncln	-0.164447	0.574262	0.0270429
P54645	Prkaa1	0.164412	0.574344	0.0270315
P85971	Pgls	0.164281	0.574654	0.0269882
Q6AY94	Timmdc1	0.164177	0.5749	0.026954
P26819	Grk3	0.16387	0.575625	0.0268534
P62628	Dynlrb1	-0.163642	0.576165	0.0267785
Q68FR8	Tuba3a	0.16351	0.576475	0.0267355
Q6IFU7	Krt42	-0.163369	0.611927	0.0266893
P24049	Rpl17	-0.163091	0.577466	0.0265987
Q8CG45	Akr7a2	0.16295	0.577799	0.0265529
D3ZCL3	Snrpc	-0.162855	0.727181	0.0265217
Q6DGG0	Ppid	0.162753	0.578267	0.0264884
Q6AY84	Scrn1	-0.162684	0.57843	0.0264661
P06302	Ptma	-0.162577	0.676009	0.0264314
Q4V8I7	Lrrc8a	0.162463	0.578953	0.0263941
P07727	Glra1	0.162256	0.728158	0.0263269
Q8CF97	Vcpip1	0.161949	0.580171	0.0262275
E9PSL7	Cit	-0.161662	0.58085	0.0261348
P81795	Eif2s3	-0.161635	0.580914	0.026126
Q1H5H1	Selenot	0.161466	0.678126	0.0260714
O88339	Epn1	0.161453	0.581348	0.0260669
Q6XQN1	Naprt	-0.161204	0.760288	0.0259868
P68403	Prkcb	-0.160976	0.582479	0.0259132
Q5XI79	Ndufaf7	-0.160815	0.657174	0.0258616
D3ZDK2	Ube2d1	0.160543	0.583508	0.025774
Q5M887	Trappc13	0.160517	0.60038	0.0257656
P18596	Atp2a3	0.160457	0.583711	0.0257465
Q925N3	Pex5l	-0.160291	0.584106	0.0256931
Q68FY1	Nup35	0.160273	0.680404	0.0256873
B0BNN3	Ca1	-0.160158	0.584422	0.0256506
Q62784	Inpp4a	0.159991	0.584818	0.0255973
P13471	Rps14	-0.159961	0.58489	0.0255876
P20650	Ppm1a	0.159894	0.58505	0.025566
P07335	Ckb	-0.159374	0.586286	0.0254002
Q641Y8	Ddx1	-0.158994	0.587192	0.025279
Q63603	Dock9	0.1589	0.587415	0.0252492
Q63003	5E5 antigen	-0.158693	0.587908	0.0251835
P0C546	Slc25a42	-0.158616	0.588092	0.0251591
O08561	Pi4kb	0.158492	0.588388	0.0251197
P48004	Psma7	0.158317	0.588805	0.0250643
P54311	Gnb1	0.157907	0.589784	0.0249345
P18445	Rpl27a	-0.157697	0.590284	0.0248684
P04550	Ptms	-0.15768	0.64334	0.024863
Q5XHY5	Tars1	-0.15753	0.590683	0.0248156
Q5RK09	Eif3g	0.157481	0.5908	0.0248003
P54313	Gnb2	0.157466	0.590837	0.0247954
P16036	Slc25a3	-0.157319	0.591187	0.0247492
P60901	Psma6	-0.156914	0.592155	0.0246219
Q5BJR4	Prune2	0.15685	0.592307	0.0246019
Q5EGY4	Ykt6	0.156525	0.593083	0.0245002
Q9EPH2	Marcksl1	0.15598	0.594388	0.0243297
Q5FVM7	Dnajc16	0.15597	0.594411	0.0243267
P52303	Ap1b1	0.155581	0.595343	0.0242055
P06686	Atp1a2	0.155218	0.596212	0.0240927
O70441	Syn3	-0.155189	0.596282	0.0240836
B2GV38	Ubl4a	0.155161	0.596349	0.024075
Q9JKA9	Hcn2	0.155063	0.596585	0.0240445
P62703	Rps4x	0.154956	0.59684	0.0240114
P51593	Huwe1	0.154639	0.613959	0.0239132
O35394	Rabac1	0.154328	0.61468	0.0238172
O35264	Pafah1b2	0.154321	0.598365	0.0238148
P49801	Rgs6	-0.154239	0.598561	0.0237895
Q9ERB4	Vcan	-0.154219	0.598608	0.0237835
P01946	Hba1	-0.154034	0.599052	0.0237265
P63170	Dynll1	0.153821	0.599565	0.0236608
P62845	Rps15	-0.153804	0.599605	0.0236557
Q5XIM7	Kars1	-0.15372	0.599806	0.0236298
Q9JHB5	Tsnax	0.153702	0.59985	0.0236243
B2RYW8	Micos10	0.153604	0.600086	0.0235941
Q562A2	Zfr	0.153508	0.672004	0.0235646
Q2LAP6	Tes	-0.153129	0.694079	0.0234486
Q4KM64	Jagn1	0.151798	0.604431	0.0230425
P62853	Rps25	-0.151659	0.604764	0.0230006
Q63155	Dcc	0.151654	0.604778	0.0229988
D3ZKF5	Htra4	-0.151589	0.774358	0.0229793
P42123	Ldhb	-0.151577	0.604963	0.0229755
Q5U203	Ube2f	-0.151558	0.605008	0.0229699
Q9QUR2	Dctn4	0.151042	0.606253	0.0228136
Q62848	Arfgap1	0.150117	0.608485	0.0225351
P05708	Hk1	0.149999	0.608769	0.0224998
P58366	Ankh	-0.149628	0.609666	0.0223886
Q05982	Nme1	0.149525	0.609915	0.0223578
Q9ES54	Nploc4	-0.149504	0.609968	0.0223513
Q62951	Dpysl4	-0.149261	0.610554	0.0222788
P05765	Rps21	-0.14884	0.611573	0.0221534
A2RUW1	Tollip	0.14868	0.61196	0.0221057
P47860	Pfkp	-0.148523	0.61234	0.0220591
Q5I0H4	Tmco1	-0.148369	0.612712	0.0220135
P52191	Kcnj16	0.148336	0.645454	0.0220036
Q3ZBA0	Tecpr1	0.148242	0.613021	0.0219756
Q9JKA7	Hcn4	0.147963	0.613696	0.0218931
P40112	Psmb3	0.147951	0.613725	0.0218896
Q6P799	Sars1	-0.147537	0.614729	0.0217672
P23928	Cryab	-0.147509	0.614796	0.021759
P18666	Myl12b	0.147337	0.615216	0.0217081
P01835	Ig kappa chain C region, B allele	-0.147301	0.615301	0.0216977
Q5PPN5	Tppp3	-0.147185	0.615582	0.0216635
Q6IFV4	Krt13	-0.147063	0.648322	0.0216276
P45592	Cfl1	0.147032	0.615954	0.0216184
Q9JJH5	Pfkfb2	-0.14696	0.648555	0.0215972
P39032	Rpl36	-0.146385	0.617524	0.0214287
Q9JI12	Slc17a6	0.146359	0.617589	0.0214209
Q9Z1J8	Sec14l3	0.146326	0.617669	0.0214112
Q8K1M8	Brinp2	0.146234	0.617893	0.0213843
Q6RFZ7	Plekhg5	0.145998	0.634126	0.0213155
D3ZC96	Ttc39b	0.145887	0.754962	0.0212829
O08564	Plpp1	0.145852	0.618822	0.0212727
D3ZQD3	Ogdhl	-0.145847	0.618833	0.0212713
P28075	Psmb5	-0.145499	0.619678	0.0211701
O35180	Sh3gl3	0.145124	0.62059	0.0210611
Q62997	Gfra1	-0.143877	0.623628	0.0207007
Q6QLM7	Kif5a	-0.143738	0.623967	0.0206607
Q7M0E3	Dstn	0.143665	0.624145	0.0206397
P84076	Hpca	0.143649	0.624184	0.0206351
O35987	Nsfl1c	0.143642	0.624203	0.020633
B0BN86	Tmem11	0.143508	0.624528	0.0205947
Q8K3V3	Adgrg1	-0.143429	0.624723	0.0205718
P63326	Rps10	-0.142947	0.625898	0.0204338
Q99M63	Smu1	0.142816	0.675286	0.0203965
Q9WTQ0	Prkcq	-0.142618	0.626701	0.0203399
Q8R500	Mfn2	0.142591	0.626768	0.0203321
B5DEQ3	Xpnpep3	-0.14256	0.626843	0.0203234
P39052	Dnm2	0.14253	0.626918	0.0203147
P80431	Cox7b	-0.142384	0.627272	0.0202733
P85972	Vcl	0.142203	0.627716	0.0202217
P62902	Rpl31	-0.142018	0.628167	0.0201692
Q62745	Cd81	-0.14192	0.628407	0.0201413
P62882	Gnb5	0.141608	0.62917	0.0200529
P62076	Timm13	-0.141278	0.629978	0.0199594
P35446	Spon1	0.141169	0.630245	0.0199286
P30823	Slc7a1	0.141131	0.630338	0.0199179
Q63016	Slc7a5	-0.141015	0.630623	0.0198851
P49186	Mapk9	-0.140974	0.630721	0.0198738
Q6IFX0	Krt25	-0.140563	0.631728	0.0197581
Q6IFW8	Krt27	-0.140563	0.631728	0.0197581
O08629	Trim28	0.140456	0.63199	0.019728
Q63556	Serpina3m	0.140239	0.663773	0.0196669
P18395	Csde1	-0.140117	0.632823	0.0196327
P33124	Acsl6	-0.139936	0.633267	0.019582
P62909	Rps3	-0.13984	0.633502	0.0195551
Q6AY17	Abhd17b	0.139731	0.633768	0.0195248
Q6AYI5	Shoc2	0.139629	0.634018	0.0194964
Q7TT47	Spg7	-0.139244	0.634964	0.0193888
Q9JKB0	Hcn1	0.139082	0.63536	0.0193439
P52287	Gnb3	0.138782	0.636098	0.0192604
P55051	Fabp7	-0.138661	0.636396	0.0192268
P14270	Pde4d	0.138526	0.636725	0.0191896
Q6AY56	Tuba8	0.138504	0.636781	0.0191833
Q32PX2	Aimp2	-0.138323	0.637225	0.0191333
P62836	Rap1a	-0.138297	0.637289	0.0191261
Q8VHE9	Retsat	0.138295	0.652305	0.0191255
Q497B0	Nit2	-0.138044	0.637911	0.0190562
P47863	Aqp4	0.137885	0.638302	0.0190123
Q78P75	Dynll2	0.137858	0.638368	0.0190049
P62268	Rps23	-0.137741	0.638657	0.0189725
Q63737	Pdcl	0.13774	0.768377	0.0189724
Q99P74	Rab27b	0.137544	0.63914	0.0189185
D3ZBE5	Nek7	0.137327	0.639675	0.0188587
P35171	Cox7a2	-0.137088	0.640262	0.0187933
P62994	Grb2	0.137078	0.640287	0.0187905
Q9EPI6	Nsmf	0.137066	0.640318	0.018787
Q9Z1A5	Nae1	0.136987	0.640512	0.0187654
P37361	Mt3	0.136645	0.725924	0.0186719
Q5GFD9	Impact	0.136585	0.641503	0.0186554
P47868	Scg3	-0.136576	0.641524	0.018653
P62250	Rps16	-0.13648	0.641761	0.0186268
D3ZVU9	Nat8l	0.1363	0.642205	0.0185776
P21139	Man2c1	-0.136282	0.642249	0.0185728
[truncated: 964 more rows]
