# Supplementary material for: VNS paired with training enhances recognition memory: mechanistic insights from proteomic analysis of the hippocampal synapse
Source: Front Mol Neurosci. 2024 Dec 16;17:1452327. doi: 10.3389/fnmol.2024.1452327 (PMC11685747; doi:10.3389/fnmol.2024.1452327)
Supplement: Supplementary file 8 [file Table_7.XLSX]

## Sheet: ClusterONE, Fig4
Cluster	Size	Density	Internal weight	Boundary weight	Quality	P-value	Members
1	15	0.609524	64	17	0.790123	1.69e-06	10116.ENSRNOP00000065690 10116.ENSRNOP00000067409 10116.ENSRNOP00000011429 10116.ENSRNOP00000013785 10116.ENSRNOP00000023252 10116.ENSRNOP00000017965 10116.ENSRNOP00000021862 10116.ENSRNOP00000053157 10116.ENSRNOP00000029515 10116.ENSRNOP00000015331 10116.ENSRNOP00000059802 10116.ENSRNOP00000003390 10116.ENSRNOP00000013374 10116.ENSRNOP00000005535 10116.ENSRNOP00000013244
2	9	1	36	9	0.8	6.46e-05	10116.ENSRNOP00000018005 10116.ENSRNOP00000026507 10116.ENSRNOP00000028484 10116.ENSRNOP00000010753 10116.ENSRNOP00000017377 10116.ENSRNOP00000011724 10116.ENSRNOP00000015946 10116.ENSRNOP00000006063 10116.ENSRNOP00000009666
3	8	0.678571	19	8	0.703704	0.00105033	10116.ENSRNOP00000032937 10116.ENSRNOP00000064722 10116.ENSRNOP00000013443 10116.ENSRNOP00000035332 10116.ENSRNOP00000029227 10116.ENSRNOP00000015178 10116.ENSRNOP00000011697 10116.ENSRNOP00000016453
4	5	1	10	0	1	0.00198838	10116.ENSRNOP00000006128 10116.ENSRNOP00000038448 10116.ENSRNOP00000037398 10116.ENSRNOP00000025051 10116.ENSRNOP00000010674
5	5	0.8	8	2	0.8	0.00615914	10116.ENSRNOP00000016841 10116.ENSRNOP00000060180 10116.ENSRNOP00000028653 10116.ENSRNOP00000006524 10116.ENSRNOP00000007069
6	4	1	6	2	0.75	0.00885303	10116.ENSRNOP00000059641 10116.ENSRNOP00000042602 10116.ENSRNOP00000006098 10116.ENSRNOP00000003928
7	4	0.666667	4	1	0.8	0.0179965	10116.ENSRNOP00000002407 10116.ENSRNOP00000015598 10116.ENSRNOP00000005987 10116.ENSRNOP00000024952
8	5	0.5	5	3	0.625	0.0243162	10116.ENSRNOP00000011237 10116.ENSRNOP00000043749 10116.ENSRNOP00000046414 10116.ENSRNOP00000049172 10116.ENSRNOP00000034135
9	5	0.5	5	3	0.625	0.0243162	10116.ENSRNOP00000002407 10116.ENSRNOP00000015598 10116.ENSRNOP00000048878 10116.ENSRNOP00000005987 10116.ENSRNOP00000050017
10	4	0.666667	4	2	0.666667	0.0257542	10116.ENSRNOP00000012996 10116.ENSRNOP00000025880 10116.ENSRNOP00000020411 10116.ENSRNOP00000012274
11	5	0.6	6	6	0.5	0.0293791	10116.ENSRNOP00000025689 10116.ENSRNOP00000066577 10116.ENSRNOP00000033158 10116.ENSRNOP00000023132 10116.ENSRNOP00000004799
12	4	0.5	3	2	0.6	0.0431794	10116.ENSRNOP00000016709 10116.ENSRNOP00000057815 10116.ENSRNOP00000016624 10116.ENSRNOP00000026893
13	3	0.666667	2	1	0.666667	0.0786496	10116.ENSRNOP00000064099 10116.ENSRNOP00000014170 10116.ENSRNOP00000060621
14	4	0.5	3	2	0.6	0.084601	10116.ENSRNOP00000016175 10116.ENSRNOP00000044402 10116.ENSRNOP00000005687 10116.ENSRNOP00000006407
15	3	1	3	3	0.5	0.0983528	10116.ENSRNOP00000025162 10116.ENSRNOP00000039162 10116.ENSRNOP00000015454
16	4	0.666667	4	3	0.571429	0.115402	10116.ENSRNOP00000025689 10116.ENSRNOP00000066577 10116.ENSRNOP00000033158 10116.ENSRNOP00000015870
17	4	0.5	3	3	0.5	0.142475	10116.ENSRNOP00000058574 10116.ENSRNOP00000005687 10116.ENSRNOP00000006407 10116.ENSRNOP00000003696
18	4	0.5	3	10	0.230769	0.14407	10116.ENSRNOP00000050260 10116.ENSRNOP00000028760 10116.ENSRNOP00000055007 10116.ENSRNOP00000019340
19	4	0.5	3	3	0.5	0.176448	10116.ENSRNOP00000057815 10116.ENSRNOP00000017829 10116.ENSRNOP00000016624 10116.ENSRNOP00000026893
20	5	0.5	5	6	0.454545	0.186374	10116.ENSRNOP00000060180 10116.ENSRNOP00000015840 10116.ENSRNOP00000058962 10116.ENSRNOP00000006524 10116.ENSRNOP00000007069
21	4	0.5	3	4	0.428571	0.217839	10116.ENSRNOP00000052539 10116.ENSRNOP00000027083 10116.ENSRNOP00000020712 10116.ENSRNOP00000059078
22	3	0.666667	2	2	0.5	0.246781	10116.ENSRNOP00000015178 10116.ENSRNOP00000012577 10116.ENSRNOP00000055223
23	4	0.5	3	5	0.375	0.321147	10116.ENSRNOP00000001211 10116.ENSRNOP00000055942 10116.ENSRNOP00000029426 10116.ENSRNOP00000034135
24	5	0.5	5	16	0.238095	0.415742	10116.ENSRNOP00000028484 10116.ENSRNOP00000027088 10116.ENSRNOP00000008893 10116.ENSRNOP00000027050 10116.ENSRNOP00000028373
25	4	0.5	3	9	0.25	0.915399	10116.ENSRNOP00000003611 10116.ENSRNOP00000017829 10116.ENSRNOP00000001500 10116.ENSRNOP00000016624
