# Supplementary material for: VNS paired with training enhances recognition memory: mechanistic insights from proteomic analysis of the hippocampal synapse
Source: Front Mol Neurosci. 2024 Dec 16;17:1452327. doi: 10.3389/fnmol.2024.1452327 (PMC11685747; doi:10.3389/fnmol.2024.1452327)
Supplement: Supplementary file 9 [file Table_8.XLSX]

## Sheet: PPI enrichment analysis, Fig4
Cluster ID	category	term name	description	FDR value	p-value	# background genes	# genes	transferred FDR value	network.SUID	nodes.SUID	genes
Cluster 1	COMPARTMENTS	GOCC:0005622	Intracellular	7.81e-05	2.82e-08	5514	14	0.410735	18926	18950, 18940, 18946, 18939, 18948, 18938, 18945, 18936, 18947, 18941, 18943, 18944, 18937, 18942	Pgk1, Eno2, Me1, Pfkm, Pgm1, Pkm, Ldhb, Tkt, Pfkp, Gpi, G6pd, Gapdhs, Pgam1, Tpi1
Cluster 1	COMPARTMENTS	GOCC:0005829	Cytosol	7.81e-05	4.52e-08	945	8	0.410735	18926	18950, 18940, 18946, 18939, 18947, 18941, 18943, 18942	Pgk1, Eno2, Me1, Pfkm, Pfkp, Gpi, G6pd, Tpi1
Cluster 1	COMPARTMENTS	GOCC:0005737	Cytoplasm	0.00018	1.91e-07	3928	12	0.374473	18926	18950, 18940, 18946, 18939, 18948, 18945, 18936, 18947, 18941, 18943, 18944, 18942	Pgk1, Eno2, Me1, Pfkm, Pgm1, Ldhb, Tkt, Pfkp, Gpi, G6pd, Gapdhs, Tpi1
Cluster 1	COMPARTMENTS	GOCC:0005575	Cellular_component	0.00094	1.36e-06	7327	14	0.302687	18926	18950, 18940, 18946, 18939, 18948, 18938, 18945, 18936, 18947, 18941, 18943, 18944, 18937, 18942	Pgk1, Eno2, Me1, Pfkm, Pgm1, Pkm, Ldhb, Tkt, Pfkp, Gpi, G6pd, Gapdhs, Pgam1, Tpi1
Cluster 1	COMPARTMENTS	GOCC:0010316	Pyrophosphate-dependent phosphofructokinase complex	0.0013	2.43e-06	2	2	0.288606	18926	18939, 18938	Pfkm, Pkm
Cluster 1	COMPARTMENTS	GOCC:0005945	6-phosphofructokinase complex	0.0019	4.04e-06	3	2	0.272125	18926	18939, 18947	Pfkm, Pfkp
Cluster 1	COMPARTMENTS	GOCC:0097228	Sperm principal piece	0.0191	4.83e-05	14	2	0.171897	18926	18939, 18944	Pfkm, Gapdhs
Cluster 1	GO Biological Process	GO:0005975	carbohydrate metabolic process	2.8e-17	1.6e-21	247	12	1.65528	18926	18950, 18949, 18939, 18948, 18938, 18945, 18947, 18941, 18943, 18944, 18937, 18942	Pgk1, Mdh1, Pfkm, Pgm1, Pkm, Ldhb, Pfkp, Gpi, G6pd, Gapdhs, Pgam1, Tpi1
Cluster 1	GO Biological Process	GO:0006090	pyruvate metabolic process	2.91e-17	3.32e-21	42	9	1.65361	18926	18950, 18946, 18939, 18938, 18947, 18941, 18944, 18937, 18942	Pgk1, Me1, Pfkm, Pkm, Pfkp, Gpi, Gapdhs, Pgam1, Tpi1
Cluster 1	GO Biological Process	GO:0006096	glycolytic process	2.88e-16	4.94e-20	25	8	1.55406	18926	18950, 18939, 18938, 18947, 18941, 18944, 18937, 18942	Pgk1, Pfkm, Pkm, Pfkp, Gpi, Gapdhs, Pgam1, Tpi1
Cluster 1	GO Biological Process	GO:0006091	generation of precursor metabolites and energy	5.92e-16	1.69e-19	227	11	1.52277	18926	18950, 18949, 18939, 18938, 18936, 18947, 18941, 18943, 18944, 18937, 18942	Pgk1, Mdh1, Pfkm, Pkm, Tkt, Pfkp, Gpi, G6pd, Gapdhs, Pgam1, Tpi1
Cluster 1	GO Biological Process	GO:0006006	glucose metabolic process	7.07e-16	2.83e-19	72	9	1.51506	18926	18950, 18939, 18948, 18938, 18947, 18941, 18943, 18944, 18942	Pgk1, Pfkm, Pgm1, Pkm, Pfkp, Gpi, G6pd, Gapdhs, Tpi1
Cluster 1	GO Biological Process	GO:0019693	ribose phosphate metabolic process	8.83e-15	8.07e-18	195	10	1.4054	18926	18950, 18939, 18938, 18936, 18947, 18941, 18943, 18944, 18937, 18942	Pgk1, Pfkm, Pkm, Tkt, Pfkp, Gpi, G6pd, Gapdhs, Pgam1, Tpi1
Cluster 1	GO Biological Process	GO:0044281	small molecule metabolic process	2.21e-13	2.27e-16	996	13	1.26556	18926	18950, 18949, 18946, 18939, 18948, 18938, 18945, 18947, 18941, 18943, 18944, 18937, 18942	Pgk1, Mdh1, Me1, Pfkm, Pgm1, Pkm, Ldhb, Pfkp, Gpi, G6pd, Gapdhs, Pgam1, Tpi1
Cluster 1	GO Biological Process	GO:0032787	monocarboxylic acid metabolic process	1.72e-12	1.86e-15	341	10	1.17645	18926	18950, 18946, 18939, 18938, 18945, 18947, 18941, 18944, 18937, 18942	Pgk1, Me1, Pfkm, Pkm, Ldhb, Pfkp, Gpi, Gapdhs, Pgam1, Tpi1
Cluster 1	GO Biological Process	GO:0019752	carboxylic acid metabolic process	2.17e-12	2.48e-15	554	11	1.16635	18926	18950, 18949, 18946, 18939, 18938, 18945, 18947, 18941, 18944, 18937, 18942	Pgk1, Mdh1, Me1, Pfkm, Pkm, Ldhb, Pfkp, Gpi, Gapdhs, Pgam1, Tpi1
Cluster 1	GO Biological Process	GO:0009117	nucleotide metabolic process	5.96e-12	8.17e-15	237	9	1.12248	18926	18950, 18939, 18938, 18947, 18941, 18943, 18944, 18937, 18942	Pgk1, Pfkm, Pkm, Pfkp, Gpi, G6pd, Gapdhs, Pgam1, Tpi1
Cluster 1	GO Biological Process	GO:0055114	oxidation-reduction process	1.56e-08	2.94e-11	602	9	0.780688	18926	18950, 18949, 18946, 18939, 18945, 18936, 18947, 18943, 18944	Pgk1, Mdh1, Me1, Pfkm, Ldhb, Tkt, Pfkp, G6pd, Gapdhs
Cluster 1	GO Biological Process	GO:0071704	organic substance metabolic process	3.38e-08	6.56e-11	3548	14	0.747108	18926	18950, 18949, 18946, 18939, 18948, 18938, 18945, 18936, 18947, 18941, 18943, 18944, 18937, 18942	Pgk1, Mdh1, Me1, Pfkm, Pgm1, Pkm, Ldhb, Tkt, Pfkp, Gpi, G6pd, Gapdhs, Pgam1, Tpi1
Cluster 1	GO Biological Process	GO:0019674	NAD metabolic process	1.02e-07	2.21e-10	12	4	0.69914	18926	18949, 18939, 18945, 18947	Mdh1, Pfkm, Ldhb, Pfkp
Cluster 1	GO Biological Process	GO:0044237	cellular metabolic process	5.84e-07	1.3e-09	3368	13	0.623359	18926	18950, 18949, 18946, 18939, 18938, 18945, 18936, 18947, 18941, 18943, 18944, 18937, 18942	Pgk1, Mdh1, Me1, Pfkm, Pkm, Ldhb, Tkt, Pfkp, Gpi, G6pd, Gapdhs, Pgam1, Tpi1
Cluster 1	GO Biological Process	GO:0046364	monosaccharide biosynthetic process	2.05e-06	4.93e-09	29	4	0.568825	18926	18950, 18941, 18943, 18942	Pgk1, Gpi, G6pd, Tpi1
Cluster 1	GO Biological Process	GO:0051156	glucose 6-phosphate metabolic process	2.3e-05	6.58e-08	10	3	0.463827	18926	18936, 18941, 18943	Tkt, Gpi, G6pd
Cluster 1	GO Biological Process	GO:0006734	NADH metabolic process	8.81e-05	2.62e-07	17	3	0.405502	18926	18949, 18939, 18947	Mdh1, Pfkm, Pfkp
Cluster 1	GO Biological Process	GO:0009987	cellular process	0.00014	4.13e-07	6713	14	0.385387	18926	18950, 18949, 18946, 18939, 18948, 18938, 18945, 18936, 18947, 18941, 18943, 18944, 18937, 18942	Pgk1, Mdh1, Me1, Pfkm, Pgm1, Pkm, Ldhb, Tkt, Pfkp, Gpi, G6pd, Gapdhs, Pgam1, Tpi1
Cluster 1	GO Biological Process	GO:0006094	gluconeogenesis	0.00017	5.27e-07	22	3	0.376955	18926	18950, 18941, 18942	Pgk1, Gpi, Tpi1
Cluster 1	GO Biological Process	GO:0044283	small molecule biosynthetic process	0.00067	2.14e-06	343	5	0.317393	18926	18950, 18938, 18941, 18943, 18942	Pgk1, Pkm, Gpi, G6pd, Tpi1
Cluster 1	GO Biological Process	GO:0046166	glyceraldehyde-3-phosphate biosynthetic process	0.00075	2.43e-06	2	2	0.312494	18926	18936, 18942	Tkt, Tpi1
Cluster 1	GO Biological Process	GO:1901564	organonitrogen compound metabolic process	0.0012	4.13e-06	2375	9	0.292082	18926	18950, 18939, 18938, 18947, 18941, 18943, 18944, 18937, 18942	Pgk1, Pfkm, Pkm, Pfkp, Gpi, G6pd, Gapdhs, Pgam1, Tpi1
Cluster 1	GO Biological Process	GO:0006098	pentose-phosphate shunt	0.0018	6.06e-06	4	2	0.274473	18926	18936, 18943	Tkt, G6pd
Cluster 1	GO Biological Process	GO:1902031	regulation of NADP metabolic process	0.0018	6.06e-06	4	2	0.274473	18926	18946, 18937	Me1, Pgam1
Cluster 1	GO Biological Process	GO:0006108	malate metabolic process	0.0024	8.48e-06	5	2	0.261979	18926	18949, 18946	Mdh1, Me1
Cluster 1	GO Biological Process	GO:0061621	canonical glycolysis	0.0024	8.48e-06	5	2	0.261979	18926	18939, 18947	Pfkm, Pfkp
Cluster 1	GO Biological Process	GO:0030388	fructose 1,6-bisphosphate metabolic process	0.0046	1.82e-05	8	2	0.233724	18926	18939, 18947	Pfkm, Pfkp
Cluster 1	GO Biological Process	GO:1901137	carbohydrate derivative biosynthetic process	0.0051	2.02e-05	255	4	0.229243	18926	18938, 18936, 18943, 18942	Pkm, Tkt, G6pd, Tpi1
Cluster 1	GO Biological Process	GO:0090407	organophosphate biosynthetic process	0.0055	2.24e-05	262	4	0.225964	18926	18938, 18936, 18943, 18942	Pkm, Tkt, G6pd, Tpi1
Cluster 1	GO Biological Process	GO:0006002	fructose 6-phosphate metabolic process	0.0073	3.14e-05	11	2	0.213668	18926	18939, 18947	Pfkm, Pfkp
Cluster 1	GO Biological Process	GO:0044262	cellular carbohydrate metabolic process	0.0087	3.81e-05	99	3	0.206048	18926	18939, 18947, 18942	Pfkm, Pfkp, Tpi1
Cluster 1	GO Biological Process	GO:0046390	ribose phosphate biosynthetic process	0.0088	3.93e-05	100	3	0.205552	18926	18938, 18936, 18943	Pkm, Tkt, G6pd
Cluster 1	GO Biological Process	GO:0044275	cellular carbohydrate catabolic process	0.0167	7.64e-05	18	2	0.177728	18926	18939, 18942	Pfkm, Tpi1
Cluster 1	GO Biological Process	GO:1901576	organic substance biosynthetic process	0.0184	8.6e-05	1239	6	0.173518	18926	18950, 18938, 18936, 18941, 18943, 18942	Pgk1, Pkm, Tkt, Gpi, G6pd, Tpi1
Cluster 1	GO Cellular Component	GO:0005829	cytosol	1.92e-08	7.83e-12	1645	12	0.77167	18926	18950, 18949, 18946, 18939, 18948, 18938, 18947, 18941, 18943, 18944, 18937, 18942	Pgk1, Mdh1, Me1, Pfkm, Pgm1, Pkm, Pfkp, Gpi, G6pd, Gapdhs, Pgam1, Tpi1
Cluster 1	GO Cellular Component	GO:0005737	cytoplasm	2.01e-05	1.64e-08	5300	14	0.46968	18926	18950, 18949, 18946, 18939, 18948, 18938, 18945, 18936, 18947, 18941, 18943, 18944, 18937, 18942	Pgk1, Mdh1, Me1, Pfkm, Pgm1, Pkm, Ldhb, Tkt, Pfkp, Gpi, G6pd, Gapdhs, Pgam1, Tpi1
Cluster 1	GO Cellular Component	GO:0005945	6-phosphofructokinase complex	0.002	4.04e-06	3	2	0.269897	18926	18939, 18947	Pfkm, Pfkp
Cluster 1	GO Cellular Component	GO:0005929	cilium	0.0198	5.02e-05	323	4	0.170333	18926	18939, 18938, 18941, 18944	Pfkm, Pkm, Gpi, Gapdhs
Cluster 1	GO Cellular Component	GO:0061695	transferase complex, transferring phosphorus-containing groups	0.0198	5.32e-05	111	3	0.170333	18926	18939, 18938, 18947	Pfkm, Pkm, Pfkp
Cluster 1	GO Cellular Component	GO:0097228	sperm principal piece	0.0198	4.83e-05	14	2	0.170333	18926	18939, 18944	Pfkm, Gapdhs
Cluster 1	GO Molecular Function	GO:0003824	catalytic activity	8.32e-09	1.59e-12	2711	14	0.807988	18926	18950, 18949, 18946, 18939, 18948, 18938, 18945, 18936, 18947, 18941, 18943, 18944, 18937, 18942	Pgk1, Mdh1, Me1, Pfkm, Pgm1, Pkm, Ldhb, Tkt, Pfkp, Gpi, G6pd, Gapdhs, Pgam1, Tpi1
Cluster 1	GO Molecular Function	GO:0036094	small molecule binding	1.14e-07	4.36e-11	1373	11	0.69431	18926	18950, 18949, 18946, 18939, 18938, 18945, 18936, 18947, 18941, 18943, 18944	Pgk1, Mdh1, Me1, Pfkm, Pkm, Ldhb, Tkt, Pfkp, Gpi, G6pd, Gapdhs
Cluster 1	GO Molecular Function	GO:0048029	monosaccharide binding	3.5e-07	2.01e-10	50	5	0.645593	18926	18939, 18936, 18947, 18941, 18943	Pfkm, Tkt, Pfkp, Gpi, G6pd
Cluster 1	GO Molecular Function	GO:0000166	nucleotide binding	8.93e-06	6.84e-09	1123	9	0.504915	18926	18950, 18949, 18946, 18939, 18938, 18945, 18947, 18943, 18944	Pgk1, Mdh1, Me1, Pfkm, Pkm, Ldhb, Pfkp, G6pd, Gapdhs
Cluster 1	GO Molecular Function	GO:0005488	binding	3.38e-05	3.88e-08	5644	14	0.447108	18926	18950, 18949, 18946, 18939, 18948, 18938, 18945, 18936, 18947, 18941, 18943, 18944, 18937, 18942	Pgk1, Mdh1, Me1, Pfkm, Pgm1, Pkm, Ldhb, Tkt, Pfkp, Gpi, G6pd, Gapdhs, Pgam1, Tpi1
Cluster 1	GO Molecular Function	GO:0051287	NAD binding	3.38e-05	4.38e-08	52	4	0.447108	18926	18949, 18946, 18945, 18944	Mdh1, Me1, Ldhb, Gapdhs
Cluster 1	GO Molecular Function	GO:1901363	heterocyclic compound binding	0.00011	1.91e-07	2277	10	0.395861	18926	18950, 18949, 18946, 18939, 18938, 18945, 18936, 18947, 18943, 18944	Pgk1, Mdh1, Me1, Pfkm, Pkm, Ldhb, Tkt, Pfkp, G6pd, Gapdhs
Cluster 1	GO Molecular Function	GO:0016853	isomerase activity	0.00012	2.62e-07	83	4	0.392082	18926	18948, 18941, 18937, 18942	Pgm1, Gpi, Pgam1, Tpi1
Cluster 1	GO Molecular Function	GO:0097159	organic cyclic compound binding	0.00012	2.38e-07	2331	10	0.392082	18926	18950, 18949, 18946, 18939, 18938, 18945, 18936, 18947, 18943, 18944	Pgk1, Mdh1, Me1, Pfkm, Pkm, Ldhb, Tkt, Pfkp, G6pd, Gapdhs
Cluster 1	GO Molecular Function	GO:0016491	oxidoreductase activity	0.00015	3.66e-07	475	6	0.382391	18926	18950, 18949, 18946, 18945, 18943, 18944	Pgk1, Mdh1, Me1, Ldhb, G6pd, Gapdhs
Cluster 1	GO Molecular Function	GO:0016616	oxidoreductase activity, acting on the CH-OH group of donors, NAD or NADP as acceptor	0.00015	3.43e-07	89	4	0.382391	18926	18949, 18946, 18945, 18943	Mdh1, Me1, Ldhb, G6pd
Cluster 1	GO Molecular Function	GO:0050661	NADP binding	0.00085	2.43e-06	38	3	0.307058	18926	18946, 18943, 18944	Me1, G6pd, Gapdhs
Cluster 1	GO Molecular Function	GO:0003872	6-phosphofructokinase activity	0.0013	4.04e-06	3	2	0.288606	18926	18939, 18947	Pfkm, Pfkp
Cluster 1	GO Molecular Function	GO:0016868	intramolecular transferase activity, phosphotransferases	0.0013	4.04e-06	3	2	0.288606	18926	18948, 18937	Pgm1, Pgam1
Cluster 1	GO Molecular Function	GO:0016615	malate dehydrogenase activity	0.0018	6.06e-06	4	2	0.274473	18926	18949, 18946	Mdh1, Me1
Cluster 1	GO Molecular Function	GO:0016861	intramolecular oxidoreductase activity, interconverting aldoses and ketoses	0.0018	6.06e-06	4	2	0.274473	18926	18941, 18942	Gpi, Tpi1
Cluster 1	GO Molecular Function	GO:0042802	identical protein binding	0.0018	6.74e-06	1252	7	0.274473	18926	18939, 18938, 18945, 18936, 18947, 18943, 18942	Pfkm, Pkm, Ldhb, Tkt, Pfkp, G6pd, Tpi1
Cluster 1	GO Molecular Function	GO:0070095	fructose-6-phosphate binding	0.0021	8.48e-06	5	2	0.267778	18926	18939, 18947	Pfkm, Pfkp
Cluster 1	GO Molecular Function	GO:0016208	AMP binding	0.0119	5.47e-05	15	2	0.192445	18926	18939, 18947	Pfkm, Pfkp
Cluster 1	GO Molecular Function	GO:0000287	magnesium ion binding	0.012	5.74e-05	114	3	0.192082	18926	18948, 18938, 18936	Pgm1, Pkm, Tkt
Cluster 1	GO Molecular Function	GO:0016301	kinase activity	0.0187	9.65e-05	383	4	0.172816	18926	18950, 18939, 18938, 18947	Pgk1, Pfkm, Pkm, Pfkp
Cluster 1	GO Molecular Function	GO:0005515	protein binding	0.0303	0.00016	3720	9	0.151856	18926	18939, 18938, 18945, 18936, 18947, 18941, 18943, 18937, 18942	Pfkm, Pkm, Ldhb, Tkt, Pfkp, Gpi, G6pd, Pgam1, Tpi1
Cluster 1	GO Molecular Function	GO:0043531	ADP binding	0.0391	0.00022	32	2	0.140782	18926	18950, 18938	Pgk1, Pkm
Cluster 1	InterPro Domains	IPR036291	NAD(P)-binding domain superfamily	0.0019	6.35e-08	166	5	0.272125	18926	18949, 18946, 18945, 18943, 18944	Mdh1, Me1, Ldhb, G6pd, Gapdhs
Cluster 1	KEGG Pathways	rno00010	Glycolysis / Gluconeogenesis	3.3e-20	8.35e-23	58	10	1.94815	18926	18950, 18940, 18939, 18948, 18938, 18945, 18947, 18941, 18944, 18937	Pgk1, Eno2, Pfkm, Pgm1, Pkm, Ldhb, Pfkp, Gpi, Gapdhs, Pgam1
Cluster 1	KEGG Pathways	rno01200	Carbon metabolism	3.3e-20	7.27e-23	109	11	1.94815	18926	18950, 18940, 18949, 18946, 18939, 18938, 18936, 18947, 18941, 18943, 18937	Pgk1, Eno2, Mdh1, Me1, Pfkm, Pkm, Tkt, Pfkp, Gpi, G6pd, Pgam1
Cluster 1	KEGG Pathways	rno01100	Metabolic pathways	4.13e-14	2.73e-16	1450	14	1.3384	18926	18950, 18940, 18949, 18946, 18939, 18948, 18938, 18945, 18936, 18947, 18941, 18943, 18944, 18937	Pgk1, Eno2, Mdh1, Me1, Pfkm, Pgm1, Pkm, Ldhb, Tkt, Pfkp, Gpi, G6pd, Gapdhs, Pgam1
Cluster 1	KEGG Pathways	rno01230	Biosynthesis of amino acids	2.99e-12	2.64e-14	71	7	1.15243	18926	18950, 18940, 18939, 18938, 18936, 18947, 18937	Pgk1, Eno2, Pfkm, Pkm, Tkt, Pfkp, Pgam1
Cluster 1	KEGG Pathways	rno00030	Pentose phosphate pathway	3.12e-12	3.44e-14	28	6	1.15058	18926	18939, 18948, 18936, 18947, 18941, 18943	Pfkm, Pgm1, Tkt, Pfkp, Gpi, G6pd
Cluster 1	KEGG Pathways	rno05230	Central carbon metabolism in cancer	2.09e-10	2.77e-12	62	6	0.967985	18926	18939, 18938, 18945, 18947, 18943, 18937	Pfkm, Pkm, Ldhb, Pfkp, G6pd, Pgam1
Cluster 1	KEGG Pathways	rno04922	Glucagon signaling pathway	2.14e-07	3.3e-09	90	5	0.666959	18926	18939, 18938, 18945, 18947, 18937	Pfkm, Pkm, Ldhb, Pfkp, Pgam1
Cluster 1	KEGG Pathways	rno04066	HIF-1 signaling pathway	4.11e-07	7.25e-09	106	5	0.638616	18926	18950, 18940, 18939, 18945, 18947	Pgk1, Eno2, Pfkm, Ldhb, Pfkp
Cluster 1	KEGG Pathways	rno00620	Pyruvate metabolism	4.98e-07	9.88e-09	35	4	0.630277	18926	18949, 18946, 18938, 18945	Mdh1, Me1, Pkm, Ldhb
Cluster 1	KEGG Pathways	rno00052	Galactose metabolism	4.66e-05	1.03e-06	28	3	0.433161	18926	18939, 18948, 18947	Pfkm, Pgm1, Pfkp
Cluster 1	KEGG Pathways	rno03018	RNA degradation	0.00085	2.06e-05	80	3	0.307058	18926	18940, 18939, 18947	Eno2, Pfkm, Pfkp
Cluster 1	KEGG Pathways	rno00500	Starch and sucrose metabolism	0.0066	0.00017	28	2	0.218046	18926	18948, 18941	Pgm1, Gpi
Cluster 1	KEGG Pathways	rno00051	Fructose and mannose metabolism	0.0078	0.00022	32	2	0.210791	18926	18939, 18947	Pfkm, Pfkp
Cluster 1	KEGG Pathways	rno00270	Cysteine and methionine metabolism	0.0139	0.00043	45	2	0.185699	18926	18949, 18945	Mdh1, Ldhb
Cluster 1	KEGG Pathways	rno00520	Amino sugar and nucleotide sugar metabolism	0.0142	0.00047	47	2	0.184771	18926	18948, 18941	Pgm1, Gpi
Cluster 1	Reactome Pathways	RNO-71387	Metabolism of carbohydrates	5.33e-15	3.07e-19	240	11	1.42733	18926	18950, 18949, 18939, 18948, 18936, 18947, 18941, 18943, 18944, 18937, 18942	Pgk1, Mdh1, Pfkm, Pgm1, Tkt, Pfkp, Gpi, G6pd, Gapdhs, Pgam1, Tpi1
Cluster 1	Reactome Pathways	RNO-70326	Glucose metabolism	1.47e-12	1.69e-16	77	8	1.18327	18926	18950, 18949, 18939, 18947, 18941, 18944, 18937, 18942	Pgk1, Mdh1, Pfkm, Pfkp, Gpi, Gapdhs, Pgam1, Tpi1
Cluster 1	Reactome Pathways	RNO-70171	Glycolysis	5.05e-11	8.71e-15	60	7	1.02967	18926	18950, 18939, 18947, 18941, 18944, 18937, 18942	Pgk1, Pfkm, Pfkp, Gpi, Gapdhs, Pgam1, Tpi1
Cluster 1	Reactome Pathways	RNO-70263	Gluconeogenesis	4.26e-10	9.8e-14	34	6	0.937059	18926	18950, 18949, 18941, 18944, 18937, 18942	Pgk1, Mdh1, Gpi, Gapdhs, Pgam1, Tpi1
Cluster 1	Reactome Pathways	RNO-1430728	Metabolism	5.25e-10	1.51e-13	1654	13	0.927984	18926	18950, 18949, 18946, 18939, 18948, 18945, 18936, 18947, 18941, 18943, 18944, 18937, 18942	Pgk1, Mdh1, Me1, Pfkm, Pgm1, Ldhb, Tkt, Pfkp, Gpi, G6pd, Gapdhs, Pgam1, Tpi1
Cluster 1	STRING Clusters	CL:20898	mixed, incl. Glycolysis / Gluconeogenesis, and Pentose phosphate pathway	2.71e-17	5.55e-24	85	11	1.6567	18926	18950, 18940, 18939, 18948, 18936, 18947, 18941, 18943, 18944, 18937, 18942	Pgk1, Eno2, Pfkm, Pgm1, Tkt, Pfkp, Gpi, G6pd, Gapdhs, Pgam1, Tpi1
Cluster 1	STRING Clusters	CL:20907	Glycolysis, and Histidine phosphatase superfamily (branch 1)	2.45e-10	1.01e-15	43	7	0.961083	18926	18950, 18940, 18939, 18947, 18944, 18937, 18942	Pgk1, Eno2, Pfkm, Pfkp, Gapdhs, Pgam1, Tpi1
Cluster 1	STRING Clusters	CL:20913	Glycolysis, and Phosphoglycerate kinase	8.14e-07	3.84e-12	21	5	0.608938	18926	18950, 18940, 18944, 18937, 18942	Pgk1, Eno2, Gapdhs, Pgam1, Tpi1
Cluster 1	STRING Clusters	CL:19388	Lactate/malate dehydrogenase, N-terminal, and Malic oxidoreductase	4.3e-05	2.21e-10	12	4	0.436653	18926	18949, 18946, 18938, 18945	Mdh1, Me1, Pkm, Ldhb
Cluster 1	STRING Clusters	CL:20915	glycolytic process, and Triosephosphate isomerase	5.41e-05	2.88e-10	13	4	0.42668	18926	18950, 18944, 18937, 18942	Pgk1, Gapdhs, Pgam1, Tpi1
Cluster 1	STRING Clusters	CL:21016	Pentose phosphate pathway, and Glucose-6-phosphatase	0.0006	3.3e-09	26	4	0.322185	18926	18948, 18936, 18941, 18943	Pgm1, Tkt, Gpi, G6pd
Cluster 1	STRING Clusters	CL:20917	Phosphoglycerate mutase 1, and Phosphoglycerate kinase, conserved site	0.0045	2.76e-08	7	3	0.234679	18926	18950, 18937, 18942	Pgk1, Pgam1, Tpi1
Cluster 1	TISSUES	BTO:0001629	Left ventricle	2.01e-06	8.03e-10	67	5	0.56968	18926	18950, 18949, 18938, 18945, 18942	Pgk1, Mdh1, Pkm, Ldhb, Tpi1
Cluster 1	TISSUES	BTO:0001703	Right atrium	2.49e-05	2.99e-08	47	4	0.46038	18926	18950, 18949, 18938, 18945	Pgk1, Mdh1, Pkm, Ldhb
Cluster 1	TISSUES	BTO:0001630	Right ventricle	4.56e-05	9.11e-08	63	4	0.434104	18926	18950, 18949, 18938, 18945	Pgk1, Mdh1, Pkm, Ldhb
Cluster 1	TISSUES	BTO:0001702	Left atrium	0.0013	3.01e-06	41	3	0.288606	18926	18950, 18938, 18945	Pgk1, Pkm, Ldhb
Cluster 1	TISSUES	BTO:0001073	Hypophysis	0.003	9.53e-06	210	4	0.252288	18926	18950, 18949, 18938, 18945	Pgk1, Mdh1, Pkm, Ldhb
Cluster 1	TISSUES	BTO:0000142	Brain	0.0133	6.9e-05	1191	6	0.187615	18926	18950, 18949, 18938, 18945, 18947, 18942	Pgk1, Mdh1, Pkm, Ldhb, Pfkp, Tpi1
Cluster 1	UniProt Keywords	KW-0324	Glycolysis	2.53e-16	2.73e-19	32	8	1.55969	18926	18950, 18940, 18939, 18938, 18947, 18941, 18944, 18937	Pgk1, Eno2, Pfkm, Pkm, Pfkp, Gpi, Gapdhs, Pgam1
Cluster 1	UniProt Keywords	KW-0007	Acetylation	9.69e-11	2.1e-13	1697	13	1.00137	18926	18950, 18940, 18949, 18946, 18939, 18948, 18938, 18945, 18936, 18947, 18941, 18943, 18937	Pgk1, Eno2, Mdh1, Me1, Pfkm, Pgm1, Pkm, Ldhb, Tkt, Pfkp, Gpi, G6pd, Pgam1
Cluster 1	UniProt Keywords	KW-0597	Phosphoprotein	8.22e-08	2.67e-10	3928	14	0.708513	18926	18950, 18940, 18949, 18946, 18939, 18948, 18938, 18945, 18936, 18947, 18941, 18943, 18944, 18937	Pgk1, Eno2, Mdh1, Me1, Pfkm, Pgm1, Pkm, Ldhb, Tkt, Pfkp, Gpi, G6pd, Gapdhs, Pgam1
Cluster 1	UniProt Keywords	KW-0963	Cytoplasm	3.4e-07	1.47e-09	2575	12	0.646852	18926	18950, 18940, 18949, 18946, 18939, 18948, 18938, 18945, 18947, 18941, 18943, 18944	Pgk1, Eno2, Mdh1, Me1, Pfkm, Pgm1, Pkm, Ldhb, Pfkp, Gpi, G6pd, Gapdhs
Cluster 1	UniProt Keywords	KW-0460	Magnesium	1.13e-05	6.11e-08	349	6	0.494692	18926	18940, 18939, 18948, 18938, 18936, 18947	Eno2, Pfkm, Pgm1, Pkm, Tkt, Pfkp
Cluster 1	UniProt Keywords	KW-0379	Hydroxylation	1.68e-05	1.09e-07	66	4	0.477469	18926	18950, 18940, 18939, 18938	Pgk1, Eno2, Pfkm, Pkm
Cluster 1	UniProt Keywords	KW-0021	Allosteric enzyme	0.0003	2.25e-06	37	3	0.352288	18926	18939, 18938, 18947	Pfkm, Pkm, Pfkp
Cluster 1	UniProt Keywords	KW-0560	Oxidoreductase	0.00094	8.18e-06	453	5	0.302687	18926	18949, 18946, 18945, 18943, 18944	Mdh1, Me1, Ldhb, G6pd, Gapdhs
Cluster 1	UniProt Keywords	KW-0413	Isomerase	0.0031	3.38e-05	95	3	0.250864	18926	18948, 18941, 18937	Pgm1, Gpi, Pgam1
Cluster 1	UniProt Keywords	KW-0832	Ubl conjugation	0.0031	3e-05	1026	6	0.250864	18926	18940, 18949, 18946, 18938, 18936, 18941	Eno2, Mdh1, Me1, Pkm, Tkt, Gpi
Cluster 1	UniProt Keywords	KW-0313	Glucose metabolism	0.0041	4.83e-05	14	2	0.238722	18926	18948, 18943	Pgm1, G6pd
Cluster 1	UniProt Keywords	KW-0520	NAD	0.0096	0.00012	149	3	0.201773	18926	18949, 18945, 18944	Mdh1, Ldhb, Gapdhs
Cluster 1	UniProt Keywords	KW-0418	Kinase	0.0281	0.00039	555	4	0.155129	18926	18950, 18939, 18938, 18947	Pgk1, Pfkm, Pkm, Pfkp
Cluster 1	WikiPathways	WP3916	Hexoses metabolism in proximal tubules	3.86e-17	2.21e-20	53	9	1.64134	18926	18950, 18940, 18949, 18939, 18938, 18945, 18947, 18941, 18937	Pgk1, Eno2, Mdh1, Pfkm, Pkm, Ldhb, Pfkp, Gpi, Pgam1
Cluster 1	WikiPathways	WP2562	Relationship between glutathione and NADPH	1.5e-09	1.72e-12	57	6	0.882391	18926	18950, 18948, 18938, 18936, 18941, 18943	Pgk1, Pgm1, Pkm, Tkt, Gpi, G6pd
Cluster 1	WikiPathways	WP3894	Fructose metabolism in proximal tubules	0.00015	2.62e-07	17	3	0.382391	18926	18939, 18947, 18941	Pfkm, Pfkp, Gpi
Cluster 1	WikiPathways	WP282	Pentose phosphate pathway	0.0049	1.13e-05	6	2	0.23098	18926	18936, 18943	Tkt, G6pd
Cluster 1	WikiPathways	WP2376	Nuclear factor, erythroid-derived 2, like 2 signaling pathway	0.0437	0.00012	149	3	0.135952	18926	18946, 18945, 18943	Me1, Ldhb, G6pd
Cluster 2	COMPARTMENTS	GOCC:0000502	Proteasome complex	1.86e-21	6.71e-25	42	9	2.07305	19113	19128, 19123, 19124, 19130, 19129, 19127, 19126, 19131, 19125	Ublcp1, Psma6, Psma3, Psma7, Psma1, Psmb3, Psmb5, Psmb6, Psmb4
Cluster 2	COMPARTMENTS	GOCC:1905369	Endopeptidase complex	4.52e-21	3.26e-24	51	9	2.03449	19113	19128, 19123, 19124, 19130, 19129, 19127, 19126, 19131, 19125	Ublcp1, Psma6, Psma3, Psma7, Psma1, Psmb3, Psmb5, Psmb6, Psmb4
Cluster 2	COMPARTMENTS	GOCC:0005839	Proteasome core complex	7.24e-21	7.84e-24	18	8	2.01403	19113	19123, 19124, 19130, 19129, 19127, 19126, 19131, 19125	Psma6, Psma3, Psma7, Psma1, Psmb3, Psmb5, Psmb6, Psmb4
Cluster 2	COMPARTMENTS	GOCC:1905368	Peptidase complex	4.48e-20	6.47e-23	73	9	1.93487	19113	19128, 19123, 19124, 19130, 19129, 19127, 19126, 19131, 19125	Ublcp1, Psma6, Psma3, Psma7, Psma1, Psmb3, Psmb5, Psmb6, Psmb4
Cluster 2	COMPARTMENTS	GOCC:1902494	Catalytic complex	2.91e-10	5.26e-13	979	9	0.953611	19113	19128, 19123, 19124, 19130, 19129, 19127, 19126, 19131, 19125	Ublcp1, Psma6, Psma3, Psma7, Psma1, Psmb3, Psmb5, Psmb6, Psmb4
Cluster 2	COMPARTMENTS	GOCC:0019773	Proteasome core complex, alpha-subunit complex	1.71e-09	3.71e-12	7	4	0.8767	19113	19123, 19124, 19130, 19129	Psma6, Psma3, Psma7, Psma1
Cluster 2	COMPARTMENTS	GOCC:0019774	Proteasome core complex, beta-subunit complex	3.18e-09	8.03e-12	9	4	0.849757	19113	19127, 19126, 19131, 19125	Psmb3, Psmb5, Psmb6, Psmb4
Cluster 2	COMPARTMENTS	GOCC:0032991	Protein-containing complex	1.09e-05	3.15e-08	3335	9	0.496257	19113	19128, 19123, 19124, 19130, 19129, 19127, 19126, 19131, 19125	Ublcp1, Psma6, Psma3, Psma7, Psma1, Psmb3, Psmb5, Psmb6, Psmb4
Cluster 2	COMPARTMENTS	GOCC:0005622	Intracellular	0.00089	2.89e-06	5514	9	0.305061	19113	19128, 19123, 19124, 19130, 19129, 19127, 19126, 19131, 19125	Ublcp1, Psma6, Psma3, Psma7, Psma1, Psmb3, Psmb5, Psmb6, Psmb4
Cluster 2	COMPARTMENTS	GOCC:0005575	Cellular_component	0.0103	3.72e-05	7327	9	0.198716	19113	19128, 19123, 19124, 19130, 19129, 19127, 19126, 19131, 19125	Ublcp1, Psma6, Psma3, Psma7, Psma1, Psmb3, Psmb5, Psmb6, Psmb4
Cluster 2	GO Biological Process	GO:0010499	proteasomal ubiquitin-independent protein catabolic process	1.37e-19	7.84e-24	18	8	1.88633	19113	19123, 19124, 19130, 19129, 19127, 19126, 19131, 19125	Psma6, Psma3, Psma7, Psma1, Psmb3, Psmb5, Psmb6, Psmb4
Cluster 2	GO Biological Process	GO:0043161	proteasome-mediated ubiquitin-dependent protein catabolic process	1.84e-13	2.11e-17	138	8	1.27352	19113	19123, 19124, 19130, 19129, 19127, 19126, 19131, 19125	Psma6, Psma3, Psma7, Psma1, Psmb3, Psmb5, Psmb6, Psmb4
Cluster 2	GO Biological Process	GO:0044267	cellular protein metabolic process	2.88e-08	2.63e-11	1515	9	0.754061	19113	19128, 19123, 19124, 19130, 19129, 19127, 19126, 19131, 19125	Ublcp1, Psma6, Psma3, Psma7, Psma1, Psmb3, Psmb5, Psmb6, Psmb4
Cluster 2	GO Biological Process	GO:0002862	negative regulation of inflammatory response to antigenic stimulus	0.0094	1.45e-05	13	2	0.202687	19113	19129, 19125	Psma1, Psmb4
Cluster 2	GO Cellular Component	GO:0005839	proteasome core complex	1.33e-20	5.43e-24	17	8	1.98761	19113	19123, 19124, 19130, 19129, 19127, 19126, 19131, 19125	Psma6, Psma3, Psma7, Psma1, Psmb3, Psmb5, Psmb6, Psmb4
Cluster 2	GO Cellular Component	GO:0019773	proteasome core complex, alpha-subunit complex	1.52e-09	3.71e-12	7	4	0.881816	19113	19123, 19124, 19130, 19129	Psma6, Psma3, Psma7, Psma1
Cluster 2	GO Cellular Component	GO:0019774	proteasome core complex, beta-subunit complex	2.82e-09	8.03e-12	9	4	0.854975	19113	19127, 19126, 19131, 19125	Psmb3, Psmb5, Psmb6, Psmb4
Cluster 2	GO Cellular Component	GO:0005634	nucleus	1.7e-06	5.52e-09	2748	9	0.576955	19113	19128, 19123, 19124, 19130, 19129, 19127, 19126, 19131, 19125	Ublcp1, Psma6, Psma3, Psma7, Psma1, Psmb3, Psmb5, Psmb6, Psmb4
Cluster 2	GO Cellular Component	GO:0005737	cytoplasm	0.0095	6.19e-05	5300	8	0.202228	19113	19123, 19124, 19130, 19129, 19127, 19126, 19131, 19125	Psma6, Psma3, Psma7, Psma1, Psmb3, Psmb5, Psmb6, Psmb4
Cluster 2	GO Molecular Function	GO:0004298	threonine-type endopeptidase activity	2.84e-20	5.43e-24	17	8	1.95467	19113	19123, 19124, 19130, 19129, 19127, 19126, 19131, 19125	Psma6, Psma3, Psma7, Psma1, Psmb3, Psmb5, Psmb6, Psmb4
Cluster 2	GO Molecular Function	GO:0140096	catalytic activity, acting on a protein	4.61e-10	4.41e-13	960	9	0.93363	19113	19128, 19123, 19124, 19130, 19129, 19127, 19126, 19131, 19125	Ublcp1, Psma6, Psma3, Psma7, Psma1, Psmb3, Psmb5, Psmb6, Psmb4
Cluster 2	GO Molecular Function	GO:0016787	hydrolase activity	2.46e-09	2.82e-12	1181	9	0.860906	19113	19128, 19123, 19124, 19130, 19129, 19127, 19126, 19131, 19125	Ublcp1, Psma6, Psma3, Psma7, Psma1, Psmb3, Psmb5, Psmb6, Psmb4
Cluster 2	GO Molecular Function	GO:0001530	lipopolysaccharide binding	0.0249	3.82e-05	22	2	0.16038	19113	19129, 19125	Psma1, Psmb4
Cluster 2	InterPro Domains	IPR001353	Proteasome, subunit alpha/beta	8.61e-19	2.94e-23	22	8	1.8065	19113	19123, 19124, 19130, 19129, 19127, 19126, 19131, 19125	Psma6, Psma3, Psma7, Psma1, Psmb3, Psmb5, Psmb6, Psmb4
Cluster 2	InterPro Domains	IPR029055	Nucleophile aminohydrolases, N-terminal	7.02e-18	4.79e-22	33	8	1.71537	19113	19123, 19124, 19130, 19129, 19127, 19126, 19131, 19125	Psma6, Psma3, Psma7, Psma1, Psmb3, Psmb5, Psmb6, Psmb4
Cluster 2	InterPro Domains	IPR000426	Proteasome alpha-subunit, N-terminal domain	5.43e-08	5.56e-12	8	4	0.72652	19113	19123, 19124, 19130, 19129	Psma6, Psma3, Psma7, Psma1
Cluster 2	InterPro Domains	IPR023332	Proteasome alpha-type subunit	5.43e-08	5.56e-12	8	4	0.72652	19113	19123, 19124, 19130, 19129	Psma6, Psma3, Psma7, Psma1
Cluster 2	InterPro Domains	IPR016050	Proteasome beta-type subunit, conserved site	1.57e-07	2.67e-11	13	4	0.68041	19113	19127, 19126, 19131, 19125	Psmb3, Psmb5, Psmb6, Psmb4
Cluster 2	InterPro Domains	IPR023333	Proteasome B-type subunit	1.57e-07	2.67e-11	13	4	0.68041	19113	19127, 19126, 19131, 19125	Psmb3, Psmb5, Psmb6, Psmb4
Cluster 2	InterPro Domains	IPR000243	Peptidase T1A, proteasome beta-subunit	0.0261	6.24e-06	8	2	0.158336	19113	19126, 19131	Psmb5, Psmb6
Cluster 2	KEGG Pathways	rno03050	Proteasome	2.37e-18	5.22e-21	46	8	1.76253	19113	19123, 19124, 19130, 19129, 19127, 19126, 19131, 19125	Psma6, Psma3, Psma7, Psma1, Psmb3, Psmb5, Psmb6, Psmb4
Cluster 2	KEGG Pathways	rno05017	Spinocerebellar ataxia	3.59e-15	1.58e-17	133	8	1.44449	19113	19123, 19124, 19130, 19129, 19127, 19126, 19131, 19125	Psma6, Psma3, Psma7, Psma1, Psmb3, Psmb5, Psmb6, Psmb4
Cluster 2	KEGG Pathways	rno05012	Parkinson disease	1.65e-13	1.09e-15	229	8	1.27825	19113	19123, 19124, 19130, 19129, 19127, 19126, 19131, 19125	Psma6, Psma3, Psma7, Psma1, Psmb3, Psmb5, Psmb6, Psmb4
Cluster 2	KEGG Pathways	rno05020	Prion disease	3.16e-13	2.78e-15	258	8	1.25003	19113	19123, 19124, 19130, 19129, 19127, 19126, 19131, 19125	Psma6, Psma3, Psma7, Psma1, Psmb3, Psmb5, Psmb6, Psmb4
Cluster 2	KEGG Pathways	rno05016	Huntington disease	5.22e-13	5.75e-15	283	8	1.22823	19113	19123, 19124, 19130, 19129, 19127, 19126, 19131, 19125	Psma6, Psma3, Psma7, Psma1, Psmb3, Psmb5, Psmb6, Psmb4
Cluster 2	KEGG Pathways	rno05014	Amyotrophic lateral sclerosis	1.85e-12	2.44e-14	340	8	1.17328	19113	19123, 19124, 19130, 19129, 19127, 19126, 19131, 19125	Psma6, Psma3, Psma7, Psma1, Psmb3, Psmb5, Psmb6, Psmb4
Cluster 2	KEGG Pathways	rno05010	Alzheimer disease	1.94e-12	3e-14	349	8	1.17122	19113	19123, 19124, 19130, 19129, 19127, 19126, 19131, 19125	Psma6, Psma3, Psma7, Psma1, Psmb3, Psmb5, Psmb6, Psmb4
Cluster 2	Pfam	PF00227	Proteasome subunit	9.72e-19	6.97e-23	25	8	1.80123	19113	19123, 19124, 19130, 19129, 19127, 19126, 19131, 19125	Psma6, Psma3, Psma7, Psma1, Psmb3, Psmb5, Psmb6, Psmb4
Cluster 2	Pfam	PF10584	Proteasome subunit A N-terminal signature	3.88e-08	5.56e-12	8	4	0.741117	19113	19123, 19124, 19130, 19129	Psma6, Psma3, Psma7, Psma1
Cluster 2	Reactome Pathways	RNO-1169091	Activation of NF-kappaB in B cells	9.07e-17	2.53e-20	57	8	1.60424	19113	19123, 19124, 19130, 19129, 19127, 19126, 19131, 19125	Psma6, Psma3, Psma7, Psma1, Psmb3, Psmb5, Psmb6, Psmb4
Cluster 2	Reactome Pathways	RNO-1234176	Oxygen-dependent proline hydroxylation of Hypoxia-inducible Factor Alpha	9.07e-17	3.71e-20	60	8	1.60424	19113	19123, 19124, 19130, 19129, 19127, 19126, 19131, 19125	Psma6, Psma3, Psma7, Psma1, Psmb3, Psmb5, Psmb6, Psmb4
Cluster 2	Reactome Pathways	RNO-1236978	Cross-presentation of soluble exogenous antigens (endosomes)	9.07e-17	5.22e-21	46	8	1.60424	19113	19123, 19124, 19130, 19129, 19127, 19126, 19131, 19125	Psma6, Psma3, Psma7, Psma1, Psmb3, Psmb5, Psmb6, Psmb4
Cluster 2	Reactome Pathways	RNO-174084	Autodegradation of Cdh1 by Cdh1:APC/C	9.07e-17	4.73e-20	62	8	1.60424	19113	19123, 19124, 19130, 19129, 19127, 19126, 19131, 19125	Psma6, Psma3, Psma7, Psma1, Psmb3, Psmb5, Psmb6, Psmb4
Cluster 2	Reactome Pathways	RNO-174154	APC/C:Cdc20 mediated degradation of Securin	9.07e-17	6.74e-20	65	8	1.60424	19113	19123, 19124, 19130, 19129, 19127, 19126, 19131, 19125	Psma6, Psma3, Psma7, Psma1, Psmb3, Psmb5, Psmb6, Psmb4
Cluster 2	Reactome Pathways	RNO-174178	APC/C:Cdh1 mediated degradation of Cdc20 and other APC/C:Cdh1 targeted proteins in late mitosis/early G1	9.07e-17	1.31e-19	71	8	1.60424	19113	19123, 19124, 19130, 19129, 19127, 19126, 19131, 19125	Psma6, Psma3, Psma7, Psma1, Psmb3, Psmb5, Psmb6, Psmb4
Cluster 2	Reactome Pathways	RNO-174184	Cdc20:Phospho-APC/C mediated degradation of Cyclin A	9.07e-17	1.05e-19	69	8	1.60424	19113	19123, 19124, 19130, 19129, 19127, 19126, 19131, 19125	Psma6, Psma3, Psma7, Psma1, Psmb3, Psmb5, Psmb6, Psmb4
Cluster 2	Reactome Pathways	RNO-187577	SCF(Skp2)-mediated degradation of p27/p21	9.07e-17	2.88e-20	58	8	1.60424	19113	19123, 19124, 19130, 19129, 19127, 19126, 19131, 19125	Psma6, Psma3, Psma7, Psma1, Psmb3, Psmb5, Psmb6, Psmb4
Cluster 2	Reactome Pathways	RNO-195253	Degradation of beta-catenin by the destruction complex	9.07e-17	1.79e-19	74	8	1.60424	19113	19123, 19124, 19130, 19129, 19127, 19126, 19131, 19125	Psma6, Psma3, Psma7, Psma1, Psmb3, Psmb5, Psmb6, Psmb4
Cluster 2	Reactome Pathways	RNO-349425	Autodegradation of the E3 ubiquitin ligase COP1	9.07e-17	8.29e-21	49	8	1.60424	19113	19123, 19124, 19130, 19129, 19127, 19126, 19131, 19125	Psma6, Psma3, Psma7, Psma1, Psmb3, Psmb5, Psmb6, Psmb4
Cluster 2	Reactome Pathways	RNO-350562	Regulation of ornithine decarboxylase (ODC)	9.07e-17	8.29e-21	49	8	1.60424	19113	19123, 19124, 19130, 19129, 19127, 19126, 19131, 19125	Psma6, Psma3, Psma7, Psma1, Psmb3, Psmb5, Psmb6, Psmb4
Cluster 2	Reactome Pathways	RNO-450408	AUF1 (hnRNP D0) binds and destabilizes mRNA	9.07e-17	1.28e-20	52	8	1.60424	19113	19123, 19124, 19130, 19129, 19127, 19126, 19131, 19125	Psma6, Psma3, Psma7, Psma1, Psmb3, Psmb5, Psmb6, Psmb4
Cluster 2	Reactome Pathways	RNO-4608870	Asymmetric localization of PCP proteins	9.07e-17	2.53e-20	57	8	1.60424	19113	19123, 19124, 19130, 19129, 19127, 19126, 19131, 19125	Psma6, Psma3, Psma7, Psma1, Psmb3, Psmb5, Psmb6, Psmb4
Cluster 2	Reactome Pathways	RNO-4641257	Degradation of AXIN	9.07e-17	1.11e-20	51	8	1.60424	19113	19123, 19124, 19130, 19129, 19127, 19126, 19131, 19125	Psma6, Psma3, Psma7, Psma1, Psmb3, Psmb5, Psmb6, Psmb4
Cluster 2	Reactome Pathways	RNO-4641258	Degradation of DVL	9.07e-17	1.7e-20	54	8	1.60424	19113	19123, 19124, 19130, 19129, 19127, 19126, 19131, 19125	Psma6, Psma3, Psma7, Psma1, Psmb3, Psmb5, Psmb6, Psmb4
Cluster 2	Reactome Pathways	RNO-5358346	Hedgehog ligand biogenesis	9.07e-17	2.88e-20	58	8	1.60424	19113	19123, 19124, 19130, 19129, 19127, 19126, 19131, 19125	Psma6, Psma3, Psma7, Psma1, Psmb3, Psmb5, Psmb6, Psmb4
Cluster 2	Reactome Pathways	RNO-5607761	Dectin-1 mediated noncanonical NF-kB signaling	9.07e-17	1.48e-20	53	8	1.60424	19113	19123, 19124, 19130, 19129, 19127, 19126, 19131, 19125	Psma6, Psma3, Psma7, Psma1, Psmb3, Psmb5, Psmb6, Psmb4
Cluster 2	Reactome Pathways	RNO-5610780	Degradation of GLI1 by the proteasome	9.07e-17	1.48e-20	53	8	1.60424	19113	19123, 19124, 19130, 19129, 19127, 19126, 19131, 19125	Psma6, Psma3, Psma7, Psma1, Psmb3, Psmb5, Psmb6, Psmb4
Cluster 2	Reactome Pathways	RNO-5610785	GLI3 is processed to GLI3R by the proteasome	9.07e-17	1.94e-20	55	8	1.60424	19113	19123, 19124, 19130, 19129, 19127, 19126, 19131, 19125	Psma6, Psma3, Psma7, Psma1, Psmb3, Psmb5, Psmb6, Psmb4
Cluster 2	Reactome Pathways	RNO-5632684	Hedgehog on state	9.07e-17	2.66e-19	78	8	1.60424	19113	19123, 19124, 19130, 19129, 19127, 19126, 19131, 19125	Psma6, Psma3, Psma7, Psma1, Psmb3, Psmb5, Psmb6, Psmb4
Cluster 2	Reactome Pathways	RNO-5658442	Regulation of RAS by GAPs	9.07e-17	5.33e-20	63	8	1.60424	19113	19123, 19124, 19130, 19129, 19127, 19126, 19131, 19125	Psma6, Psma3, Psma7, Psma1, Psmb3, Psmb5, Psmb6, Psmb4
Cluster 2	Reactome Pathways	RNO-5676590	NIK-->noncanonical NF-kB signaling	9.07e-17	1.48e-20	53	8	1.60424	19113	19123, 19124, 19130, 19129, 19127, 19126, 19131, 19125	Psma6, Psma3, Psma7, Psma1, Psmb3, Psmb5, Psmb6, Psmb4
Cluster 2	Reactome Pathways	RNO-5687128	MAPK6/MAPK4 signaling	9.07e-17	1.05e-19	69	8	1.60424	19113	19123, 19124, 19130, 19129, 19127, 19126, 19131, 19125	Psma6, Psma3, Psma7, Psma1, Psmb3, Psmb5, Psmb6, Psmb4
Cluster 2	Reactome Pathways	RNO-5689603	UCH proteinases	9.07e-17	1.17e-19	70	8	1.60424	19113	19123, 19124, 19130, 19129, 19127, 19126, 19131, 19125	Psma6, Psma3, Psma7, Psma1, Psmb3, Psmb5, Psmb6, Psmb4
Cluster 2	Reactome Pathways	RNO-68827	CDT1 association with the CDC6:ORC:origin complex	9.07e-17	1.94e-20	55	8	1.60424	19113	19123, 19124, 19130, 19129, 19127, 19126, 19131, 19125	Psma6, Psma3, Psma7, Psma1, Psmb3, Psmb5, Psmb6, Psmb4
Cluster 2	Reactome Pathways	RNO-68949	Orc1 removal from chromatin	9.07e-17	6.74e-20	65	8	1.60424	19113	19123, 19124, 19130, 19129, 19127, 19126, 19131, 19125	Psma6, Psma3, Psma7, Psma1, Psmb3, Psmb5, Psmb6, Psmb4
Cluster 2	Reactome Pathways	RNO-69017	CDK-mediated phosphorylation and removal of Cdc6	9.07e-17	1.17e-19	70	8	1.60424	19113	19123, 19124, 19130, 19129, 19127, 19126, 19131, 19125	Psma6, Psma3, Psma7, Psma1, Psmb3, Psmb5, Psmb6, Psmb4
Cluster 2	Reactome Pathways	RNO-69601	Ubiquitin Mediated Degradation of Phosphorylated Cdc25A	9.07e-17	8.29e-21	49	8	1.60424	19113	19123, 19124, 19130, 19129, 19127, 19126, 19131, 19125	Psma6, Psma3, Psma7, Psma1, Psmb3, Psmb5, Psmb6, Psmb4
Cluster 2	Reactome Pathways	RNO-75815	Ubiquitin-dependent degradation of Cyclin D	9.07e-17	7.12e-21	48	8	1.60424	19113	19123, 19124, 19130, 19129, 19127, 19126, 19131, 19125	Psma6, Psma3, Psma7, Psma1, Psmb3, Psmb5, Psmb6, Psmb4
Cluster 2	Reactome Pathways	RNO-8852276	The role of GTSE1 in G2/M progression after G2 checkpoint	9.07e-17	1.05e-19	69	8	1.60424	19113	19123, 19124, 19130, 19129, 19127, 19126, 19131, 19125	Psma6, Psma3, Psma7, Psma1, Psmb3, Psmb5, Psmb6, Psmb4
Cluster 2	Reactome Pathways	RNO-8854050	FBXL7 down-regulates AURKA during mitotic entry and in early mitosis	9.07e-17	1.28e-20	52	8	1.60424	19113	19123, 19124, 19130, 19129, 19127, 19126, 19131, 19125	Psma6, Psma3, Psma7, Psma1, Psmb3, Psmb5, Psmb6, Psmb4
Cluster 2	Reactome Pathways	RNO-8939236	RUNX1 regulates transcription of genes involved in differentiation of HSCs	9.07e-17	6e-20	64	8	1.60424	19113	19123, 19124, 19130, 19129, 19127, 19126, 19131, 19125	Psma6, Psma3, Psma7, Psma1, Psmb3, Psmb5, Psmb6, Psmb4
Cluster 2	Reactome Pathways	RNO-8939902	Regulation of RUNX2 expression and activity	9.07e-17	8.29e-21	49	8	1.60424	19113	19123, 19124, 19130, 19129, 19127, 19126, 19131, 19125	Psma6, Psma3, Psma7, Psma1, Psmb3, Psmb5, Psmb6, Psmb4
Cluster 2	Reactome Pathways	RNO-8941858	Regulation of RUNX3 expression and activity	9.07e-17	7.12e-21	48	8	1.60424	19113	19123, 19124, 19130, 19129, 19127, 19126, 19131, 19125	Psma6, Psma3, Psma7, Psma1, Psmb3, Psmb5, Psmb6, Psmb4
Cluster 2	Reactome Pathways	RNO-8948751	Regulation of PTEN stability and activity	9.07e-17	6.74e-20	65	8	1.60424	19113	19123, 19124, 19130, 19129, 19127, 19126, 19131, 19125	Psma6, Psma3, Psma7, Psma1, Psmb3, Psmb5, Psmb6, Psmb4
Cluster 2	Reactome Pathways	RNO-202424	Downstream TCR signaling	1.59e-16	5.57e-19	86	8	1.57986	19113	19123, 19124, 19130, 19129, 19127, 19126, 19131, 19125	Psma6, Psma3, Psma7, Psma1, Psmb3, Psmb5, Psmb6, Psmb4
Cluster 2	Reactome Pathways	RNO-9020702	Interleukin-1 signaling	2.21e-16	7.88e-19	90	8	1.56556	19113	19123, 19124, 19130, 19129, 19127, 19126, 19131, 19125	Psma6, Psma3, Psma7, Psma1, Psmb3, Psmb5, Psmb6, Psmb4
Cluster 2	Reactome Pathways	RNO-382556	ABC-family proteins mediated transport	3.5e-16	1.29e-18	96	8	1.54559	19113	19123, 19124, 19130, 19129, 19127, 19126, 19131, 19125	Psma6, Psma3, Psma7, Psma1, Psmb3, Psmb5, Psmb6, Psmb4
Cluster 2	Reactome Pathways	RNO-2871837	FCERI mediated NF-kB activation	1.42e-15	5.88e-18	117	8	1.48477	19113	19123, 19124, 19130, 19129, 19127, 19126, 19131, 19125	Psma6, Psma3, Psma7, Psma1, Psmb3, Psmb5, Psmb6, Psmb4
Cluster 2	Reactome Pathways	RNO-69481	G2/M Checkpoints	3.78e-15	1.68e-17	134	8	1.44225	19113	19123, 19124, 19130, 19129, 19127, 19126, 19131, 19125	Psma6, Psma3, Psma7, Psma1, Psmb3, Psmb5, Psmb6, Psmb4
Cluster 2	Reactome Pathways	RNO-5689880	Ub-specific processing proteases	7.46e-15	3.44e-17	147	8	1.41273	19113	19123, 19124, 19130, 19129, 19127, 19126, 19131, 19125	Psma6, Psma3, Psma7, Psma1, Psmb3, Psmb5, Psmb6, Psmb4
Cluster 2	Reactome Pathways	RNO-2467813	Separation of Sister Chromatids	1.96e-14	9.7e-17	168	8	1.37077	19113	19123, 19124, 19130, 19129, 19127, 19126, 19131, 19125	Psma6, Psma3, Psma7, Psma1, Psmb3, Psmb5, Psmb6, Psmb4
Cluster 2	Reactome Pathways	RNO-8951664	Neddylation	7.98e-14	4.09e-16	202	8	1.3098	19113	19123, 19124, 19130, 19129, 19127, 19126, 19131, 19125	Psma6, Psma3, Psma7, Psma1, Psmb3, Psmb5, Psmb6, Psmb4
Cluster 2	Reactome Pathways	RNO-983168	Antigen processing: Ubiquitination & Proteasome degradation	6.39e-13	3.64e-15	267	8	1.21945	19113	19123, 19124, 19130, 19129, 19127, 19126, 19131, 19125	Psma6, Psma3, Psma7, Psma1, Psmb3, Psmb5, Psmb6, Psmb4
Cluster 2	SMART Domains	SM00948	Proteasome subunit A N-terminal signature Add an annotation	3.02e-06	2.39e-09	5	3	0.551999	19113	19124, 19130, 19129	Psma3, Psma7, Psma1
Cluster 2	STRING Clusters	CL:14524	Cross-presentation of soluble exogenous antigens (endosomes), and NFkappaB IPT domain	9.17e-17	1.88e-23	63	9	1.60376	19113	19128, 19123, 19124, 19130, 19129, 19127, 19126, 19131, 19125	Ublcp1, Psma6, Psma3, Psma7, Psma1, Psmb3, Psmb5, Psmb6, Psmb4
Cluster 2	STRING Clusters	CL:14537	Proteasome	3.01e-16	3.09e-22	31	8	1.55214	19113	19123, 19124, 19130, 19129, 19127, 19126, 19131, 19125	Psma6, Psma3, Psma7, Psma1, Psmb3, Psmb5, Psmb6, Psmb4
Cluster 2	STRING Clusters	CL:14584	Proteasome subunit A N-terminal signature Add an annotation, and Proteasome subunit beta 7	0.0016	3.58e-09	6	3	0.279588	19113	19124, 19130, 19126	Psma3, Psma7, Psmb5
Cluster 2	STRING Clusters	CL:14540	proteasome regulatory particle, and proteasome core complex	0.0141	3.47e-08	15	3	0.185078	19113	19123, 19129, 19125	Psma6, Psma1, Psmb4
Cluster 2	UniProt Keywords	KW-0888	Threonine protease	1.44e-20	1.56e-23	20	8	1.98416	19113	19123, 19124, 19130, 19129, 19127, 19126, 19131, 19125	Psma6, Psma3, Psma7, Psma1, Psmb3, Psmb5, Psmb6, Psmb4
Cluster 2	UniProt Keywords	KW-0647	Proteasome	2.41e-18	5.22e-21	46	8	1.7618	19113	19123, 19124, 19130, 19129, 19127, 19126, 19131, 19125	Psma6, Psma3, Psma7, Psma1, Psmb3, Psmb5, Psmb6, Psmb4
Cluster 2	UniProt Keywords	KW-0378	Hydrolase	6.14e-10	2.66e-12	1173	9	0.921183	19113	19128, 19123, 19124, 19130, 19129, 19127, 19126, 19131, 19125	Ublcp1, Psma6, Psma3, Psma7, Psma1, Psmb3, Psmb5, Psmb6, Psmb4
Cluster 2	UniProt Keywords	KW-0539	Nucleus	5.79e-07	3.13e-09	2580	9	0.623732	19113	19128, 19123, 19124, 19130, 19129, 19127, 19126, 19131, 19125	Ublcp1, Psma6, Psma3, Psma7, Psma1, Psmb3, Psmb5, Psmb6, Psmb4
Cluster 2	UniProt Keywords	KW-0007	Acetylation	1.26e-06	8.17e-09	1697	8	0.589963	19113	19128, 19123, 19124, 19130, 19129, 19127, 19131, 19125	Ublcp1, Psma6, Psma3, Psma7, Psma1, Psmb3, Psmb6, Psmb4
Cluster 2	UniProt Keywords	KW-0963	Cytoplasm	2.9e-05	2.2e-07	2575	8	0.45376	19113	19123, 19124, 19130, 19129, 19127, 19126, 19131, 19125	Psma6, Psma3, Psma7, Psma1, Psmb3, Psmb5, Psmb6, Psmb4
Cluster 2	UniProt Keywords	KW-0865	Zymogen	0.0016	1.42e-05	125	3	0.279588	19113	19126, 19131, 19125	Psmb5, Psmb6, Psmb4
Cluster 2	WikiPathways	WP302	Proteasome degradation	0.0012	6.86e-07	44	3	0.292082	19113	19124, 19130, 19126	Psma3, Psma7, Psmb5
Cluster 3	COMPARTMENTS	GOCC:0008328	Ionotropic glutamate receptor complex	2.82e-12	1.02e-15	38	6	1.15498	19231	19241, 19246, 19247, 19248, 19243, 19244	Grin2b, Olfm1, Grin1, Gria2, Cnih3, Gria1
Cluster 3	COMPARTMENTS	GOCC:0098878	Neurotransmitter receptor complex	5.16e-12	3.72e-15	48	6	1.12874	19231	19241, 19246, 19247, 19248, 19243, 19244	Grin2b, Olfm1, Grin1, Gria2, Cnih3, Gria1
Cluster 3	COMPARTMENTS	GOCC:0097060	Synaptic membrane	1.36e-09	1.48e-12	342	7	0.886646	19231	19241, 19246, 19242, 19247, 19248, 19243, 19244	Grin2b, Olfm1, Lrrc7, Grin1, Gria2, Cnih3, Gria1
Cluster 3	COMPARTMENTS	GOCC:0034703	Cation channel complex	2.93e-09	4.23e-12	163	6	0.853313	19231	19241, 19246, 19247, 19248, 19243, 19244	Grin2b, Olfm1, Grin1, Gria2, Cnih3, Gria1
Cluster 3	COMPARTMENTS	GOCC:0043005	Neuron projection	4.78e-09	8.62e-12	938	8	0.832057	19231	19241, 19246, 19245, 19242, 19247, 19248, 19243, 19244	Grin2b, Olfm1, Csnk1d, Lrrc7, Grin1, Gria2, Cnih3, Gria1
Cluster 3	COMPARTMENTS	GOCC:0099061	Integral component of postsynaptic density membrane	4.78e-09	9.01e-12	60	5	0.832057	19231	19241, 19242, 19247, 19248, 19244	Grin2b, Lrrc7, Grin1, Gria2, Gria1
Cluster 3	COMPARTMENTS	GOCC:0034702	Ion channel complex	5.4e-09	1.72e-11	207	6	0.826761	19231	19241, 19246, 19247, 19248, 19243, 19244	Grin2b, Olfm1, Grin1, Gria2, Cnih3, Gria1
Cluster 3	COMPARTMENTS	GOCC:0098802	Plasma membrane signaling receptor complex	5.4e-09	1.36e-11	199	6	0.826761	19231	19241, 19246, 19247, 19248, 19243, 19244	Grin2b, Olfm1, Grin1, Gria2, Cnih3, Gria1
Cluster 3	COMPARTMENTS	GOCC:0099146	Intrinsic component of postsynaptic density membrane	5.4e-09	1.42e-11	66	5	0.826761	19231	19241, 19242, 19247, 19248, 19244	Grin2b, Lrrc7, Grin1, Gria2, Gria1
Cluster 3	COMPARTMENTS	GOCC:0098978	Glutamatergic synapse	5.96e-09	2.15e-11	215	6	0.822475	19231	19241, 19242, 19247, 19248, 19243, 19244	Grin2b, Lrrc7, Grin1, Gria2, Cnih3, Gria1
Cluster 3	COMPARTMENTS	GOCC:0098839	Postsynaptic density membrane	6.18e-09	2.45e-11	74	5	0.820901	19231	19241, 19242, 19247, 19248, 19244	Grin2b, Lrrc7, Grin1, Gria2, Gria1
Cluster 3	COMPARTMENTS	GOCC:0045211	Postsynaptic membrane	8.18e-09	3.54e-11	234	6	0.808725	19231	19241, 19242, 19247, 19248, 19243, 19244	Grin2b, Lrrc7, Grin1, Gria2, Cnih3, Gria1
Cluster 3	COMPARTMENTS	GOCC:0005887	Integral component of plasma membrane	9.66e-09	4.54e-11	561	7	0.801502	19231	19241, 19246, 19242, 19247, 19248, 19243, 19244	Grin2b, Olfm1, Lrrc7, Grin1, Gria2, Cnih3, Gria1
Cluster 3	COMPARTMENTS	GOCC:1902495	Transmembrane transporter complex	1.04e-08	5.23e-11	250	6	0.798297	19231	19241, 19246, 19247, 19248, 19243, 19244	Grin2b, Olfm1, Grin1, Gria2, Cnih3, Gria1
Cluster 3	COMPARTMENTS	GOCC:0099060	Integral component of postsynaptic specialization membrane	1.16e-08	6.3e-11	90	5	0.793554	19231	19241, 19242, 19247, 19248, 19244	Grin2b, Lrrc7, Grin1, Gria2, Gria1
Cluster 3	COMPARTMENTS	GOCC:0031226	Intrinsic component of plasma membrane	1.4e-08	8.1e-11	610	7	0.785387	19231	19241, 19246, 19242, 19247, 19248, 19243, 19244	Grin2b, Olfm1, Lrrc7, Grin1, Gria2, Cnih3, Gria1
Cluster 3	COMPARTMENTS	GOCC:0098948	Intrinsic component of postsynaptic specialization membrane	1.4e-08	8.61e-11	96	5	0.785387	19231	19241, 19242, 19247, 19248, 19244	Grin2b, Lrrc7, Grin1, Gria2, Gria1
Cluster 3	COMPARTMENTS	GOCC:1990351	Transporter complex	1.47e-08	9.59e-11	277	6	0.783268	19231	19241, 19246, 19247, 19248, 19243, 19244	Grin2b, Olfm1, Grin1, Gria2, Cnih3, Gria1
Cluster 3	COMPARTMENTS	GOCC:0032281	AMPA glutamate receptor complex	1.59e-08	1.09e-10	23	4	0.77986	19231	19246, 19248, 19243, 19244	Olfm1, Gria2, Cnih3, Gria1
Cluster 3	COMPARTMENTS	GOCC:0043235	Receptor complex	2.02e-08	1.54e-10	300	6	0.769465	19231	19241, 19246, 19247, 19248, 19243, 19244	Grin2b, Olfm1, Grin1, Gria2, Cnih3, Gria1
Cluster 3	COMPARTMENTS	GOCC:0099634	Postsynaptic specialization membrane	2.02e-08	1.46e-10	107	5	0.769465	19231	19241, 19242, 19247, 19248, 19244	Grin2b, Lrrc7, Grin1, Gria2, Gria1
Cluster 3	COMPARTMENTS	GOCC:0120025	Plasma membrane bounded cell projection	2.33e-08	1.85e-10	1378	8	0.763264	19231	19241, 19246, 19245, 19242, 19247, 19248, 19243, 19244	Grin2b, Olfm1, Csnk1d, Lrrc7, Grin1, Gria2, Cnih3, Gria1
Cluster 3	COMPARTMENTS	GOCC:0042995	Cell projection	2.55e-08	2.12e-10	1402	8	0.759346	19231	19241, 19246, 19245, 19242, 19247, 19248, 19243, 19244	Grin2b, Olfm1, Csnk1d, Lrrc7, Grin1, Gria2, Cnih3, Gria1
Cluster 3	COMPARTMENTS	GOCC:0098590	Plasma membrane region	4.78e-08	4.15e-10	772	7	0.732057	19231	19241, 19246, 19242, 19247, 19248, 19243, 19244	Grin2b, Olfm1, Lrrc7, Grin1, Gria2, Cnih3, Gria1
Cluster 3	COMPARTMENTS	GOCC:0099055	Integral component of postsynaptic membrane	8.09e-08	7.3e-10	149	5	0.709205	19231	19241, 19242, 19247, 19248, 19244	Grin2b, Lrrc7, Grin1, Gria2, Gria1
Cluster 3	COMPARTMENTS	GOCC:0043197	Dendritic spine	9.43e-08	8.86e-10	155	5	0.702549	19231	19241, 19242, 19247, 19248, 19244	Grin2b, Lrrc7, Grin1, Gria2, Gria1
Cluster 3	COMPARTMENTS	GOCC:0044309	Neuron spine	9.43e-08	9.14e-10	156	5	0.702549	19231	19241, 19242, 19247, 19248, 19244	Grin2b, Lrrc7, Grin1, Gria2, Gria1
Cluster 3	COMPARTMENTS	GOCC:0045202	Synapse	9.54e-08	9.65e-10	872	7	0.702045	19231	19241, 19246, 19242, 19247, 19248, 19243, 19244	Grin2b, Olfm1, Lrrc7, Grin1, Gria2, Cnih3, Gria1
Cluster 3	COMPARTMENTS	GOCC:0098936	Intrinsic component of postsynaptic membrane	9.58e-08	1e-09	159	5	0.701863	19231	19241, 19242, 19247, 19248, 19244	Grin2b, Lrrc7, Grin1, Gria2, Gria1
Cluster 3	COMPARTMENTS	GOCC:0016021	Integral component of membrane	1.14e-07	1.24e-09	904	7	0.69431	19231	19241, 19246, 19242, 19247, 19248, 19243, 19244	Grin2b, Olfm1, Lrrc7, Grin1, Gria2, Cnih3, Gria1
Cluster 3	COMPARTMENTS	GOCC:0005886	Plasma membrane	1.91e-07	2.14e-09	1873	8	0.671897	19231	19241, 19246, 19245, 19242, 19247, 19248, 19243, 19244	Grin2b, Olfm1, Csnk1d, Lrrc7, Grin1, Gria2, Cnih3, Gria1
Cluster 3	COMPARTMENTS	GOCC:0031224	Intrinsic component of membrane	1.93e-07	2.23e-09	984	7	0.671444	19231	19241, 19246, 19242, 19247, 19248, 19243, 19244	Grin2b, Olfm1, Lrrc7, Grin1, Gria2, Cnih3, Gria1
Cluster 3	COMPARTMENTS	GOCC:0030425	Dendrite	2e-07	2.39e-09	477	6	0.669897	19231	19241, 19242, 19247, 19248, 19243, 19244	Grin2b, Lrrc7, Grin1, Gria2, Cnih3, Gria1
Cluster 3	COMPARTMENTS	GOCC:0097447	Dendritic tree	2e-07	2.45e-09	479	6	0.669897	19231	19241, 19242, 19247, 19248, 19243, 19244	Grin2b, Lrrc7, Grin1, Gria2, Cnih3, Gria1
Cluster 3	COMPARTMENTS	GOCC:0098794	Postsynapse	2.27e-07	2.87e-09	492	6	0.664397	19231	19241, 19242, 19247, 19248, 19243, 19244	Grin2b, Lrrc7, Grin1, Gria2, Cnih3, Gria1
Cluster 3	COMPARTMENTS	GOCC:0030424	Axon	2.37e-07	3.15e-09	500	6	0.662525	19231	19241, 19246, 19242, 19247, 19248, 19244	Grin2b, Olfm1, Lrrc7, Grin1, Gria2, Gria1
Cluster 3	COMPARTMENTS	GOCC:0098797	Plasma membrane protein complex	2.37e-07	3.23e-09	502	6	0.662525	19231	19241, 19246, 19247, 19248, 19243, 19244	Grin2b, Olfm1, Grin1, Gria2, Cnih3, Gria1
Cluster 3	COMPARTMENTS	GOCC:0099699	Integral component of synaptic membrane	2.37e-07	3.09e-09	200	5	0.662525	19231	19241, 19242, 19247, 19248, 19244	Grin2b, Lrrc7, Grin1, Gria2, Gria1
Cluster 3	COMPARTMENTS	GOCC:0071944	Cell periphery	2.71e-07	3.82e-09	2014	8	0.656703	19231	19241, 19246, 19245, 19242, 19247, 19248, 19243, 19244	Grin2b, Olfm1, Csnk1d, Lrrc7, Grin1, Gria2, Cnih3, Gria1
Cluster 3	COMPARTMENTS	GOCC:0099240	Intrinsic component of synaptic membrane	3.12e-07	4.5e-09	216	5	0.650585	19231	19241, 19242, 19247, 19248, 19244	Grin2b, Lrrc7, Grin1, Gria2, Gria1
Cluster 3	COMPARTMENTS	GOCC:0014069	Postsynaptic density	5.87e-07	8.7e-09	247	5	0.623136	19231	19241, 19242, 19247, 19248, 19244	Grin2b, Lrrc7, Grin1, Gria2, Gria1
Cluster 3	COMPARTMENTS	GOCC:0032279	Asymmetric synapse	6.97e-07	1.06e-08	257	5	0.615677	19231	19241, 19242, 19247, 19248, 19244	Grin2b, Lrrc7, Grin1, Gria2, Gria1
Cluster 3	COMPARTMENTS	GOCC:0098984	Neuron to neuron synapse	1.07e-06	1.67e-08	282	5	0.597062	19231	19241, 19242, 19247, 19248, 19244	Grin2b, Lrrc7, Grin1, Gria2, Gria1
Cluster 3	COMPARTMENTS	GOCC:0099572	Postsynaptic specialization	1.07e-06	1.67e-08	282	5	0.597062	19231	19241, 19242, 19247, 19248, 19244	Grin2b, Lrrc7, Grin1, Gria2, Gria1
Cluster 3	COMPARTMENTS	GOCC:0036477	Somatodendritic compartment	1.15e-06	1.86e-08	675	6	0.59393	19231	19241, 19242, 19247, 19248, 19243, 19244	Grin2b, Lrrc7, Grin1, Gria2, Cnih3, Gria1
Cluster 3	COMPARTMENTS	GOCC:0099056	Integral component of presynaptic membrane	2.06e-06	3.43e-08	105	4	0.568613	19231	19241, 19247, 19248, 19244	Grin2b, Grin1, Gria2, Gria1
Cluster 3	COMPARTMENTS	GOCC:0098889	Intrinsic component of presynaptic membrane	2.88e-06	4.88e-08	115	4	0.554061	19231	19241, 19247, 19248, 19244	Grin2b, Grin1, Gria2, Gria1
Cluster 3	COMPARTMENTS	GOCC:0016020	Membrane	4.5e-06	7.81e-08	2939	8	0.534679	19231	19241, 19246, 19245, 19242, 19247, 19248, 19243, 19244	Grin2b, Olfm1, Csnk1d, Lrrc7, Grin1, Gria2, Cnih3, Gria1
Cluster 3	COMPARTMENTS	GOCC:0098796	Membrane protein complex	6.36e-06	1.13e-07	915	6	0.519654	19231	19241, 19246, 19247, 19248, 19243, 19244	Grin2b, Olfm1, Grin1, Gria2, Cnih3, Gria1
Cluster 3	COMPARTMENTS	GOCC:0042734	Presynaptic membrane	1.01e-05	1.82e-07	161	4	0.499568	19231	19241, 19247, 19248, 19244	Grin2b, Grin1, Gria2, Gria1
Cluster 3	COMPARTMENTS	GOCC:0008021	Synaptic vesicle	1.17e-05	2.15e-07	168	4	0.493181	19231	19241, 19247, 19248, 19244	Grin2b, Grin1, Gria2, Gria1
Cluster 3	COMPARTMENTS	GOCC:0070382	Exocytic vesicle	1.4e-05	2.64e-07	177	4	0.485387	19231	19241, 19247, 19248, 19244	Grin2b, Grin1, Gria2, Gria1
Cluster 3	COMPARTMENTS	GOCC:0030133	Transport vesicle	3.41e-05	6.53e-07	223	4	0.446725	19231	19241, 19247, 19248, 19244	Grin2b, Grin1, Gria2, Gria1
Cluster 3	COMPARTMENTS	GOCC:0043198	Dendritic shaft	5.47e-05	1.07e-06	59	3	0.426201	19231	19248, 19243, 19244	Gria2, Cnih3, Gria1
Cluster 3	COMPARTMENTS	GOCC:0060076	Excitatory synapse	7.1e-05	1.41e-06	65	3	0.414874	19231	19241, 19247, 19244	Grin2b, Grin1, Gria1
Cluster 3	COMPARTMENTS	GOCC:0150034	Distal axon	0.0001	2.06e-06	299	4	0.4	19231	19241, 19246, 19247, 19248	Grin2b, Olfm1, Grin1, Gria2
Cluster 3	COMPARTMENTS	GOCC:0044307	Dendritic branch	0.00011	2.27e-06	5	2	0.395861	19231	19241, 19247	Grin2b, Grin1
Cluster 3	COMPARTMENTS	GOCC:0012505	Endomembrane system	0.00012	2.47e-06	1546	6	0.392082	19231	19241, 19246, 19245, 19247, 19248, 19244	Grin2b, Olfm1, Csnk1d, Grin1, Gria2, Gria1
Cluster 3	COMPARTMENTS	GOCC:0043195	Terminal bouton	0.00013	2.77e-06	82	3	0.388606	19231	19241, 19247, 19248	Grin2b, Grin1, Gria2
Cluster 3	COMPARTMENTS	GOCC:0017146	NMDA selective glutamate receptor complex	0.00027	5.93e-06	9	2	0.356864	19231	19241, 19247	Grin2b, Grin1
Cluster 3	COMPARTMENTS	GOCC:0099503	Secretory vesicle	0.00027	5.85e-06	390	4	0.356864	19231	19241, 19247, 19248, 19244	Grin2b, Grin1, Gria2, Gria1
Cluster 3	COMPARTMENTS	GOCC:0009986	Cell surface	0.00033	7.32e-06	413	4	0.348149	19231	19241, 19247, 19248, 19244	Grin2b, Grin1, Gria2, Gria1
Cluster 3	COMPARTMENTS	GOCC:0098793	Presynapse	0.00041	9.22e-06	438	4	0.338722	19231	19241, 19247, 19248, 19244	Grin2b, Grin1, Gria2, Gria1
Cluster 3	COMPARTMENTS	GOCC:0043025	Neuronal cell body	0.0005	1.15e-05	464	4	0.330103	19231	19241, 19247, 19248, 19244	Grin2b, Grin1, Gria2, Gria1
Cluster 3	COMPARTMENTS	GOCC:0044297	Cell body	0.00078	1.83e-05	522	4	0.310791	19231	19241, 19247, 19248, 19244	Grin2b, Grin1, Gria2, Gria1
Cluster 3	COMPARTMENTS	GOCC:0043083	Synaptic cleft	0.00095	2.26e-05	19	2	0.302228	19231	19241, 19247	Grin2b, Grin1
Cluster 3	COMPARTMENTS	GOCC:0043679	Axon terminus	0.0011	2.6e-05	176	3	0.295861	19231	19241, 19247, 19248	Grin2b, Grin1, Gria2
Cluster 3	COMPARTMENTS	GOCC:0005737	Cytoplasm	0.0012	3.11e-05	3928	7	0.292082	19231	19241, 19246, 19245, 19242, 19247, 19248, 19244	Grin2b, Olfm1, Csnk1d, Lrrc7, Grin1, Gria2, Gria1
Cluster 3	COMPARTMENTS	GOCC:0005783	Endoplasmic reticulum	0.0012	2.93e-05	589	4	0.292082	19231	19246, 19247, 19248, 19244	Olfm1, Grin1, Gria2, Gria1
Cluster 3	COMPARTMENTS	GOCC:0044306	Neuron projection terminus	0.0013	3.3e-05	191	3	0.288606	19231	19241, 19247, 19248	Grin2b, Grin1, Gria2
Cluster 3	COMPARTMENTS	GOCC:0098688	Parallel fiber to Purkinje cell synapse	0.0021	5.33e-05	30	2	0.267778	19231	19241, 19247	Grin2b, Grin1
Cluster 3	COMPARTMENTS	GOCC:0032590	Dendrite membrane	0.0025	6.39e-05	33	2	0.260206	19231	19247, 19244	Grin1, Gria1
Cluster 3	COMPARTMENTS	GOCC:0098686	Hippocampal mossy fiber to CA3 synapse	0.0033	8.8e-05	39	2	0.248149	19231	19241, 19247	Grin2b, Grin1
Cluster 3	COMPARTMENTS	GOCC:0043226	Organelle	0.0042	0.00011	4747	7	0.237675	19231	19241, 19246, 19245, 19242, 19247, 19248, 19244	Grin2b, Olfm1, Csnk1d, Lrrc7, Grin1, Gria2, Gria1
Cluster 3	COMPARTMENTS	GOCC:0005575	Cellular_component	0.0043	0.00012	7327	8	0.236653	19231	19241, 19246, 19245, 19242, 19247, 19248, 19243, 19244	Grin2b, Olfm1, Csnk1d, Lrrc7, Grin1, Gria2, Cnih3, Gria1
Cluster 3	COMPARTMENTS	GOCC:0031410	Cytoplasmic vesicle	0.0051	0.00014	881	4	0.229243	19231	19241, 19247, 19248, 19244	Grin2b, Grin1, Gria2, Gria1
Cluster 3	COMPARTMENTS	GOCC:0097708	Intracellular vesicle	0.0051	0.00014	886	4	0.229243	19231	19241, 19247, 19248, 19244	Grin2b, Grin1, Gria2, Gria1
Cluster 3	COMPARTMENTS	GOCC:0032589	Neuron projection membrane	0.0052	0.00015	51	2	0.2284	19231	19247, 19244	Grin1, Gria1
Cluster 3	COMPARTMENTS	GOCC:0031982	Vesicle	0.007	0.0002	965	4	0.21549	19231	19241, 19247, 19248, 19244	Grin2b, Grin1, Gria2, Gria1
Cluster 3	COMPARTMENTS	GOCC:0032991	Protein-containing complex	0.0074	0.00021	3335	6	0.213077	19231	19241, 19246, 19247, 19248, 19243, 19244	Grin2b, Olfm1, Grin1, Gria2, Cnih3, Gria1
Cluster 3	COMPARTMENTS	GOCC:0043231	Intracellular membrane-bounded organelle	0.0081	0.00024	3400	6	0.209151	19231	19241, 19246, 19245, 19247, 19248, 19244	Grin2b, Olfm1, Csnk1d, Grin1, Gria2, Gria1
Cluster 3	COMPARTMENTS	GOCC:0005622	Intracellular	0.0105	0.00031	5514	7	0.197881	19231	19241, 19246, 19245, 19242, 19247, 19248, 19244	Grin2b, Olfm1, Csnk1d, Lrrc7, Grin1, Gria2, Gria1
Cluster 3	COMPARTMENTS	GOCC:0031256	Leading edge membrane	0.0158	0.00047	93	2	0.180134	19231	19247, 19244	Grin1, Gria1
Cluster 3	COMPARTMENTS	GOCC:0043227	Membrane-bounded organelle	0.0168	0.00051	3889	6	0.177469	19231	19241, 19246, 19245, 19247, 19248, 19244	Grin2b, Olfm1, Csnk1d, Grin1, Gria2, Gria1
Cluster 3	COMPARTMENTS	GOCC:0030426	Growth cone	0.0334	0.001	138	2	0.147625	19231	19246, 19248	Olfm1, Gria2
Cluster 3	COMPARTMENTS	GOCC:0043229	Intracellular organelle	0.036	0.0011	4472	6	0.14437	19231	19241, 19246, 19245, 19247, 19248, 19244	Grin2b, Olfm1, Csnk1d, Grin1, Gria2, Gria1
Cluster 3	COMPARTMENTS	GOCC:0030427	Site of polarized growth	0.0369	0.0012	147	2	0.143297	19231	19246, 19248	Olfm1, Gria2
Cluster 3	GO Biological Process	GO:0035249	synaptic transmission, glutamatergic	4.49e-08	2.57e-12	46	5	0.734775	19231	19241, 19247, 19248, 19243, 19244	Grin2b, Grin1, Gria2, Cnih3, Gria1
Cluster 3	GO Biological Process	GO:0060992	response to fungicide	1.67e-07	1.91e-11	14	4	0.677728	19231	19241, 19247, 19248, 19244	Grin2b, Grin1, Gria2, Gria1
Cluster 3	GO Biological Process	GO:1905114	cell surface receptor signaling pathway involved in cell-cell signaling	1.31e-05	3.74e-09	208	5	0.488273	19231	19241, 19245, 19247, 19248, 19244	Grin2b, Csnk1d, Grin1, Gria2, Gria1
Cluster 3	GO Biological Process	GO:0007267	cell-cell signaling	2.04e-05	8.15e-09	587	6	0.469037	19231	19241, 19245, 19247, 19248, 19243, 19244	Grin2b, Csnk1d, Grin1, Gria2, Cnih3, Gria1
Cluster 3	GO Biological Process	GO:0042391	regulation of membrane potential	8.25e-05	6.6e-08	373	5	0.408355	19231	19241, 19247, 19248, 19243, 19244	Grin2b, Grin1, Gria2, Cnih3, Gria1
Cluster 3	GO Biological Process	GO:0050806	positive regulation of synaptic transmission	0.00025	2.1e-07	167	4	0.360206	19231	19241, 19247, 19248, 19244	Grin2b, Grin1, Gria2, Gria1
Cluster 3	GO Biological Process	GO:0007616	long-term memory	0.00028	2.59e-07	36	3	0.355284	19231	19241, 19247, 19244	Grin2b, Grin1, Gria1
Cluster 3	GO Biological Process	GO:0008104	protein localization	0.00028	2.61e-07	1055	6	0.355284	19231	19241, 19245, 19242, 19247, 19248, 19243	Grin2b, Csnk1d, Lrrc7, Grin1, Gria2, Cnih3
Cluster 3	GO Biological Process	GO:1903539	protein localization to postsynaptic membrane	0.00029	3.02e-07	38	3	0.35376	19231	19242, 19247, 19243	Lrrc7, Grin1, Cnih3
Cluster 3	GO Biological Process	GO:0023052	signaling	0.00078	9.74e-07	2370	7	0.310791	19231	19241, 19246, 19245, 19247, 19248, 19243, 19244	Grin2b, Olfm1, Csnk1d, Grin1, Gria2, Cnih3, Gria1
Cluster 3	GO Biological Process	GO:0007154	cell communication	0.00092	1.2e-06	2444	7	0.303621	19231	19241, 19246, 19245, 19247, 19248, 19243, 19244	Grin2b, Olfm1, Csnk1d, Grin1, Gria2, Cnih3, Gria1
Cluster 3	GO Biological Process	GO:0014075	response to amine	0.00092	1.29e-06	63	3	0.303621	19231	19241, 19247, 19244	Grin2b, Grin1, Gria1
Cluster 3	GO Biological Process	GO:0051262	protein tetramerization	0.00092	1.35e-06	64	3	0.303621	19231	19241, 19247, 19248	Grin2b, Grin1, Gria2
Cluster 3	GO Biological Process	GO:0060079	excitatory postsynaptic potential	0.00092	1.23e-06	62	3	0.303621	19231	19241, 19247, 19248	Grin2b, Grin1, Gria2
Cluster 3	GO Biological Process	GO:0065008	regulation of biological quality	0.00092	1.46e-06	2514	7	0.303621	19231	19241, 19246, 19242, 19247, 19248, 19243, 19244	Grin2b, Olfm1, Lrrc7, Grin1, Gria2, Cnih3, Gria1
Cluster 3	GO Biological Process	GO:0072657	protein localization to membrane	0.00092	1.4e-06	271	4	0.303621	19231	19241, 19242, 19247, 19243	Grin2b, Lrrc7, Grin1, Cnih3
Cluster 3	GO Biological Process	GO:0034613	cellular protein localization	0.0014	2.52e-06	783	5	0.285387	19231	19241, 19245, 19242, 19247, 19243	Grin2b, Csnk1d, Lrrc7, Grin1, Cnih3
Cluster 3	GO Biological Process	GO:0051179	localization	0.0014	2.59e-06	2732	7	0.285387	19231	19241, 19245, 19242, 19247, 19248, 19243, 19244	Grin2b, Csnk1d, Lrrc7, Grin1, Gria2, Cnih3, Gria1
Cluster 3	GO Biological Process	GO:0048522	positive regulation of cellular process	0.0021	4.02e-06	2912	7	0.267778	19231	19241, 19246, 19245, 19242, 19247, 19248, 19244	Grin2b, Olfm1, Csnk1d, Lrrc7, Grin1, Gria2, Gria1
Cluster 3	GO Biological Process	GO:0050794	regulation of cellular process	0.0022	4.37e-06	4864	8	0.265758	19231	19241, 19246, 19245, 19242, 19247, 19248, 19243, 19244	Grin2b, Olfm1, Csnk1d, Lrrc7, Grin1, Gria2, Cnih3, Gria1
Cluster 3	GO Biological Process	GO:0001967	suckling behavior	0.0029	5.93e-06	9	2	0.25376	19231	19241, 19247	Grin2b, Grin1
Cluster 3	GO Biological Process	GO:0010038	response to metal ion	0.0032	7.05e-06	409	4	0.249485	19231	19241, 19247, 19248, 19244	Grin2b, Grin1, Gria2, Gria1
Cluster 3	GO Biological Process	GO:0051290	protein heterotetramerization	0.0032	7.12e-06	10	2	0.249485	19231	19241, 19247	Grin2b, Grin1
Cluster 3	GO Biological Process	GO:1902950	regulation of dendritic spine maintenance	0.0035	8.41e-06	11	2	0.245593	19231	19241, 19247	Grin2b, Grin1
Cluster 3	GO Biological Process	GO:0010646	regulation of cell communication	0.0036	8.9e-06	1925	6	0.24437	19231	19241, 19245, 19247, 19248, 19243, 19244	Grin2b, Csnk1d, Grin1, Gria2, Cnih3, Gria1
Cluster 3	GO Biological Process	GO:0023051	regulation of signaling	0.0036	9.09e-06	1932	6	0.24437	19231	19241, 19245, 19247, 19248, 19243, 19244	Grin2b, Csnk1d, Grin1, Gria2, Cnih3, Gria1
Cluster 3	GO Biological Process	GO:0010647	positive regulation of cell communication	0.0047	1.35e-05	1105	5	0.23279	19231	19241, 19245, 19247, 19248, 19244	Grin2b, Csnk1d, Grin1, Gria2, Gria1
Cluster 3	GO Biological Process	GO:0023056	positive regulation of signaling	0.0047	1.36e-05	1107	5	0.23279	19231	19241, 19245, 19247, 19248, 19244	Grin2b, Csnk1d, Grin1, Gria2, Gria1
Cluster 3	GO Biological Process	GO:0006810	transport	0.0048	1.43e-05	2088	6	0.231876	19231	19241, 19242, 19247, 19248, 19243, 19244	Grin2b, Lrrc7, Grin1, Gria2, Cnih3, Gria1
Cluster 3	GO Biological Process	GO:0043200	response to amino acid	0.0048	1.41e-05	143	3	0.231876	19231	19241, 19247, 19244	Grin2b, Grin1, Gria1
Cluster 3	GO Biological Process	GO:0043279	response to alkaloid	0.0048	1.5e-05	146	3	0.231876	19231	19241, 19247, 19244	Grin2b, Grin1, Gria1
Cluster 3	GO Biological Process	GO:0120035	regulation of plasma membrane bounded cell projection organization	0.0048	1.52e-05	498	4	0.231876	19231	19241, 19246, 19242, 19247	Grin2b, Olfm1, Lrrc7, Grin1
Cluster 3	GO Biological Process	GO:0007165	signal transduction	0.005	1.66e-05	2142	6	0.230103	19231	19241, 19246, 19245, 19247, 19248, 19244	Grin2b, Olfm1, Csnk1d, Grin1, Gria2, Gria1
Cluster 3	GO Biological Process	GO:0032501	multicellular organismal process	0.005	1.66e-05	3582	7	0.230103	19231	19241, 19246, 19245, 19242, 19247, 19248, 19244	Grin2b, Olfm1, Csnk1d, Lrrc7, Grin1, Gria2, Gria1
Cluster 3	GO Biological Process	GO:0071359	cellular response to dsRNA	0.0051	1.84e-05	17	2	0.229243	19231	19241, 19244	Grin2b, Gria1
Cluster 3	GO Biological Process	GO:0071287	cellular response to manganese ion	0.006	2.26e-05	19	2	0.222185	19231	19241, 19247	Grin2b, Grin1
Cluster 3	GO Biological Process	GO:0001919	regulation of receptor recycling	0.0065	2.49e-05	20	2	0.218709	19231	19248, 19244	Gria2, Gria1
Cluster 3	GO Biological Process	GO:0065003	protein-containing complex assembly	0.0067	2.65e-05	574	4	0.217393	19231	19241, 19245, 19247, 19248	Grin2b, Csnk1d, Grin1, Gria2
Cluster 3	GO Biological Process	GO:0001964	startle response	0.0086	3.5e-05	24	2	0.20655	19231	19241, 19247	Grin2b, Grin1
Cluster 3	GO Biological Process	GO:0048167	regulation of synaptic plasticity	0.0089	3.67e-05	198	3	0.205061	19231	19241, 19247, 19244	Grin2b, Grin1, Gria1
Cluster 3	GO Biological Process	GO:0050896	response to stimulus	0.009	3.76e-05	4038	7	0.204576	19231	19241, 19246, 19245, 19242, 19247, 19248, 19244	Grin2b, Olfm1, Csnk1d, Lrrc7, Grin1, Gria2, Gria1
Cluster 3	GO Biological Process	GO:0045862	positive regulation of proteolysis	0.0102	4.43e-05	211	3	0.19914	19231	19241, 19245, 19247	Grin2b, Csnk1d, Grin1
Cluster 3	GO Biological Process	GO:0016192	vesicle-mediated transport	0.0107	4.79e-05	668	4	0.197062	19231	19242, 19248, 19243, 19244	Lrrc7, Gria2, Cnih3, Gria1
Cluster 3	GO Biological Process	GO:0042221	response to chemical	0.0116	5.28e-05	2616	6	0.193554	19231	19241, 19245, 19242, 19247, 19248, 19244	Grin2b, Csnk1d, Lrrc7, Grin1, Gria2, Gria1
Cluster 3	GO Biological Process	GO:0009987	cellular process	0.0124	5.74e-05	6713	8	0.190658	19231	19241, 19246, 19245, 19242, 19247, 19248, 19243, 19244	Grin2b, Olfm1, Csnk1d, Lrrc7, Grin1, Gria2, Cnih3, Gria1
Cluster 3	GO Biological Process	GO:0007399	nervous system development	0.0127	5.95e-05	1501	5	0.18962	19231	19241, 19246, 19242, 19247, 19244	Grin2b, Olfm1, Lrrc7, Grin1, Gria1
Cluster 3	GO Biological Process	GO:0031323	regulation of cellular metabolic process	0.0127	5.96e-05	2672	6	0.18962	19231	19241, 19246, 19245, 19247, 19248, 19244	Grin2b, Olfm1, Csnk1d, Grin1, Gria2, Gria1
Cluster 3	GO Biological Process	GO:0048169	regulation of long-term neuronal synaptic plasticity	0.013	6.39e-05	33	2	0.188606	19231	19241, 19247	Grin2b, Grin1
Cluster 3	GO Biological Process	GO:0060255	regulation of macromolecule metabolic process	0.0131	6.53e-05	2714	6	0.188273	19231	19241, 19246, 19245, 19247, 19248, 19244	Grin2b, Olfm1, Csnk1d, Grin1, Gria2, Gria1
Cluster 3	GO Biological Process	GO:0010226	response to lithium ion	0.0148	7.54e-05	36	2	0.182974	19231	19248, 19244	Gria2, Gria1
Cluster 3	GO Biological Process	GO:0048511	rhythmic process	0.0159	8.17e-05	260	3	0.17986	19231	19241, 19245, 19247	Grin2b, Csnk1d, Grin1
Cluster 3	GO Biological Process	GO:0043113	receptor clustering	0.0182	9.68e-05	41	2	0.173993	19231	19241, 19242	Grin2b, Lrrc7
Cluster 3	GO Biological Process	GO:0097120	receptor localization to synapse	0.0189	0.0001	42	2	0.172354	19231	19242, 19243	Lrrc7, Cnih3
Cluster 3	GO Biological Process	GO:0001975	response to amphetamine	0.0209	0.00012	45	2	0.167985	19231	19241, 19247	Grin2b, Grin1
Cluster 3	GO Biological Process	GO:0051480	regulation of cytosolic calcium ion concentration	0.0209	0.00011	292	3	0.167985	19231	19241, 19247, 19244	Grin2b, Grin1, Gria1
Cluster 3	GO Biological Process	GO:0099072	regulation of postsynaptic membrane neurotransmitter receptor levels	0.0271	0.00015	52	2	0.156703	19231	19242, 19243	Lrrc7, Cnih3
Cluster 3	GO Biological Process	GO:0033365	protein localization to organelle	0.0316	0.00018	342	3	0.150031	19231	19245, 19242, 19243	Csnk1d, Lrrc7, Cnih3
Cluster 3	GO Biological Process	GO:0097553	calcium ion transmembrane import into cytosol	0.0316	0.00018	57	2	0.150031	19231	19241, 19247	Grin2b, Grin1
Cluster 3	GO Biological Process	GO:0042220	response to cocaine	0.0344	0.0002	60	2	0.146344	19231	19241, 19244	Grin2b, Gria1
Cluster 3	GO Biological Process	GO:0031623	receptor internalization	0.0348	0.00021	61	2	0.145842	19231	19248, 19244	Gria2, Gria1
Cluster 3	GO Biological Process	GO:0071363	cellular response to growth factor stimulus	0.0348	0.00021	358	3	0.145842	19231	19241, 19245, 19244	Grin2b, Csnk1d, Gria1
Cluster 3	GO Biological Process	GO:0071230	cellular response to amino acid stimulus	0.036	0.00022	63	2	0.14437	19231	19241, 19244	Grin2b, Gria1
Cluster 3	GO Biological Process	GO:0014070	response to organic cyclic compound	0.0369	0.00023	1007	4	0.143297	19231	19241, 19242, 19247, 19244	Grin2b, Lrrc7, Grin1, Gria1
Cluster 3	GO Biological Process	GO:0051602	response to electrical stimulus	0.0385	0.00025	67	2	0.141454	19231	19241, 19244	Grin2b, Gria1
Cluster 3	GO Biological Process	GO:0010033	response to organic substance	0.0408	0.00027	2067	5	0.138934	19231	19241, 19245, 19242, 19247, 19244	Grin2b, Csnk1d, Lrrc7, Grin1, Gria1
Cluster 3	GO Biological Process	GO:0010975	regulation of neuron projection development	0.043	0.00029	403	3	0.136653	19231	19246, 19242, 19247	Olfm1, Lrrc7, Grin1
Cluster 3	GO Cellular Component	GO:0008328	ionotropic glutamate receptor complex	2.89e-12	1.18e-15	39	6	1.15391	19231	19241, 19246, 19247, 19248, 19243, 19244	Grin2b, Olfm1, Grin1, Gria2, Cnih3, Gria1
Cluster 3	GO Cellular Component	GO:0034703	cation channel complex	2.29e-09	4.23e-12	163	6	0.864016	19231	19241, 19246, 19247, 19248, 19243, 19244	Grin2b, Olfm1, Grin1, Gria2, Cnih3, Gria1
Cluster 3	GO Cellular Component	GO:0097060	synaptic membrane	2.29e-09	3.73e-12	391	7	0.864016	19231	19241, 19246, 19242, 19247, 19248, 19243, 19244	Grin2b, Olfm1, Lrrc7, Grin1, Gria2, Cnih3, Gria1
Cluster 3	GO Cellular Component	GO:0098978	glutamatergic synapse	2.81e-09	6.85e-12	427	7	0.855129	19231	19241, 19246, 19242, 19247, 19248, 19243, 19244	Grin2b, Olfm1, Lrrc7, Grin1, Gria2, Cnih3, Gria1
Cluster 3	GO Cellular Component	GO:0099061	integral component of postsynaptic density membrane	3.16e-09	9.01e-12	60	5	0.850031	19231	19241, 19242, 19247, 19248, 19244	Grin2b, Lrrc7, Grin1, Gria2, Gria1
Cluster 3	GO Cellular Component	GO:0043005	neuron projection	1.03e-08	5.44e-11	1182	8	0.798716	19231	19241, 19246, 19245, 19242, 19247, 19248, 19243, 19244	Grin2b, Olfm1, Csnk1d, Lrrc7, Grin1, Gria2, Cnih3, Gria1
Cluster 3	GO Cellular Component	GO:0045211	postsynaptic membrane	1.27e-08	8.24e-11	270	6	0.78962	19231	19241, 19242, 19247, 19248, 19243, 19244	Grin2b, Lrrc7, Grin1, Gria2, Cnih3, Gria1
Cluster 3	GO Cellular Component	GO:0032281	AMPA glutamate receptor complex	1.49e-08	1.09e-10	23	4	0.782681	19231	19246, 19248, 19243, 19244	Olfm1, Gria2, Cnih3, Gria1
Cluster 3	GO Cellular Component	GO:0005887	integral component of plasma membrane	5.31e-08	4.53e-10	782	7	0.727491	19231	19241, 19246, 19242, 19247, 19248, 19243, 19244	Grin2b, Olfm1, Lrrc7, Grin1, Gria2, Cnih3, Gria1
Cluster 3	GO Cellular Component	GO:0036477	somatodendritic compartment	7.53e-08	7.95e-10	848	7	0.712321	19231	19241, 19246, 19242, 19247, 19248, 19243, 19244	Grin2b, Olfm1, Lrrc7, Grin1, Gria2, Cnih3, Gria1
Cluster 3	GO Cellular Component	GO:0043197	dendritic spine	1.65e-07	1.94e-09	182	5	0.678252	19231	19241, 19242, 19247, 19248, 19244	Grin2b, Lrrc7, Grin1, Gria2, Gria1
Cluster 3	GO Cellular Component	GO:0030425	dendrite	7.11e-07	9.84e-09	606	6	0.614813	19231	19241, 19242, 19247, 19248, 19243, 19244	Grin2b, Lrrc7, Grin1, Gria2, Cnih3, Gria1
Cluster 3	GO Cellular Component	GO:0030424	axon	8.14e-07	1.19e-08	626	6	0.608938	19231	19241, 19246, 19242, 19247, 19248, 19244	Grin2b, Olfm1, Lrrc7, Grin1, Gria2, Gria1
Cluster 3	GO Cellular Component	GO:0005886	plasma membrane	1.55e-06	2.46e-08	2544	8	0.580967	19231	19241, 19246, 19245, 19242, 19247, 19248, 19243, 19244	Grin2b, Olfm1, Csnk1d, Lrrc7, Grin1, Gria2, Cnih3, Gria1
Cluster 3	GO Cellular Component	GO:0099056	integral component of presynaptic membrane	2e-06	3.43e-08	105	4	0.569897	19231	19241, 19247, 19248, 19244	Grin2b, Grin1, Gria2, Gria1
Cluster 3	GO Cellular Component	GO:0008021	synaptic vesicle	2.49e-05	4.97e-07	208	4	0.46038	19231	19241, 19247, 19248, 19244	Grin2b, Grin1, Gria2, Gria1
Cluster 3	GO Cellular Component	GO:0043025	neuronal cell body	3.09e-05	6.29e-07	590	5	0.451004	19231	19241, 19246, 19247, 19248, 19244	Grin2b, Olfm1, Grin1, Gria2, Gria1
Cluster 3	GO Cellular Component	GO:0043198	dendritic shaft	5.24e-05	1.17e-06	61	3	0.428067	19231	19248, 19243, 19244	Gria2, Cnih3, Gria1
Cluster 3	GO Cellular Component	GO:0060076	excitatory synapse	5.92e-05	1.35e-06	64	3	0.422768	19231	19241, 19247, 19244	Grin2b, Grin1, Gria1
Cluster 3	GO Cellular Component	GO:0044307	dendritic branch	9.44e-05	2.27e-06	5	2	0.402503	19231	19241, 19247	Grin2b, Grin1
Cluster 3	GO Cellular Component	GO:0150034	distal axon	0.00015	3.66e-06	346	4	0.382391	19231	19241, 19246, 19247, 19248	Grin2b, Olfm1, Grin1, Gria2
Cluster 3	GO Cellular Component	GO:0017146	NMDA selective glutamate receptor complex	0.00024	5.93e-06	9	2	0.361979	19231	19241, 19247	Grin2b, Grin1
Cluster 3	GO Cellular Component	GO:0043195	terminal bouton	0.00027	6.72e-06	111	3	0.356864	19231	19241, 19247, 19248	Grin2b, Grin1, Gria2
Cluster 3	GO Cellular Component	GO:0012505	endomembrane system	0.00064	1.67e-05	2144	6	0.319382	19231	19241, 19246, 19245, 19247, 19248, 19244	Grin2b, Olfm1, Csnk1d, Grin1, Gria2, Gria1
Cluster 3	GO Cellular Component	GO:0043083	synaptic cleft	0.0007	1.84e-05	17	2	0.31549	19231	19241, 19247	Grin2b, Grin1
Cluster 3	GO Cellular Component	GO:0009986	cell surface	0.00081	2.21e-05	548	4	0.309151	19231	19241, 19247, 19248, 19244	Grin2b, Grin1, Gria2, Gria1
Cluster 3	GO Cellular Component	GO:0098688	parallel fiber to Purkinje cell synapse	0.0018	5.33e-05	30	2	0.274473	19231	19241, 19247	Grin2b, Grin1
Cluster 3	GO Cellular Component	GO:0005783	endoplasmic reticulum	0.002	5.84e-05	703	4	0.269897	19231	19246, 19247, 19248, 19244	Olfm1, Grin1, Gria2, Gria1
Cluster 3	GO Cellular Component	GO:0098686	hippocampal mossy fiber to CA3 synapse	0.0031	9.23e-05	40	2	0.250864	19231	19241, 19247	Grin2b, Grin1
Cluster 3	GO Cellular Component	GO:0032590	dendrite membrane	0.004	0.00012	46	2	0.239794	19231	19247, 19244	Grin1, Gria1
Cluster 3	GO Cellular Component	GO:0005737	cytoplasm	0.0076	0.00024	5300	7	0.211919	19231	19241, 19246, 19245, 19242, 19247, 19248, 19244	Grin2b, Olfm1, Csnk1d, Lrrc7, Grin1, Gria2, Gria1
Cluster 3	GO Cellular Component	GO:0043226	organelle	0.0107	0.00034	5588	7	0.197062	19231	19241, 19246, 19245, 19242, 19247, 19248, 19244	Grin2b, Olfm1, Csnk1d, Lrrc7, Grin1, Gria2, Gria1
Cluster 3	GO Cellular Component	GO:0043231	intracellular membrane-bounded organelle	0.0313	0.0011	4436	6	0.150446	19231	19241, 19246, 19245, 19247, 19248, 19244	Grin2b, Olfm1, Csnk1d, Grin1, Gria2, Gria1
Cluster 3	GO Cellular Component	GO:0030426	growth cone	0.041	0.0014	163	2	0.138722	19231	19246, 19248	Olfm1, Gria2
Cluster 3	GO Cellular Component	GO:0043204	perikaryon	0.0435	0.0015	169	2	0.136151	19231	19246, 19248	Olfm1, Gria2
Cluster 3	GO Molecular Function	GO:0004970	ionotropic glutamate receptor activity	2.38e-07	4.56e-11	18	4	0.662342	19231	19241, 19247, 19248, 19244	Grin2b, Grin1, Gria2, Gria1
Cluster 3	GO Molecular Function	GO:0001540	amyloid-beta binding	1.34e-06	7.67e-10	39	4	0.58729	19231	19246, 19247, 19248, 19244	Olfm1, Grin1, Gria2, Gria1
Cluster 3	GO Molecular Function	GO:0035254	glutamate receptor binding	3.2e-06	4.47e-09	62	4	0.549485	19231	19241, 19247, 19248, 19244	Grin2b, Grin1, Gria2, Gria1
Cluster 3	GO Molecular Function	GO:1904315	transmitter-gated ion channel activity involved in regulation of postsynaptic membrane potential	3.2e-06	2.45e-09	53	4	0.549485	19231	19241, 19247, 19248, 19244	Grin2b, Grin1, Gria2, Gria1
Cluster 3	GO Molecular Function	GO:0099094	ligand-gated cation channel activity	7.16e-06	1.51e-08	85	4	0.514509	19231	19241, 19247, 19248, 19244	Grin2b, Grin1, Gria2, Gria1
Cluster 3	GO Molecular Function	GO:0004971	AMPA glutamate receptor activity	0.00045	1.62e-06	4	2	0.334679	19231	19248, 19244	Gria2, Gria1
Cluster 3	GO Molecular Function	GO:0099583	neurotransmitter receptor activity involved in regulation of postsynaptic cytosolic calcium ion concentration	0.00045	1.62e-06	4	2	0.334679	19231	19241, 19244	Grin2b, Gria1
Cluster 3	GO Molecular Function	GO:0005234	extracellularly glutamate-gated ion channel activity	0.00056	2.27e-06	5	2	0.325181	19231	19241, 19248	Grin2b, Gria2
Cluster 3	GO Molecular Function	GO:0022849	glutamate-gated calcium ion channel activity	0.00056	2.27e-06	5	2	0.325181	19231	19241, 19247	Grin2b, Grin1
Cluster 3	GO Molecular Function	GO:0004972	NMDA glutamate receptor activity	0.00066	3.02e-06	6	2	0.318046	19231	19241, 19247	Grin2b, Grin1
Cluster 3	GO Molecular Function	GO:0016594	glycine binding	0.002	1.13e-05	13	2	0.269897	19231	19241, 19247	Grin2b, Grin1
Cluster 3	GO Molecular Function	GO:0016595	glutamate binding	0.0023	1.29e-05	14	2	0.263827	19231	19241, 19247	Grin2b, Grin1
Cluster 3	GO Molecular Function	GO:0019865	immunoglobulin binding	0.0028	1.65e-05	16	2	0.255284	19231	19248, 19244	Gria2, Gria1
Cluster 3	GO Molecular Function	GO:0042165	neurotransmitter binding	0.0058	4.06e-05	26	2	0.223657	19231	19241, 19247	Grin2b, Grin1
Cluster 3	GO Molecular Function	GO:0044877	protein-containing complex binding	0.0178	0.00014	886	4	0.174958	19231	19241, 19247, 19248, 19244	Grin2b, Grin1, Gria2, Gria1
Cluster 3	GO Molecular Function	GO:0046873	metal ion transmembrane transporter activity	0.0179	0.00015	318	3	0.174715	19231	19241, 19247, 19248	Grin2b, Grin1, Gria2
Cluster 3	GO Molecular Function	GO:0097110	scaffold protein binding	0.0276	0.00024	66	2	0.155909	19231	19241, 19244	Grin2b, Gria1
Cluster 3	GO Molecular Function	GO:0005488	binding	0.0394	0.00036	5644	7	0.14045	19231	19241, 19246, 19245, 19242, 19247, 19248, 19244	Grin2b, Olfm1, Csnk1d, Lrrc7, Grin1, Gria2, Gria1
Cluster 3	GO Molecular Function	GO:0005515	protein binding	0.0423	0.0004	3720	6	0.137366	19231	19241, 19246, 19242, 19247, 19248, 19244	Grin2b, Olfm1, Lrrc7, Grin1, Gria2, Gria1
Cluster 3	GO Molecular Function	GO:0030165	PDZ domain binding	0.0485	0.00046	92	2	0.131426	19231	19248, 19244	Gria2, Gria1
Cluster 3	InterPro Domains	IPR001320	Ionotropic glutamate receptor	1.34e-06	4.56e-11	18	4	0.58729	19231	19241, 19247, 19248, 19244	Grin2b, Grin1, Gria2, Gria1
Cluster 3	InterPro Domains	IPR001508	Ionotropic glutamate receptor, metazoa	1.34e-06	4.56e-11	18	4	0.58729	19231	19241, 19247, 19248, 19244	Grin2b, Grin1, Gria2, Gria1
Cluster 3	InterPro Domains	IPR019594	Ionotropic glutamate receptor, L-glutamate and glycine-binding domain	1.34e-06	4.56e-11	18	4	0.58729	19231	19241, 19247, 19248, 19244	Grin2b, Grin1, Gria2, Gria1
Cluster 3	InterPro Domains	IPR001828	Receptor, ligand binding region	0.00033	4.56e-08	113	4	0.348149	19231	19241, 19247, 19248, 19244	Grin2b, Grin1, Gria2, Gria1
Cluster 3	InterPro Domains	IPR028082	Periplasmic binding protein-like I	0.00033	4.88e-08	115	4	0.348149	19231	19241, 19247, 19248, 19244	Grin2b, Grin1, Gria2, Gria1
Cluster 3	KEGG Pathways	rno04720	Long-term potentiation	0.00015	9.17e-07	56	3	0.382391	19231	19241, 19247, 19248	Grin2b, Grin1, Gria2
Cluster 3	KEGG Pathways	rno05030	Cocaine addiction	0.00015	5.2e-07	46	3	0.382391	19231	19241, 19247, 19248	Grin2b, Grin1, Gria2
Cluster 3	KEGG Pathways	rno05031	Amphetamine addiction	0.00015	1.17e-06	61	3	0.382391	19231	19241, 19247, 19248	Grin2b, Grin1, Gria2
Cluster 3	KEGG Pathways	rno05033	Nicotine addiction	0.00015	3.25e-07	39	3	0.382391	19231	19241, 19247, 19248	Grin2b, Grin1, Gria2
Cluster 3	KEGG Pathways	rno04713	Circadian entrainment	0.0003	3.3e-06	87	3	0.352288	19231	19241, 19247, 19248	Grin2b, Grin1, Gria2
Cluster 3	KEGG Pathways	rno04724	Glutamatergic synapse	0.00042	5.55e-06	104	3	0.337675	19231	19241, 19247, 19248	Grin2b, Grin1, Gria2
Cluster 3	KEGG Pathways	rno05017	Spinocerebellar ataxia	0.00074	1.14e-05	133	3	0.313077	19231	19241, 19247, 19248	Grin2b, Grin1, Gria2
Cluster 3	KEGG Pathways	rno04024	cAMP signaling pathway	0.0021	3.78e-05	200	3	0.267778	19231	19241, 19247, 19248	Grin2b, Grin1, Gria2
Cluster 3	KEGG Pathways	rno05016	Huntington disease	0.0053	0.0001	283	3	0.227572	19231	19241, 19247, 19248	Grin2b, Grin1, Gria2
Cluster 3	KEGG Pathways	rno04080	Neuroactive ligand-receptor interaction	0.0081	0.00018	341	3	0.209151	19231	19241, 19247, 19248	Grin2b, Grin1, Gria2
Cluster 3	KEGG Pathways	rno05014	Amyotrophic lateral sclerosis	0.0081	0.00018	340	3	0.209151	19231	19241, 19247, 19248	Grin2b, Grin1, Gria2
Cluster 3	KEGG Pathways	rno04728	Dopaminergic synapse	0.0272	0.00072	115	2	0.156543	19231	19241, 19248	Grin2b, Gria2
Cluster 3	KEGG Pathways	rno05034	Alcoholism	0.0343	0.00098	135	2	0.146471	19231	19241, 19247	Grin2b, Grin1
Cluster 3	Pfam	PF00060	Ligand-gated ion channel	6.36e-07	4.56e-11	18	4	0.619654	19231	19241, 19247, 19248, 19244	Grin2b, Grin1, Gria2, Gria1
Cluster 3	Pfam	PF00497	Bacterial extracellular solute-binding proteins, family 3	6.36e-07	4.56e-11	18	4	0.619654	19231	19241, 19247, 19248, 19244	Grin2b, Grin1, Gria2, Gria1
Cluster 3	Pfam	PF10613	Ligated ion channel L-glutamate- and glycine-binding site	6.36e-07	4.56e-11	18	4	0.619654	19231	19241, 19247, 19248, 19244	Grin2b, Grin1, Gria2, Gria1
Cluster 3	Pfam	PF01094	Receptor family ligand binding region	0.0003	8.61e-08	133	4	0.352288	19231	19241, 19247, 19248, 19244	Grin2b, Grin1, Gria2, Gria1
Cluster 3	Reactome Pathways	RNO-438066	Unblocking of NMDA receptors, glutamate binding and activation	8.09e-10	4.66e-14	19	5	0.909205	19231	19241, 19242, 19247, 19248, 19244	Grin2b, Lrrc7, Grin1, Gria2, Gria1
Cluster 3	Reactome Pathways	RNO-8849932	Synaptic adhesion-like molecules	0.00017	5.74e-08	21	3	0.376955	19231	19241, 19247, 19244	Grin2b, Grin1, Gria1
Cluster 3	Reactome Pathways	RNO-204005	COPII-mediated vesicle transport	0.0028	1.17e-06	61	3	0.255284	19231	19245, 19243, 19244	Csnk1d, Cnih3, Gria1
Cluster 3	Reactome Pathways	RNO-399710	Activation of AMPA receptors	0.0031	1.62e-06	4	2	0.250864	19231	19248, 19244	Gria2, Gria1
Cluster 3	Reactome Pathways	RNO-9609736	Assembly and cell surface presentation of NMDA receptors	0.0052	3.02e-06	6	2	0.2284	19231	19241, 19247	Grin2b, Grin1
Cluster 3	Reactome Pathways	RNO-416993	Trafficking of GluR2-containing AMPA receptors	0.0267	1.84e-05	17	2	0.157349	19231	19248, 19244	Gria2, Gria1
Cluster 3	SMART Domains	SM00079	Eukaryotic homologues of bacterial periplasmic substrate binding proteins.	4.72e-08	3.73e-11	17	4	0.732606	19231	19241, 19247, 19248, 19244	Grin2b, Grin1, Gria2, Gria1
Cluster 3	SMART Domains	SM00918	Ligated ion channel L-glutamate- and glycine-binding site	4.72e-08	3.73e-11	17	4	0.732606	19231	19241, 19247, 19248, 19244	Grin2b, Grin1, Gria2, Gria1
Cluster 3	STRING Clusters	CL:5784	neurotransmitter receptor complex, and Neurexins and neuroligins	1.11e-10	2.28e-17	67	7	0.995468	19231	19241, 19246, 19242, 19247, 19248, 19243, 19244	Grin2b, Olfm1, Lrrc7, Grin1, Gria2, Cnih3, Gria1
Cluster 3	STRING Clusters	CL:5786	neurotransmitter receptor complex	5.02e-07	7.2e-13	35	5	0.62993	19231	19241, 19247, 19248, 19243, 19244	Grin2b, Grin1, Gria2, Cnih3, Gria1
Cluster 3	STRING Clusters	CL:5791	ionotropic glutamate receptor complex	5.68e-05	9.32e-11	22	4	0.424565	19231	19241, 19247, 19243, 19244	Grin2b, Grin1, Cnih3, Gria1
Cluster 3	UniProt Keywords	KW-0770	Synapse	2.53e-09	2.74e-12	374	7	0.859688	19231	19241, 19246, 19242, 19247, 19248, 19243, 19244	Grin2b, Olfm1, Lrrc7, Grin1, Gria2, Cnih3, Gria1
Cluster 3	UniProt Keywords	KW-0628	Postsynaptic cell membrane	7.52e-08	2.44e-10	119	5	0.712378	19231	19241, 19247, 19248, 19243, 19244	Grin2b, Grin1, Gria2, Cnih3, Gria1
Cluster 3	UniProt Keywords	KW-1071	Ligand-gated ion channel	1.56e-06	6.74e-09	69	4	0.580688	19231	19241, 19247, 19248, 19244	Grin2b, Grin1, Gria2, Gria1
Cluster 3	UniProt Keywords	KW-0025	Alternative splicing	1.92e-05	1.04e-07	903	6	0.47167	19231	19246, 19245, 19242, 19247, 19248, 19244	Olfm1, Csnk1d, Lrrc7, Grin1, Gria2, Gria1
Cluster 3	UniProt Keywords	KW-0325	Glycoprotein	0.0016	1.25e-05	2040	6	0.279588	19231	19241, 19246, 19242, 19247, 19248, 19244	Grin2b, Olfm1, Lrrc7, Grin1, Gria2, Gria1
Cluster 3	UniProt Keywords	KW-1003	Cell membrane	0.0084	8.22e-05	2825	6	0.207572	19231	19241, 19245, 19247, 19248, 19243, 19244	Grin2b, Csnk1d, Grin1, Gria2, Cnih3, Gria1
Cluster 3	UniProt Keywords	KW-1015	Disulfide bond	0.0314	0.00034	2162	5	0.150307	19231	19241, 19246, 19247, 19248, 19244	Grin2b, Olfm1, Grin1, Gria2, Gria1
Cluster 3	UniProt Keywords	KW-0597	Phosphoprotein	0.0453	0.00054	3928	6	0.13439	19231	19241, 19245, 19242, 19247, 19248, 19244	Grin2b, Csnk1d, Lrrc7, Grin1, Gria2, Gria1
Cluster 3	WikiPathways	WP1281	Hypothetical network for drug addiction	0.00022	1.27e-07	28	3	0.365758	19231	19241, 19247, 19248	Grin2b, Grin1, Gria2
Cluster 4	GO Biological Process	GO:0006418	tRNA aminoacylation for protein translation	2.26e-11	1.29e-15	21	5	1.06459	28230	28243, 28240, 28244, 28242, 28241	Wars, Yars, Aars, Yars2, Sars
Cluster 4	GO Biological Process	GO:0006437	tyrosyl-tRNA aminoacylation	0.00017	2.31e-07	2	2	0.376955	28230	28240, 28242	Yars, Yars2
Cluster 4	GO Biological Process	GO:0070127	tRNA aminoacylation for mitochondrial protein translation	0.00046	8.1e-07	5	2	0.333724	28230	28244, 28242	Aars, Yars2
Cluster 4	GO Molecular Function	GO:0004812	aminoacyl-tRNA ligase activity	6.74e-12	1.29e-15	21	5	1.11713	28230	28243, 28240, 28244, 28242, 28241	Wars, Yars, Aars, Yars2, Sars
Cluster 4	GO Molecular Function	GO:0000049	tRNA binding	2.87e-08	3.29e-11	34	4	0.754212	28230	28240, 28244, 28242, 28241	Yars, Aars, Yars2, Sars
Cluster 4	GO Molecular Function	GO:0005524	ATP binding	2.44e-05	3.28e-08	722	5	0.461261	28230	28243, 28240, 28244, 28242, 28241	Wars, Yars, Aars, Yars2, Sars
Cluster 4	GO Molecular Function	GO:0004831	tyrosine-tRNA ligase activity	8.64e-05	2.31e-07	2	2	0.406349	28230	28240, 28242	Yars, Yars2
Cluster 4	GO Molecular Function	GO:0042803	protein homodimerization activity	0.0111	5.52e-05	404	3	0.195468	28230	28243, 28242, 28241	Wars, Yars2, Sars
Cluster 4	GO Molecular Function	GO:0016597	amino acid binding	0.0127	6.57e-05	57	2	0.18962	28230	28244, 28242	Aars, Yars2
Cluster 4	InterPro Domains	IPR002305	Aminoacyl-tRNA synthetase, class Ic	5.21e-06	1.78e-10	4	3	0.528316	28230	28243, 28240, 28242	Wars, Yars, Yars2
Cluster 4	InterPro Domains	IPR014729	Rossmann-like alpha/beta/alpha sandwich fold	0.00068	4.64e-08	36	3	0.316749	28230	28243, 28240, 28242	Wars, Yars, Yars2
Cluster 4	InterPro Domains	IPR002307	Tyrosine-tRNA ligase	0.0023	2.31e-07	2	2	0.263827	28230	28240, 28242	Yars, Yars2
Cluster 4	InterPro Domains	IPR001412	Aminoacyl-tRNA synthetase, class I, conserved site	0.0384	5.24e-06	15	2	0.141567	28230	28243, 28242	Wars, Yars2
Cluster 4	KEGG Pathways	rno00970	Aminoacyl-tRNA biosynthesis	2.09e-11	4.61e-14	46	5	1.06799	28230	28243, 28240, 28244, 28242, 28241	Wars, Yars, Aars, Yars2, Sars
Cluster 4	Pfam	PF00579	tRNA synthetases class I (W and Y)	2.48e-06	1.78e-10	4	3	0.560555	28230	28243, 28240, 28242	Wars, Yars, Yars2
Cluster 4	STRING Clusters	CL:27189	Aminoacyl-tRNA synthetase, and Putative tRNA binding domain	0.0001	2.07e-11	30	4	0.4	28230	28243, 28240, 28244, 28242	Wars, Yars, Aars, Yars2
Cluster 4	STRING Clusters	CL:27191	Aminoacyl-tRNA synthetase	0.0116	1.66e-08	25	3	0.193554	28230	28240, 28244, 28242	Yars, Aars, Yars2
Cluster 4	UniProt Keywords	KW-0030	Aminoacyl-tRNA synthetase	1.04e-11	1.13e-14	34	5	1.0983	28230	28243, 28240, 28244, 28242, 28241	Wars, Yars, Aars, Yars2, Sars
Cluster 4	UniProt Keywords	KW-0648	Protein biosynthesis	7.55e-10	2.19e-12	103	5	0.912205	28230	28243, 28240, 28244, 28242, 28241	Wars, Yars, Aars, Yars2, Sars
Cluster 4	UniProt Keywords	KW-0067	ATP-binding	4.34e-05	1.88e-07	1025	5	0.436251	28230	28243, 28240, 28244, 28242, 28241	Wars, Yars, Aars, Yars2, Sars
Cluster 4	UniProt Keywords	KW-0820	tRNA-binding	0.00091	5.89e-06	16	2	0.304096	28230	28240, 28244	Yars, Aars
Cluster 4	UniProt Keywords	KW-0007	Acetylation	0.0193	0.00015	1697	4	0.171444	28230	28240, 28244, 28242, 28241	Yars, Aars, Yars2, Sars
Cluster 5	COMPARTMENTS	GOCC:0001518	Voltage-gated sodium channel complex	3.78e-09	1.37e-12	14	4	1	28288	28298, 28301, 28300, 28299	Scn2a, Scn4a, Scn1b, Scn5a
Cluster 5	COMPARTMENTS	GOCC:0034706	Sodium channel complex	1.27e-08	9.14e-12	24	4	0.937511	28288	28298, 28301, 28300, 28299	Scn2a, Scn4a, Scn1b, Scn5a
Cluster 5	COMPARTMENTS	GOCC:0034703	Cation channel complex	1.9e-08	2.06e-11	163	5	0.91674	28288	28302, 28298, 28301, 28300, 28299	Kcna4, Scn2a, Scn4a, Scn1b, Scn5a
Cluster 5	COMPARTMENTS	GOCC:0034702	Ion channel complex	4.62e-08	6.68e-11	207	5	0.870923	28288	28302, 28298, 28301, 28300, 28299	Kcna4, Scn2a, Scn4a, Scn1b, Scn5a
Cluster 5	COMPARTMENTS	GOCC:1902495	Transmembrane transporter complex	9.39e-08	1.69e-10	250	5	0.834352	28288	28302, 28298, 28301, 28300, 28299	Kcna4, Scn2a, Scn4a, Scn1b, Scn5a
Cluster 5	COMPARTMENTS	GOCC:1990351	Transporter complex	1.3e-07	2.81e-10	277	5	0.817578	28288	28302, 28298, 28301, 28300, 28299	Kcna4, Scn2a, Scn4a, Scn1b, Scn5a
Cluster 5	COMPARTMENTS	GOCC:0098797	Plasma membrane protein complex	2.12e-06	5.37e-09	502	5	0.673631	28288	28302, 28298, 28301, 28300, 28299	Kcna4, Scn2a, Scn4a, Scn1b, Scn5a
Cluster 5	COMPARTMENTS	GOCC:0005887	Integral component of plasma membrane	3.23e-06	9.33e-09	561	5	0.65192	28288	28302, 28298, 28301, 28300, 28299	Kcna4, Scn2a, Scn4a, Scn1b, Scn5a
Cluster 5	COMPARTMENTS	GOCC:0031226	Intrinsic component of plasma membrane	4.35e-06	1.42e-08	610	5	0.636569	28288	28302, 28298, 28301, 28300, 28299	Kcna4, Scn2a, Scn4a, Scn1b, Scn5a
Cluster 5	COMPARTMENTS	GOCC:0014704	Intercalated disc	1.61e-05	5.82e-08	39	3	0.569091	28288	28298, 28300, 28299	Scn2a, Scn1b, Scn5a
Cluster 5	COMPARTMENTS	GOCC:0016021	Integral component of membrane	2.53e-05	1e-07	904	5	0.545785	28288	28302, 28298, 28301, 28300, 28299	Kcna4, Scn2a, Scn4a, Scn1b, Scn5a
Cluster 5	COMPARTMENTS	GOCC:0044291	Cell-cell contact zone	2.53e-05	1.06e-07	48	3	0.545785	28288	28298, 28300, 28299	Scn2a, Scn1b, Scn5a
Cluster 5	COMPARTMENTS	GOCC:0098796	Membrane protein complex	2.53e-05	1.07e-07	915	5	0.545785	28288	28302, 28298, 28301, 28300, 28299	Kcna4, Scn2a, Scn4a, Scn1b, Scn5a
Cluster 5	COMPARTMENTS	GOCC:0031224	Intrinsic component of membrane	3.03e-05	1.53e-07	984	5	0.536486	28288	28302, 28298, 28301, 28300, 28299	Kcna4, Scn2a, Scn4a, Scn1b, Scn5a
Cluster 5	COMPARTMENTS	GOCC:0030315	T-tubule	3.71e-05	2.01e-07	60	3	0.526046	28288	28298, 28300, 28299	Scn2a, Scn1b, Scn5a
Cluster 5	COMPARTMENTS	GOCC:0042383	Sarcolemma	0.00024	1.38e-06	116	3	0.429776	28288	28298, 28300, 28299	Scn2a, Scn1b, Scn5a
Cluster 5	COMPARTMENTS	GOCC:0005886	Plasma membrane	0.00062	3.8e-06	1873	5	0.380838	28288	28302, 28298, 28301, 28300, 28299	Kcna4, Scn2a, Scn4a, Scn1b, Scn5a
Cluster 5	COMPARTMENTS	GOCC:0071944	Cell periphery	0.00084	5.46e-06	2014	5	0.365179	28288	28302, 28298, 28301, 28300, 28299	Kcna4, Scn2a, Scn4a, Scn1b, Scn5a
Cluster 5	COMPARTMENTS	GOCC:0033268	Node of Ranvier	0.00086	5.89e-06	16	2	0.363965	28288	28298, 28300	Scn2a, Scn1b
Cluster 5	COMPARTMENTS	GOCC:0005911	Cell-cell junction	0.0014	9.77e-06	225	3	0.338839	28288	28298, 28300, 28299	Scn2a, Scn1b, Scn5a
Cluster 5	COMPARTMENTS	GOCC:0030054	Cell junction	0.0037	2.8e-05	321	3	0.288726	28288	28298, 28300, 28299	Scn2a, Scn1b, Scn5a
Cluster 5	COMPARTMENTS	GOCC:0016020	Membrane	0.0045	3.6e-05	2939	5	0.278633	28288	28302, 28298, 28301, 28300, 28299	Kcna4, Scn2a, Scn4a, Scn1b, Scn5a
Cluster 5	COMPARTMENTS	GOCC:0008076	Voltage-gated potassium channel complex	0.0064	5.29e-05	51	2	0.260471	28288	28302, 28299	Kcna4, Scn5a
Cluster 5	COMPARTMENTS	GOCC:0032991	Protein-containing complex	0.0078	6.78e-05	3335	5	0.250271	28288	28302, 28298, 28301, 28300, 28299	Kcna4, Scn2a, Scn4a, Scn1b, Scn5a
Cluster 5	COMPARTMENTS	GOCC:0034705	Potassium channel complex	0.0088	7.98e-05	63	2	0.24405	28288	28302, 28299	Kcna4, Scn5a
Cluster 5	COMPARTMENTS	GOCC:0044304	Main axon	0.0096	9e-05	67	2	0.239564	28288	28298, 28300	Scn2a, Scn1b
Cluster 5	COMPARTMENTS	GOCC:0030424	Axon	0.0106	0.0001	500	3	0.234454	28288	28302, 28298, 28300	Kcna4, Scn2a, Scn1b
Cluster 5	COMPARTMENTS	GOCC:0099056	Integral component of presynaptic membrane	0.0214	0.00022	105	2	0.198229	28288	28302, 28298	Kcna4, Scn2a
Cluster 5	COMPARTMENTS	GOCC:0098889	Intrinsic component of presynaptic membrane	0.0247	0.00026	115	2	0.190834	28288	28302, 28298	Kcna4, Scn2a
Cluster 5	COMPARTMENTS	GOCC:0042734	Presynaptic membrane	0.0464	0.0005	161	2	0.158324	28288	28302, 28298	Kcna4, Scn2a
Cluster 5	GO Biological Process	GO:0086010	membrane depolarization during action potential	1.6e-07	9.14e-12	24	4	0.806871	28288	28298, 28301, 28300, 28299	Scn2a, Scn4a, Scn1b, Scn5a
Cluster 5	GO Biological Process	GO:0019226	transmission of nerve impulse	1.99e-06	3.42e-10	63	4	0.676894	28288	28298, 28301, 28300, 28299	Scn2a, Scn4a, Scn1b, Scn5a
Cluster 5	GO Biological Process	GO:0034765	regulation of ion transmembrane transport	3.4e-06	1.16e-09	369	5	0.649275	28288	28302, 28298, 28301, 28300, 28299	Kcna4, Scn2a, Scn4a, Scn1b, Scn5a
Cluster 5	GO Biological Process	GO:0098662	inorganic cation transmembrane transport	5.97e-06	2.95e-09	445	5	0.620246	28288	28302, 28298, 28301, 28300, 28299	Kcna4, Scn2a, Scn4a, Scn1b, Scn5a
Cluster 5	GO Biological Process	GO:0019228	neuronal action potential	4.16e-05	4.28e-08	35	3	0.520143	28288	28298, 28301, 28299	Scn2a, Scn4a, Scn5a
Cluster 5	GO Biological Process	GO:0060371	regulation of atrial cardiac muscle cell membrane depolarization	0.0011	1.74e-06	8	2	0.351274	28288	28300, 28299	Scn1b, Scn5a
Cluster 5	GO Biological Process	GO:0060307	regulation of ventricular cardiac muscle cell membrane repolarization	0.003	5.24e-06	15	2	0.29954	28288	28300, 28299	Scn1b, Scn5a
Cluster 5	GO Biological Process	GO:0086091	regulation of heart rate by cardiac conduction	0.0064	1.35e-05	25	2	0.260471	28288	28300, 28299	Scn1b, Scn5a
Cluster 5	GO Biological Process	GO:0086002	cardiac muscle cell action potential involved in contraction	0.0065	1.46e-05	26	2	0.259672	28288	28300, 28299	Scn1b, Scn5a
Cluster 5	GO Biological Process	GO:0010765	positive regulation of sodium ion transport	0.0108	2.7e-05	36	2	0.233491	28288	28300, 28299	Scn1b, Scn5a
Cluster 5	GO Biological Process	GO:1902305	regulation of sodium ion transmembrane transport	0.0145	3.98e-05	44	2	0.2183	28288	28300, 28299	Scn1b, Scn5a
Cluster 5	GO Biological Process	GO:0006942	regulation of striated muscle contraction	0.033	9.8e-05	70	2	0.175896	28288	28301, 28299	Scn4a, Scn5a
Cluster 5	GO Biological Process	GO:0044057	regulation of system process	0.033	9.83e-05	491	3	0.175896	28288	28301, 28300, 28299	Scn4a, Scn1b, Scn5a
Cluster 5	GO Cellular Component	GO:0001518	voltage-gated sodium channel complex	5.31e-09	2.16e-12	16	4	0.982475	28288	28298, 28301, 28300, 28299	Scn2a, Scn4a, Scn1b, Scn5a
Cluster 5	GO Cellular Component	GO:0034703	cation channel complex	1.69e-08	2.06e-11	163	5	0.922779	28288	28302, 28298, 28301, 28300, 28299	Kcna4, Scn2a, Scn4a, Scn1b, Scn5a
Cluster 5	GO Cellular Component	GO:0098797	plasma membrane protein complex	2.89e-07	8.23e-10	344	5	0.776384	28288	28302, 28298, 28301, 28300, 28299	Kcna4, Scn2a, Scn4a, Scn1b, Scn5a
Cluster 5	GO Cellular Component	GO:0005887	integral component of plasma membrane	1.33e-05	4.87e-08	782	5	0.578943	28288	28302, 28298, 28301, 28300, 28299	Kcna4, Scn2a, Scn4a, Scn1b, Scn5a
Cluster 5	GO Cellular Component	GO:0014704	intercalated disc	1.43e-05	5.82e-08	39	3	0.575204	28288	28298, 28300, 28299	Scn2a, Scn1b, Scn5a
Cluster 5	GO Cellular Component	GO:0030315	T-tubule	3.8e-05	2.01e-07	60	3	0.52481	28288	28298, 28300, 28299	Scn2a, Scn1b, Scn5a
Cluster 5	GO Cellular Component	GO:0030424	axon	0.00047	2.84e-06	626	4	0.39512	28288	28302, 28298, 28301, 28300	Kcna4, Scn2a, Scn4a, Scn1b
Cluster 5	GO Cellular Component	GO:0033268	node of Ranvier	0.0008	5.24e-06	15	2	0.367695	28288	28298, 28300	Scn2a, Scn1b
Cluster 5	GO Cellular Component	GO:0030054	cell junction	0.0075	7.63e-05	1439	4	0.252293	28288	28302, 28298, 28300, 28299	Kcna4, Scn2a, Scn1b, Scn5a
Cluster 5	GO Cellular Component	GO:0099056	integral component of presynaptic membrane	0.0178	0.00022	105	2	0.207727	28288	28302, 28298	Kcna4, Scn2a
Cluster 5	GO Molecular Function	GO:0005248	voltage-gated sodium channel activity	3.49e-08	6.67e-12	22	4	0.885386	28288	28298, 28301, 28300, 28299	Scn2a, Scn4a, Scn1b, Scn5a
Cluster 5	GO Molecular Function	GO:0005244	voltage-gated ion channel activity	3.95e-08	1.51e-11	153	5	0.879002	28288	28302, 28298, 28301, 28300, 28299	Kcna4, Scn2a, Scn4a, Scn1b, Scn5a
Cluster 5	GO Molecular Function	GO:0005261	cation channel activity	1.77e-07	1.69e-10	250	5	0.801665	28288	28302, 28298, 28301, 28300, 28299	Kcna4, Scn2a, Scn4a, Scn1b, Scn5a
Cluster 5	GO Molecular Function	GO:0015077	monovalent inorganic cation transmembrane transporter activity	2.5e-07	3.35e-10	287	5	0.783859	28288	28302, 28298, 28301, 28300, 28299	Kcna4, Scn2a, Scn4a, Scn1b, Scn5a
Cluster 5	GO Molecular Function	GO:0046873	metal ion transmembrane transporter activity	3.24e-07	5.57e-10	318	5	0.77049	28288	28302, 28298, 28301, 28300, 28299	Kcna4, Scn2a, Scn4a, Scn1b, Scn5a
Cluster 5	GO Molecular Function	GO:0086062	voltage-gated sodium channel activity involved in Purkinje myocyte action potential	6.37e-05	2.31e-07	2	2	0.498172	28288	28300, 28299	Scn1b, Scn5a
Cluster 5	GO Molecular Function	GO:0031420	alkali metal ion binding	0.0022	8.9e-06	20	2	0.315533	28288	28302, 28298	Kcna4, Scn2a
Cluster 5	InterPro Domains	IPR027359	Voltage-dependent channel domain superfamily	7.29e-06	2.49e-10	58	4	0.609946	28288	28302, 28298, 28301, 28299	Kcna4, Scn2a, Scn4a, Scn5a
Cluster 5	InterPro Domains	IPR001696	Voltage gated sodium channel, alpha subunit	2.13e-05	1.45e-09	10	3	0.554659	28288	28298, 28301, 28299	Scn2a, Scn4a, Scn5a
Cluster 5	InterPro Domains	IPR005821	Ion transport domain	2.13e-05	2.39e-09	104	4	0.554659	28288	28302, 28298, 28301, 28299	Kcna4, Scn2a, Scn4a, Scn5a
Cluster 5	InterPro Domains	IPR010526	Sodium ion transport-associated	2.13e-05	1.45e-09	10	3	0.554659	28288	28298, 28301, 28299	Scn2a, Scn4a, Scn5a
Cluster 5	InterPro Domains	IPR043203	Voltage-gated cation channel calcium and sodium	2.13e-05	3.45e-09	14	3	0.554659	28288	28298, 28301, 28299	Scn2a, Scn4a, Scn5a
Cluster 5	InterPro Domains	IPR024583	Voltage-gated Na+ ion channel, cytoplasmic domain	0.0053	1.08e-06	6	2	0.270196	28288	28298, 28299	Scn2a, Scn5a
Cluster 5	Pfam	PF06512	Sodium ion transport-associated	2.03e-05	1.45e-09	10	3	0.557139	28288	28298, 28301, 28299	Scn2a, Scn4a, Scn5a
Cluster 5	Pfam	PF00520	Ion transport protein	2.3e-05	3.3e-09	113	4	0.5507	28288	28302, 28298, 28301, 28299	Kcna4, Scn2a, Scn4a, Scn5a
Cluster 5	Pfam	PF11933	Cytoplasmic domain of voltage-gated Na+ ion channel	0.005	1.08e-06	6	2	0.2732	28288	28298, 28299	Scn2a, Scn5a
Cluster 5	Reactome Pathways	RNO-5576892	Phase 0 - rapid depolarisation	3.6e-07	2.07e-11	30	4	0.765057	28288	28298, 28301, 28300, 28299	Scn2a, Scn4a, Scn1b, Scn5a
Cluster 5	STRING Clusters	CL:6734	voltage-gated sodium channel complex	8.44e-06	1.73e-12	15	4	0.602393	28288	28298, 28301, 28300, 28299	Scn2a, Scn4a, Scn1b, Scn5a
Cluster 5	STRING Clusters	CL:6520	Voltage-gated channel, and Potassium channel domain	1.54e-05	6.31e-12	128	5	0.571383	28288	28302, 28298, 28301, 28300, 28299	Kcna4, Scn2a, Scn4a, Scn1b, Scn5a
Cluster 5	STRING Clusters	CL:6737	voltage-gated sodium channel complex	0.001	1.45e-09	10	3	0.356188	28288	28298, 28301, 28300	Scn2a, Scn4a, Scn1b
Cluster 5	UniProt Keywords	KW-0851	Voltage-gated channel	5.19e-09	5.62e-12	125	5	0.983654	28288	28302, 28298, 28301, 28300, 28299	Kcna4, Scn2a, Scn4a, Scn1b, Scn5a
Cluster 5	UniProt Keywords	KW-0894	Sodium channel	6.49e-09	1.4e-11	27	4	0.972128	28288	28298, 28301, 28300, 28299	Scn2a, Scn4a, Scn1b, Scn5a
Cluster 5	UniProt Keywords	KW-0325	Glycoprotein	0.00067	5.82e-06	2040	5	0.376838	28288	28302, 28298, 28301, 28300, 28299	Kcna4, Scn2a, Scn4a, Scn1b, Scn5a
Cluster 5	UniProt Keywords	KW-1003	Cell membrane	0.003	2.96e-05	2825	5	0.29954	28288	28302, 28298, 28301, 28300, 28299	Kcna4, Scn2a, Scn4a, Scn1b, Scn5a
Cluster 5	UniProt Keywords	KW-1015	Disulfide bond	0.0349	0.00038	2162	4	0.17301	28288	28298, 28301, 28300, 28299	Scn2a, Scn4a, Scn1b, Scn5a
Cluster 6	COMPARTMENTS	GOCC:0005891	Voltage-gated calcium channel complex	1.63e-08	5.9e-12	33	4	0.897869	28342	28353, 28352, 28354, 28355	Cacna1e, Cacnb1, Cacna2d3, Cacna1a
Cluster 6	COMPARTMENTS	GOCC:0034704	Calcium channel complex	2.21e-08	1.59e-11	43	4	0.882627	28342	28353, 28352, 28354, 28355	Cacna1e, Cacnb1, Cacna2d3, Cacna1a
Cluster 6	COMPARTMENTS	GOCC:0034703	Cation channel complex	2.58e-06	2.79e-09	163	4	0.644293	28342	28353, 28352, 28354, 28355	Cacna1e, Cacnb1, Cacna2d3, Cacna1a
Cluster 6	COMPARTMENTS	GOCC:0034702	Ion channel complex	4.96e-06	7.17e-09	207	4	0.611566	28342	28353, 28352, 28354, 28355	Cacna1e, Cacnb1, Cacna2d3, Cacna1a
Cluster 6	COMPARTMENTS	GOCC:1902495	Transmembrane transporter complex	8.38e-06	1.51e-08	250	4	0.585307	28342	28353, 28352, 28354, 28355	Cacna1e, Cacnb1, Cacna2d3, Cacna1a
Cluster 6	COMPARTMENTS	GOCC:1990351	Transporter complex	1.05e-05	2.27e-08	277	4	0.574015	28342	28353, 28352, 28354, 28355	Cacna1e, Cacnb1, Cacna2d3, Cacna1a
Cluster 6	COMPARTMENTS	GOCC:0098797	Plasma membrane protein complex	9.54e-05	2.41e-07	502	4	0.463524	28342	28353, 28352, 28354, 28355	Cacna1e, Cacnb1, Cacna2d3, Cacna1a
Cluster 6	COMPARTMENTS	GOCC:0016021	Integral component of membrane	0.00087	2.51e-06	904	4	0.352848	28342	28353, 28352, 28354, 28355	Cacna1e, Cacnb1, Cacna2d3, Cacna1a
Cluster 6	COMPARTMENTS	GOCC:0098796	Membrane protein complex	0.00087	2.64e-06	915	4	0.352848	28342	28353, 28352, 28354, 28355	Cacna1e, Cacnb1, Cacna2d3, Cacna1a
Cluster 6	COMPARTMENTS	GOCC:0031224	Intrinsic component of membrane	0.00098	3.53e-06	984	4	0.346886	28342	28353, 28352, 28354, 28355	Cacna1e, Cacnb1, Cacna2d3, Cacna1a
Cluster 6	COMPARTMENTS	GOCC:0005886	Plasma membrane	0.0116	4.61e-05	1873	4	0.223152	28342	28353, 28352, 28354, 28355	Cacna1e, Cacnb1, Cacna2d3, Cacna1a
Cluster 6	COMPARTMENTS	GOCC:0071944	Cell periphery	0.0142	6.16e-05	2014	4	0.213026	28342	28353, 28352, 28354, 28355	Cacna1e, Cacnb1, Cacna2d3, Cacna1a
Cluster 6	COMPARTMENTS	GOCC:0043204	Perikaryon	0.0268	0.00013	103	2	0.181223	28342	28353, 28355	Cacna1e, Cacna1a
Cluster 6	COMPARTMENTS	GOCC:0099056	Integral component of presynaptic membrane	0.0268	0.00013	105	2	0.181223	28342	28353, 28355	Cacna1e, Cacna1a
Cluster 6	COMPARTMENTS	GOCC:0098889	Intrinsic component of presynaptic membrane	0.0288	0.00016	115	2	0.177619	28342	28353, 28355	Cacna1e, Cacna1a
Cluster 6	COMPARTMENTS	GOCC:0016020	Membrane	0.0482	0.00028	2939	4	0.151834	28342	28353, 28352, 28354, 28355	Cacna1e, Cacnb1, Cacna2d3, Cacna1a
Cluster 6	COMPARTMENTS	GOCC:0042734	Presynaptic membrane	0.0493	0.0003	161	2	0.150704	28342	28353, 28355	Cacna1e, Cacna1a
Cluster 6	GO Biological Process	GO:0034765	regulation of ion transmembrane transport	0.00025	7.09e-08	369	4	0.415287	28342	28353, 28352, 28354, 28355	Cacna1e, Cacnb1, Cacna2d3, Cacna1a
Cluster 6	GO Biological Process	GO:0048266	behavioral response to pain	0.0064	5.85e-06	21	2	0.252929	28342	28353, 28355	Cacna1e, Cacna1a
Cluster 6	GO Biological Process	GO:1901653	cellular response to peptide	0.0083	8.11e-06	287	3	0.239913	28342	28352, 28354, 28355	Cacnb1, Cacna2d3, Cacna1a
Cluster 6	GO Biological Process	GO:0007268	chemical synaptic transmission	0.0089	9.62e-06	304	3	0.236418	28342	28353, 28352, 28355	Cacna1e, Cacnb1, Cacna1a
Cluster 6	GO Biological Process	GO:1901385	regulation of voltage-gated calcium channel activity	0.009	1.07e-05	29	2	0.235859	28342	28352, 28355	Cacnb1, Cacna1a
Cluster 6	GO Biological Process	GO:0070509	calcium ion import	0.0108	1.54e-05	35	2	0.22673	28342	28353, 28355	Cacna1e, Cacna1a
Cluster 6	GO Biological Process	GO:1904646	cellular response to amyloid-beta	0.0111	1.71e-05	37	2	0.225358	28342	28352, 28355	Cacnb1, Cacna1a
Cluster 6	GO Biological Process	GO:0019226	transmission of nerve impulse	0.0255	4.8e-05	63	2	0.183712	28342	28353, 28355	Cacna1e, Cacna1a
Cluster 6	GO Biological Process	GO:0019233	sensory perception of pain	0.0489	0.00011	97	2	0.151112	28342	28353, 28355	Cacna1e, Cacna1a
Cluster 6	GO Cellular Component	GO:0005891	voltage-gated calcium channel complex	8.98e-09	3.66e-12	29	4	0.927719	28342	28353, 28352, 28354, 28355	Cacna1e, Cacnb1, Cacna2d3, Cacna1a
Cluster 6	GO Cellular Component	GO:0098793	presynapse	0.0141	5.16e-05	535	3	0.213379	28342	28353, 28352, 28355	Cacna1e, Cacnb1, Cacna1a
Cluster 6	GO Cellular Component	GO:0099056	integral component of presynaptic membrane	0.03	0.00013	105	2	0.175575	28342	28353, 28355	Cacna1e, Cacna1a
Cluster 6	GO Cellular Component	GO:0043204	perikaryon	0.0482	0.00033	169	2	0.151834	28342	28353, 28355	Cacna1e, Cacna1a
Cluster 6	GO Molecular Function	GO:0005245	voltage-gated calcium channel activity	3.45e-08	6.6e-12	34	4	0.860326	28342	28353, 28352, 28354, 28355	Cacna1e, Cacnb1, Cacna2d3, Cacna1a
Cluster 6	GO Molecular Function	GO:0008331	high voltage-gated calcium channel activity	0.00028	1.04e-06	8	2	0.409613	28342	28352, 28355	Cacnb1, Cacna1a
Cluster 6	GO Molecular Function	GO:0099626	voltage-gated calcium channel activity involved in regulation of presynaptic cytosolic calcium levels	0.00069	2.78e-06	14	2	0.364454	28342	28353, 28355	Cacna1e, Cacna1a
Cluster 6	InterPro Domains	IPR002077	Voltage-dependent calcium channel, alpha-1 subunit	0.0244	1.04e-06	8	2	0.18592	28342	28353, 28355	Cacna1e, Cacna1a
Cluster 6	InterPro Domains	IPR014873	Voltage-dependent calcium channel, alpha-1 subunit, IQ domain	0.0244	8.33e-07	7	2	0.18592	28342	28353, 28355	Cacna1e, Cacna1a
Cluster 6	InterPro Domains	IPR031649	Voltage-dependent L-type calcium channel, IQ-associated domain	0.0244	8.33e-07	7	2	0.18592	28342	28353, 28355	Cacna1e, Cacna1a
Cluster 6	KEGG Pathways	rno04010	MAPK signaling pathway	1.14e-05	2.51e-08	284	4	0.569897	28342	28353, 28352, 28354, 28355	Cacna1e, Cacnb1, Cacna2d3, Cacna1a
Cluster 6	KEGG Pathways	rno04930	Type II diabetes mellitus	0.0057	2.5e-05	45	2	0.258729	28342	28353, 28355	Cacna1e, Cacna1a
Cluster 6	KEGG Pathways	rno05412	Arrhythmogenic right ventricular cardiomyopathy	0.0087	5.73e-05	69	2	0.237556	28342	28352, 28354	Cacnb1, Cacna2d3
Cluster 6	KEGG Pathways	rno04260	Cardiac muscle contraction	0.0093	8.23e-05	83	2	0.234217	28342	28352, 28354	Cacnb1, Cacna2d3
Cluster 6	KEGG Pathways	rno05410	Hypertrophic cardiomyopathy	0.0093	8.23e-05	83	2	0.234217	28342	28352, 28354	Cacnb1, Cacna2d3
Cluster 6	KEGG Pathways	rno05414	Dilated cardiomyopathy	0.0093	9.22e-05	88	2	0.234217	28342	28352, 28354	Cacnb1, Cacna2d3
Cluster 6	KEGG Pathways	rno04261	Adrenergic signaling in cardiomyocytes	0.0143	0.00022	137	2	0.212674	28342	28352, 28354	Cacnb1, Cacna2d3
Cluster 6	KEGG Pathways	rno04921	Oxytocin signaling pathway	0.0143	0.00023	141	2	0.212674	28342	28352, 28354	Cacnb1, Cacna2d3
Cluster 6	KEGG Pathways	rno04020	Calcium signaling pathway	0.0207	0.00041	188	2	0.194154	28342	28353, 28355	Cacna1e, Cacna1a
Cluster 6	Pfam	PF08763	Voltage gated calcium channel IQ domain	0.0116	8.33e-07	7	2	0.223152	28342	28353, 28355	Cacna1e, Cacna1a
Cluster 6	Pfam	PF16905	Voltage-dependent L-type calcium channel, IQ-associated	0.0116	8.33e-07	7	2	0.223152	28342	28353, 28355	Cacna1e, Cacna1a
Cluster 6	Reactome Pathways	RNO-112308	Presynaptic depolarization and calcium channel opening	2.12e-09	1.22e-13	11	4	1	28342	28353, 28352, 28354, 28355	Cacna1e, Cacnb1, Cacna2d3, Cacna1a
Cluster 6	SMART Domains	SM01062	Voltage gated calcium channel IQ domain	0.0011	8.33e-07	7	2	0.341102	28342	28353, 28355	Cacna1e, Cacna1a
Cluster 6	STRING Clusters	CL:6695	voltage-gated calcium channel complex	3.19e-06	6.54e-13	18	4	0.633666	28342	28353, 28352, 28354, 28355	Cacna1e, Cacnb1, Cacna2d3, Cacna1a
Cluster 6	STRING Clusters	CL:6699	high voltage-gated calcium channel activity, and calcium ion transmembrane transport via high voltage-gated calcium channel	0.0013	1.14e-09	13	3	0.332738	28342	28353, 28352, 28355	Cacna1e, Cacnb1, Cacna1a
Cluster 6	UniProt Keywords	KW-0107	Calcium channel	2.06e-08	2.23e-11	47	4	0.886146	28342	28353, 28352, 28354, 28355	Cacna1e, Cacnb1, Cacna2d3, Cacna1a
Cluster 6	UniProt Keywords	KW-0851	Voltage-gated channel	3.03e-07	9.84e-10	125	4	0.751534	28342	28353, 28352, 28354, 28355	Cacna1e, Cacnb1, Cacna2d3, Cacna1a
Cluster 6	WikiPathways	WP358	MAPK signaling pathway	1.81e-05	1.03e-08	227	4	0.546749	28342	28353, 28352, 28354, 28355	Cacna1e, Cacnb1, Cacna2d3, Cacna1a
Cluster 6	WikiPathways	WP326	Calcium regulation in cardiac cells	0.00068	7.76e-07	130	3	0.365185	28342	28353, 28352, 28355	Cacna1e, Cacnb1, Cacna1a
